# Supplementary material for: Analysis of novel caudal hindbrain genes reveals different regulatory logic for gene expression in rhombomere 4 versus 5/6 in embryonic zebrafish
Source: Neural Dev. 2018 Jun 26;13:13. doi: 10.1186/s13064-018-0112-y (PMC6020313; doi:10.1186/s13064-018-0112-y)
Supplement: Supplementary file 2 — Table S1. Identification of additional r4, r5 and r6 genes. This file represents the data downloaded from ZFIN and how it was parsed to generate a list of 107 rhombomere-restricted genes expressed in r4, r5 and r6. Sheet 1 lists 1820 genes that are expressed in the hindbrain, rhombomeres 4, 5 and 6. Sheet 2 represents 1194 genes that are expressed in the hindbrain, rhombomeres 4, 5 and 6 during the first 24 h development. Sheet 4 has the list of 107 genes that re restricted to rhombomeres 4, 5 and 6. Sheets 5, 6 and 7 represent the genes sorted according to their expression location and additional information associated to these genes are also listed in the last three sheets. (XLSX 112 kb) [file 13064_2018_112_MOESM2_ESM.xlsx]

## Sheet: 1. Legend
	Sheet 1	Legend
	Sheet 2	1,820 genes identified from ZFIN using search terms hindbrain, rhombomere 4, rhombomere 5, rhombomere 6
	Sheet 3	1,194 genes expressed in hindbrain prior to 24hpf
	Sheet 4	107 genes expressed throughout one, or more, rhombomeres
	Sheet 5	107 genes sorted by expression in r4 (blue highlight) or r5/r6 (red highlight)
	Sheet 6	Features of r4-restricted genes
	Sheet 7	Features or r5 and r6-restricted genes

## Sheet: 2. 1,820 genes from ZFIN
1820 genes in the hindbrain, r4, r5, and r6	Expressed during first 24hrs of development	Expression pattern
aacs	N
abat	N
abca1a	Y	A few neuronal cells in lateral hindbrain
abca5	Y	Some hindbrain neurons
abcc4	Y	neural crest and notochord
abcc5	N
abcc8	N
acat2	N
ache	N
ackr3a	N
ackr3b	Y	r3/5/6
aclya	Y	faint staining in A-P axis
aco2	Y	adaxial cells
acsbg2	Y	trigeminl placode
acss1	Y	basal level expression throughout CNS
actn1	N
acvr2b	N
adarb1a	N
adcyap1a	N
adcyap1b	Y	trigeminal ganglia, olfactory placode, spinal chord neurons
adcyap1r1a	N
adcyap1r1b	N
adgra3	N
adgrl3.1	N
adgrl3.2	N
adgrv1	Y	basal level expression throughout CNS
adka	Y	basal level expression throughout CNS
adkb	Y	basal level expression throughout CNS
adora2aa	N
adora2b	N
adra2a	N
aggf1	N
agrn	Y	basal level expression throughout CNS
ahctf1	N
ahcyl1	Y	otic vesicle
ahi1	N
ak3	Y	yolk sac
akt1	Y	r2
alcama	Y	neural crest
alcamb	Y	basal level in neural plate
aldh1a2	Y	mesoderm
aldh1l1	N
aldoaa	Y	basal level expression throughout CNS
aldocb	Y	extremely faint staining in a rhombomere
alk	N
amigo1	Y	weak staining in spinal chord neuron
amotl2a	Y	a few cells at the boundary of r2/3
anos1a	Y	otic vesicle
anp32b	Y	basal level expression throughout CNS
anxa13l	N
ap1m1	N
ap1m3	N
ap1s1	Y	poster and notochord
apc	Y	basal level in trigeminal ganglia
aph1b	N
aplp2	N
appa	N
appb	Y	basal level expression throughout CNS
appl1	Y	basal level expression throughout CNS
appl2	Y	basal level expression throughout CNS
arfip2a	Y	poster and notochord
arg2	Y	weak stripe in MHB
arhgap29b	Y	basal level expression throughout CNS
arhgap32b	Y	faint staining in eye field
arhgef1a	Y	faint in hindbrain and otic vesicle, no specific rhombomere
arid1aa	N
arl4ca	Y	fin folds, pronephric duct
arl4cb	Y	basal level expression throughout CNS
arrb2b	Y	r3 to r5
arrdc2	Y	basal level expression throughout CNS
ascl1a	Y	a few cells in dorsal hindbrain
ascl1b	Y	faint staining in dorsal part of one posterior rhombomere
aspm	N
atf3	N
atg5	N
atoh1a	Y	otic placode, lateral line, neuromasts
atoh1b	Y	r1
atoh8	Y	basal level expression throughout CNS
atp1a1a.1	Y	otic placode
atp1a1a.2	Y	otic placode
atp1a1a.4	Y	otic vesicle, pronephric ducts
atp1a1a.5	Y	otic placode
atp1a1b	Y	two cells in the hindbrain
atp1a3a	Y	lateral hindbrain neurons
atp1a3al	Y	lateral hindbrain neurons
atp1a3b	Y	cranial ganglia
atp1b1b	Y	mucus secreting celss
atp1b2a	Y	basal level expression throughout CNS
atp1b3a	Y	basal level expression throughout CNS
atp1b3b	Y	basal level expression throughout CNS
atp2b1a	Y	few cells in trigeminal placode and otic vesicle
atp5a1	N
atp6v0ca	Y	basal level expression throughout CNS
atp6v0cb	N
atp6v1ba	Y	polster, notochord
aurka	Y	basal level expression throughout CNS
aurkb	Y	basal level expression throughout CNS
auts2a	N
avpr1ab	N
axin2	Y	posterior neural plate
azin1a	Y	dorsal part of one rhombomere
badb	Y	MHB
barhl1a	Y	posterior neural tube
barhl1b	Y	posterior neural tube
barhl2	Y	posterior neural tube
bcam	Y	basal level expression throughout CNS
bckdk	Y	two faint stripes in the hindbrain
bcl11bb	N
bcl2a	N
bcl2l1	Y	ventral mesoderm
bcl2l10	Y	basal level expression throughout CNS
bdnf	Y	faint in r3/5
bgnb	N
bhlha15	Y	polster
bhlhe22	Y	maybe r5 or r6
bhlhe23	N
bhlhe40	Y	neural crest/retina
bhlhe41	N
bicc1a	Y	MHB
birc5b	Y	basal level expression throughout CNS
bmpr1ba	Y	otic vesicle
bnip3lb	N
boc	Y	basal level throughout the hindbrain
bokb	Y	notochord
bop1	Y	basal level throughout the hindbrain
bora	Y	yolk sac
borcs8	N
brd2a	Y	basal level throughout the hindbrain
brd2b	Y	basal level throughout the hindbrain
brinp1	Y	basal level throughout the hindbrain
brinp3a.1	Y	basal level throughout the hindbrain
bsk146	Y	brain
btbd6a	Y	r3/5
btg1	Y	faint staining in two rhombomeres
btg2	Y	r4
btg3	Y	basal level throughout the hindbrain
bub1bb	Y	basal level throughout the hindbrain
ca16b	Y	neural rod
ca2	Y	neural tube
ca8	Y	r3/5
cabin1	N
cacnb1	Y	polster/trigeminla and olfactory placodes
cacnb2a	N
cacnb3a	N
cacnb4a	N
cacnb4b	N
cad	Y	branchial arches and tectum
cadm1b	N
cadm2a	N
cadm3	Y	faint in trigeminal ganglion
cadm4	Y	floor plate
cahz	Y	YSL, otic vesicle
calb2a	Y	lateral hindbrain
calb2b	Y	neurons in hindbrain
calca	N
calm1a	Y	trigeminal placode/otic vesicle
calm1b	Y	hindbrain neuron
calm2a	Y	basal level throughout the CNS
camk1db	Y	whole organism
camk2b1	N
camk2d2	Y	pan-neural
camk2g1	Y	not spatially restricted
camk2g2	Y	basal level throughout the CNS
camk2n2	Y	notochord
camk4	N
camkvb	N
capns1b	Y	basal level throughout the CNS
cart2	N
cart3	N
cart4	N
casp3a	N
casr	N
casz1	Y	weak in two rhombomere
ccdc85al	Y	weak spinal chord
ccdc85b	Y	r1/3/5/7-no image
ccna2	Y	basal level throughout the CNS
ccnb1	Y	basal level throughout the CNS
ccnb2	Y	basal level throughout the CNS
ccnd1	Y	r2
ccne2	Y	basal level throughout the CNS
ccnf	Y	basal level throughout the CNS
ccng2	Y	basal level throughout the CNS
ccnjl	Y	r1/2/4/7
cd59	N
cd81b	N
cd82a	N
cd99l2	Y	basal level throughout the CNS
cdc25b	Y	all throughout the hindbrain
cdc42ep2	N
cdca7a	Y	basal level throughout the CNS
cdh1	Y	EVL and axis
cdh10a	N
cdh2	Y	basal level throughout the CNS
cdh4	N
cdh6	N
cdh7	Y	neural tube
cdk10	N
cdk2	Y	not spatially restricted
cdk5r1b	N
cdk5rap3	Y	notochord and polster
cdkn1a	N
cdkn1ca	Y	adaxial cells, notochord
cdon	Y	notochord
cdx4	Y	neural plate, tailbud
celf2	Y	r5
celf5a	N
cenpw	Y	basal level throughout CNS
cercam	Y	notochord
cers2a	Y	faint in r5
cfap161	Y	ventral hindbrain
chata	N
chd	Y	basal level throughout CNS
chd7	Y	basal level throughout CNS
chek1	Y	basal level throughout CNS
chfr	Y	ventral diencephalon
chga	Y	cranial ganglia
chn1	N
chodl	Y	tail bud, cranial ganglia
chpf2	Y	basal level throughout CNS
chpfa	Y	basal level throughout CNS
chrdl2	N
chrm2a	N
chst11	Y	basal level throughout CNS
chst13	Y	basal level throughout CNS
chst14	Y	basal level throughout CNS
chst7	Y	basal level throughout CNS
chuk	N
cicb	Y	whole organism
cirbpa	Y	whole organism
cited2	Y	axis/notochord
cited4b	Y	basal level throughout CNS
ckba	Y	weak staining in somintes
ckbb	Y	hindbrain neurons
cldn5a	Y	throughout the hindbrain
cldnj	N
clic4	Y	faint throughout the hindbrain
clstn1	Y	Kupffer's vesicle
clstn2	N
clstn3	N
clybl	Y	basal level in hindbrain
cnbpa	Y	basal level in hindbrain
cnga5	N
cnnm2a	Y	MHB
cnp	Y	basal level in hindbrain
cnpy1	Y	MHB, polster
cnr1	N
cntfr	Y	anterior hindbrain
cntn1a	Y	MHB
cntn1b	N
cntn2	Y	trigeminal placode/hindbrain neurons
cobl	N
col11a1a	Y	notochord
col11a1b	Y	basal level in hindbrain
col14a1a	Y	otic placode
col15a1b	Y	neural tube/neural crest cells
col18a1	Y	faint hindbrain staining
col4a5	Y	basal level in hindbrain
col5a1	Y	whole oragnism
col7a1l	Y	r4
col9a2	Y	axis/floor plate
coro1b	N
coro1ca	Y	more in r3/r5; no very well defined
cpeb1b	Y	notochord
cpm	Y	MHB
crabp1a	N
crabp1b	N
crabp2a	Y	patches in r2/4, more on the ventral and dorsal plate, strong in r6
crabp2b	Y	neural plate
crb1	N
crb2a	N
creb1a	N
crhb	N
crhr1	N
crip2	Y	notochord
csgalnact2	Y	basal level in hindbrain
csnk1da	N
csnk1db	Y	basal level in hindbrain
csnk1e	N
csnk1g2a	Y	whole organism
csrnp1b	Y	notochord
ctcf	Y	not spatially restricted
ctnnb1	Y	not spatially restricted
ctsba	Y	neural crest cells
ctsf	Y	not spatially restricted
cul4a	Y	not spatially restricted
cux2a	Y	r4
cux2b	N
cx43	N
cx43.4	Y	basal level staining throughout hindbrain
cxadr	N
cxcl11.1	N
cxcl11.3	N
cxcl11.4	N
cxcl11.5	N
cxcl11.8	N
cxcl12a	Y	basal level throughout hindbrain
cxcl14	Y	otis vesicle
cxcr4a	Y	faint mesoderm staining
cxcr4b	Y	hindbrain neurons
cygb1	Y	faint r3/5
cyp1b1	Y	whole organism
cyp26a1	Y	neural plate
cyp26b1	Y	r3/4
cyp26c1		r2 to r4
cyp4t8	Y	otic placode
cyr61	Y	notochord
dab1a	N
dab1b	N
dab2	Y	pronephric ducts
dacha	Y	broad expression from r3 to r7
dachb	Y	few cells in hindbrain
dachc	N
dachd	Y	ventral hindbrain
dact1	Y	axial mesoderm
dact3a	Y	hindbrain neurons
dact3b	Y	basal level in hindbrain
dag1	Y	basal level in notochord
dagla	Y	through hindbrain
dao.2	Y	floor plate of rhombomere
dap1b	Y	very faint r3/5 staining
dbh	Y	few cells in the hindbrain
dbx1a	N
dcaf7	Y	not spatially restricted
dcbld1	Y	not spatially restricted
dcc	Y	not spatially restricted
dclk2a	Y	faint staining in one rhobomere/trigeminal placode
ddb2	Y	basal level in hindbrain
ddit4	Y	maybe in r3 and r5?
ddx46	Y	throughout the hindbrain
depdc1a	Y	throughout the hindbrain
desi1a	Y	lateral and ventral hindbrain
desma	Y	r3/5
dhrs9	N
dicer1	N
dio3a	Y	basal level in hindbrain
dio3b	Y	basal level in hindbrain
disc1	Y	throughout the hindbrain
dkk1b	Y	throughout the hindbrain
dkk2	Y	throughout the hindbrain
dla	Y	hindbrain neurons
dlb	Y	hindbrain neurons
dlc	Y	hindbrain neurons
dld	Y	throughout the hindbrain
dlg1	Y	trigeminal ganglion
dlg2	N
dlg4b	N
dlgap5	Y	basal level throughout the hindbrain
dlst	Y	darker in r5/6
dlx2a	Y	ventricular zone and branchial arches
dmbx1a	Y	through the hindbrain
dmbx1b	Y	trigeminal ganglion
dmtn	N
dmxl2	Y	YSL and cranial ganglia
dnajb11	Y	otic and trigeminal placode
dnajc2	Y	throughout the hindbrain
dnajc5aa	Y	cells in the lateral edge of hindbrain
dnmt1	Y	throughout the CNS
dnmt3bb.1	N
dnttip2	Y	throughout the hindbrain
dot1l	N
dpysl2b	Y	hindbrain neurons
dpysl3	Y	throughout the hindbrain
dpysl4	N
dpysl5a	N
dpysl5b	N
draxin	Y	patches in the hindbrain
drd1b	N
drd2a	N
drd2b	Y	few cells in the lateral edges of neurons
drd2l	Y	few cells in the lateral edges of neurons
drd3	N
drd4a	N
drgx	Y	cells in the lateral edges of r4
dselb	Y	basal level throughout hindbrain
dtl	Y	basal level throughout hindbrain
dtnba	Y	throughtout the hindbrain
dusp1	Y	basal level in ventral hindbrain
dusp2	Y	r4
dusp6	Y	r4
dusp8a	Y	throughout the hindbrain
dynll2a	Y	throughout the hindbrain
ebf2	Y	basal level throughout hindbrain
ebf3a	Y	basal level throughout hindbrain
eef2b	y	not spatially restricted
eef2l2	N
efemp2a	Y	adaxial cells
efemp2b	Y	ventral mesoderm, hindbrain neural plate
efhc1	Y	Kupffer's vesicle
efna1b	Y	neurons
efna2a	Y	MHB
efna3b	Y	MHB
efna5a	Y	neural tube
efna5b	Y	MHB
efnb1		basal level throughout hindbrain
efnb2a	Y	r4
efnb3b	Y	r2/4/6
egfl6	Y	r2/4/6
egr1	Y	faint in r3/5
egr2a	Y	faint in r3/5
egr2b	Y	r3/5
egr3	N
eif3ha	N
eif4ebp3l	Y	hindbrain neural plate
ek1	Y	basal level in hindbrain
elavl3	Y	neural plate
elfn1b	N
elovl1b	N
emilin2b	Y	dorsal part of r5
eml2	Y	otic vesicle
enc1	Y	r3/5
enc2	Y	faint r3/5
enc3	Y	polster
eng1a	Y	MHB
eng1b	Y	faint r4
eng2a	Y	MHB
eng2b	Y	MHB
eno1a	Y	axis/trigeminal placode
eno2	Y	trigemina placode
entpd1	Y	r3/5
entpd3	N
epha4a	Y	r3/5
epha4b	Y	maybe r2/4/6?
epha7	Y	throughtout the hindbrain
ephb3a	Y	throughtout the hindbrain
ephb4a	Y	r2/5/6
ephb4b	Y	faint staining in hindbrain
epo	Y	whole organism
eps8	Y	YSL, otic placode
esco2	N
esr2a	N
esrra	Y	paraxial mesoderm
esrrb	Y	hindbran nuclei
esrrga	Y	hindbran nuclei
ets1	Y	ventral mesoderm
etv1	Y	throughtout the hindbrain
etv4	Y	throughtout the hindbrain
etv5a	Y	throughtout the hindbrain
etv5b	Y	throughtout the hindbrain
evla	Y	trigeminal placode
evx1	Y	some neurons in r3/5 edges
exd1	Y	r1
exosc2	N
exosc6	N
ext1a	Y	hindbrain neural plate
ext1b	N
eya1	Y	otic placode
eya2	Y	hindbrain nuclei
fabp3	Y	throughout the CNS
fabp7a	Y	middle part of r4
fadd	Y	throughout hindbrain
fam212aa	Y	neural crest
fam212ab	Y	hindbrain neurons
fam222a	Y	notochord
fam43a	Y	ventral mesoderm
fam49a	Y	throughout hindbrain
fam84a	Y	polster, axial mesoderm
fanca	Y	whole organism
fancc	Y	MHB
fbl	Y	neural plate
fbxl14b	Y	throughout hindbrain
fbxo25	N
fbxo5	Y	not spatially restricted
fen1	Y	not spatially restricted
fev	Y	lateral mesoderm
fez1	Y	hindbrain neurons
fgf13a	Y	lateral hindbrain
fgf18b	Y	MHB
fgf19	Y	posterior branchial arches
fgf3	Y	r4
fgf4	Y	MHB, posterior branchial arches
fgf5	N
fgf8a	Y	r4
fgf8b	Y	MHB
fgfr1a	Y	MHB
fgfr1b	Y	not spatially restricted
fgfr2	Y	more in r4 (?)
fgfr3	Y	MHB
fgfr4	Y	whole organism
fgfrl1a	Y	paraxial mesoderm
fibinb	Y	neural tube
fign	N
fkbp1ab	N
fkbp1b	Y	faint MHB
fkrp	Y	whole organism
fktn	Y	not spatially restricted
flot1b	Y	not spatially restricted
flrt1b	Y	ventral r1 to r3, r5/6
flrt2	N
flrt3	Y	maybe r4/5, not marked
flt4	Y	ventral mesoderm
fmnl3	Y	whole hindbrain
fosab	N
foxa	Y	throughout the hindbrain
foxa2	Y	endoderm
foxb1a	Y	throughout the hindbrain
foxb1b	Y	MHB, dorsal hinbrain
foxd3	Y	neural crest
foxi1	Y	pharyngeal pouches
foxj1a	Y	lateral mesoderm
foxj1b	Y	otic placode
foxl1	N
foxo3a	Y	whole organism
foxo3b	Y	not spatially restricted
foxp1b	N
foxp2	Y	whole organism
fras1	Y	polster
fryb	Y	notochord
fscn1a	Y	r2
fsta	Y	ventral hindbrain
fstl1a	Y	not spatially restricted
fstl1b	Y	stronger in rhombomere boundaries
fundc1	N
fus	N
fxyd6	N
fzd7a	Y	ventral hindbrain
fzd7b	Y	throughout the hindbrain
fzd8a	Y	hinbrain ventricular zone
gabarapa	Y	whole organism
gad1b	N
gad2	N
gadd45ga	Y	ventral mesoderm
gadd45gb.1	Y	hindbrain neurons
gak	Y	whole organism
galca	N
galcb	Y	not spatially restricted
galn	N
galnt18a	Y	whole hindbrain
galnt8b.1	Y	whole hindbrain
gap43	Y	trigeminal placode
gapdhs	Y	hindbrain neurons
gars	N
gas2l3	Y	throughout hindbrain
gas6	Y	r5/6
gas7a	Y	throughout hindbrain
gata2a	Y	hindbrain neurons
gata2b	N
gata3	Y	otic placode
gbx1	Y	throughout hindbrain except r4
gbx2	Y	MHB
gclm	Y	pronephric ducts
gdnfa	N
gemin4	N
gfap	Y	whole hindbrain, r4 darker
gfra1b	N
ghra	N
ghrb	Y	throughout hindbrain
gigfy2	Y	not spacially restricted
gins3	Y	dorsal hindbrain
gipc2	Y	neural crest
glceb	Y	throughout hindbrain
gli1	Y	throughout hindbrain
gli2a	Y	not spacially restricted
gli2b	Y	a few cells in the lateral parts of r4/5/6
gli3	Y	not spacially restricted
glra1	N
glra4a	Y	lateral hindbrain
glrbb	N
gltscr1	N
glula	Y	otic placode, ventral hindbrain
glulb	Y	throughout hindbrain
gmfb	Y	not spacially restricted
gmnn	Y	throughout hindbrain
gnai2b	N
gnao1b	N
gnav1	N
gnb3a	N
gne	Y	throughout hindbrain
gpc1a	Y	throughout hindbrain
gpc1b	Y	basal level in hindbrain, trigeminla ganglia
gpc6a	Y	throughout hindbrain
gpd1b	Y	basal level in hindbrain
gper1	Y	whole organism
gpia	Y	basal level in hindbrain
gpm6aa	Y	throughout hindbrain
gpm6ab	Y	trigeminal ganglia
gpm6ba	N
gpm6bb	N
gpr146	N
gpr158a	N
gpr161	Y	throughout hindbrain
gpr22a	Y	hindbrain neurons
gpt2	Y	throughout hindbrain
grapa	Y	faint throughout hindbrain
greb1	Y	throughout hindbrain
greb1l	Y	r2/4/6
gria2b	Y	not spatially restricted
gria3b	Y	faint cranial ganglia
gria4b	Y	hindbrain neurons
grid2	N
grin1a	Y	whole organism
grin1b	N
grin2db	N
grk5	Y	whole organism
grm6a	N
grna	Y	not spatially restricted
grnb	Y	not spatially restricted
gsg1l	N
gsna	Y	notochord
gsta.1	Y	weak epidermins staining
gsx1	Y	few cells in r3/4/5
hapln1a	N
hcrt	N
hcrtr2	N
hdac1	Y	not spatially restricted
hdlbpb	Y	not spatially restricted
heatr1	Y	MHB
hells	Y	throughout hindbrain
helt	Y	not spatially restricted
her11	Y	MHB
her12	Y	neural plate
her13	Y	neural rod
her2	Y	throughout CNS
her3	Y	throughout hindbrain
her4.1	N
her4.2	Y	cranial ganglia
her4.5	Y	throughout hindbrain
her5	Y	MHB
her6	Y	throughout hindbrain
her8a	Y	throughout hindbrain
her9	Y	MHB
hey1	Y	adaxial cells
hgfa	Y	neural rod
hgfb	Y	presumptive r1
hhip	Y	otic vesicle and neural tube
hif1ab	Y	not spatially restricted
hif1an	Y	MHB
hivep2a	Y	part of paraxial mesoderm
hk1	Y	ventral mesoderm and otic vesicle
hlfa	N
hlfb	N
hlx1	N
hmga1a	Y	not spatially restricted
hmga2	Y	faint hindbrain
hmgb1a	Y	not spatially restricted
hmgb1b	Y	not spatially restricted
hmp19	N
hmx3a	Y	otic placodes
hnf1ba	Y	r5/6/7
hnf1bb	Y	r5/6
homer1b	N
homeza	Y	ventral mesoderm/MHB
hoxa13a	N
hoxa1a	Y	weak staining in pharyngeal arches
hoxa2b	Y	r2/3/5, faint in r4
hoxa3a	Y	r5/6
hoxa4a	Y	spinal cord
hoxa9a	Y	spinal cord
hoxb1a	Y	r4
hoxb1b	Y	r4
hoxb2a	Y	r3 and weak in r4
hoxb3a	Y	r5/6
hoxb4a	Y	r6 to spinal cord
hoxb5a	N
hoxb8a	Y	spinal cord
hoxc6a	Y	spinal cord
hoxd3a	N
hoxd4a	Y	posterior hindbrain to spinal cord
hpca	Y	cranial ganglia
hpdb	N
hrasa	Y	cranial ganglia
hs2st1a	Y	not spatially restricted
hs3st1l1	Y	neural tube
hs3st3b1a	Y	lateral mesoderm, neural rod
hs3st3b1b	Y	lateral mesoderm, neural rod
hs3st3l	Y	whole organism
hs3st4	Y	whole organism
hs6st1a	Y	anterior spinal cord
hs6st1b	Y	hindbrain neural keel
hs6st2	Y	not spatially restricted
hs6st3b	N
hsf1	N
hsf2	N
hsp90aa1.2	Y	basal level throughout hindbrain
hspa4l	N
hspa8	Y	basal level throughout hindbrain
hspb1	Y	basal level throughout hindbrain
hspb11	N
hspb8	Y	MHB
hspb9	Y	whole organism
htr1aa	Y	whole CNS
hyou1	N
id1	Y	basal level throughout hindbrain
id2a	Y	very faint r4 staining
id4	Y	faint staining in CNS
idh1	Y	EVL
idh2	Y	not spatially restricted
ids	Y	whole organism
ier2	N
igdcc3	Y	neural plate
igf2r	Y	basal level throughout hindbrain
igfbp2a	Y	YSL
igfbp3	Y	otic vesicle
igfbp7	Y	not spatially restricted
igsf21a	N
igsf21b	N
igsf9b	Y	CNS
ihhb	Y	floor plate, notochord
ikzf1	Y	ventral mesoderm
ikzf5	N
il17rd	Y	MHB, otic vesicle
impdh1b	Y	neural crest
insm1a	Y	few cells in r3/4/5
insm1b	Y	few cells in r3/4/6
ip6k2a	Y	basal level throughout hindbrain
irx1a	Y	r1
irx1b	Y	neural plate, r1
irx2a	N
irx3a	Y	r3/4/5 (?) not marked
irx3b	Y	CNS
irx4a	Y	neurons in lateral hindbrain
irx4b	Y	r1/2/3/5
irx5a	Y	basal level throughout hindbrain
irx5b	Y	r2
irx6a	N
irx7	Y	r3 to r5
isl1	Y	hindbrain neurons
isl2b
ism1
jag1a	Y	hindbrain neurons
jag2b	Y	basal level throughout hindbrain
jam3b	Y	not spatially restricted
katnb1	Y	not spatially restricted
kcna1a	N
kcnh1a	Y	whole hindbrain
kcnh1b	Y	whole hindbrain
kcnip1b	N
kcnip3b	Y	few cells in lateral hindbrain
kcnj10a	N
kcnj10b	N
kcnj11l	N
kctd12.2	Y	r4
kctd13	Y	whole organism
kctd15a	Y	neural crest
kctd4	Y	not spatially restricted
kdm5bb	Y	faint r5, strong in r6
kdm7aa	Y	basal level throughout hindbrain
kdm7ab	N
kdr	Y	whole organism
kera	N
khdrbs1a	Y	not spatially restricted
khdrbs1b	Y	basal level throughout hindbrain
kidins220b	Y	not spatially restricted
kif1bp	N
kif20bb	Y	basal level throughout hindbrain
kif5aa	Y	trigeminal ganglia
kif5ab	N
kif5c	Y	whole organism
kirrel3l	Y	throughout the hindbrain
kiss1	N
kiss1ra	N
kiss1rb	Y	whole organism
klf6a	Y	basal level throughout hindbrain
klf7a	Y	throughout the hindbrain
klf7b	Y	hindbrain neurons
klf8	Y	basal level throughout hindbrain
klf9	N
kmt2a	N
kremen1	N
lama5	Y	throughout the CNS
large	Y	whole organism
lbr	Y	hindbrain neural plate
lbx1b	Y	throughout the hindbrain
lbx2	Y	adaxial cells
ldb2a	Y	MHB
ldha	N
ldlrap1a	N
lef1	N
lepr	Y	notochord
lfng	Y	r2/4
lgi1a	Y	not spatially restricted
lgi3	N
lgmn	Y	basal level throughout hindbrain
lgr4	Y	neural rod
lhfpl2b	Y	MHB
lhfpl4a	N
lhx1a	Y	ventral mesoderm
lhx2b	Y	basal level throughout hindbrain
lhx3	N
lhx5	N
lhx9	N
lima1a	Y	hindbrain neural plate
limk1a	Y	basal level throughout hindbrain
limk2	Y	basal level throughout hindbrain
lin28a	Y	basal level throughout hindbrain
lin7a	N
lingo1a	Y	cranial ganglia
lingo1b	Y	basal level throughout hindbrain
lingo2a	Y	cranial ganglia
lingo3a	N
lipg	Y	notochord
lix1l	N
lmf2b	Y	notochord
lmo1	Y	faint staining in hindbrain
lmo3	Y	faint staining in hindbrain
lmo4a	Y	mesoderm, neural crest
lmo4b	Y	ventral mesoderm
lmo7a	N
lmx1al	N
lmx1ba	Y	MHB, hindbrain neural keel
lmx1bb	Y	MHB, hindbrain neural keel
loxl2b	Y	notochord
lpar1	N
lpl	Y	MHB, neural crest
lratb	Y	paraxial mesoderm
lrfn2a	Y	ventral mesenchyme
lrfn5a	N
lrig1	Y	basal level throughout hindbrain
lrp5	N
lrp8	Y	floor plate, dorsal hindbrain
lrrc3	N
lrrc4.1	Y	throughout the CNS
lrrc4ba	N
lrrn1	Y	stronger in r4
lrrn3	N
lrrtm1	Y	faint staining in hindbrain
lrrtm2	Y	throughout the hindrain
lrrtm4l2	N
lum	N
lzic	N
lzts2a	Y	MHB
m17	Y	throughout the hindrain
m6pr	N
mab21l1	Y	hindbrain neurons
mab21l2	N
macc1	N
mad2l1	Y	neural tube
mafaa	N
mafba	Y	r5/6
mafbb	Y	YSL, posterior mesoderm
mag	N
manf	Y	notochord
mao	N
map1lc3b	Y	not spatially restricted
map3k4	Y	strong basal level in hindbrain
mapk1	N
mapk12a	N
mapk14a	Y	not spatially restricted
mapk15	Y	floor plate
mapk3	Y	not spatially restricted
mapk4	Y	whole organism
mapk6	Y	whole organism
mapk7	N
mapk8b	Y	not spatially restricted
mapta	Y	r2
marcksl1a	Y	r3
marveld1	Y	basal level throughout hindbrain
mast1b	N
mb	Y	whole organism
mbd3b	Y	strong basal level in hindbrain
mbnl2	Y	basal level throughout hindbrain
mbpa	Y	hindbrain neurons
mcama	Y	lateral line placodes
mcamb	N
mcm4	Y	not spatially restricted
mcm5	Y	not spatially restricted
mcoln1b	Y	throughout the CNS
mdka	Y	paraxial mesoderm
mdkb	Y	neural plate
mecom	Y	r4
med12	Y	whole organism
med24	Y	whole organism
mef2aa	N
mef2ca	Y	adaxial cells
mef2cb	Y	adaxial cells
mef2d	Y	adaxial cells
meis1a	Y	r4
meis1b	Y	entire hindbrain
meis2a	Y	entire hindbrain from r2
meis2b	Y	entire hindbrain
meis3	Y	basal level in hindbrain
met	Y	basal level in hindbrain
metrnl	Y	floor plate
mfn2	Y	whole organism
mgll	Y	EVL
mib1	Y	not spatially restricted
mibp	Y	throughout CNS
mical3b	N
mid1ip1l	Y	faint r5
midn	Y	r3/5
mir107	N
mir10a	N
mir10b-1	N
mir10c	Y	r7/8
mir217-1	N
mir9-001	N
mir9-2	Y	whole organism
mkrn1	N
mkxb	N
mllt10	Y	not spatially restricted
mlnl	N
mlnr	N
mmd	Y	whole organism
mmd2a	Y	whole organism
mmp15b	Y	whole organism
mmp2	Y	r5
mmp23bb	N
mn1b	Y	paraxial mesoderm
mnx1	N
mnx2a	N
mpi	N
mpp2b	N
mpp5a	Y	EVL
mpped2	Y	primary neuron
mpz	Y	r3/5
mrc1a	Y	primordial hindbrain chanel
msh6	Y	neural plate, optic vesicle
msi1	Y	whole CNS
msi2a	Y	cranial ganglia
msi2b	Y	whole organism
msx1a	Y	dorsal hindbrain
msx1b	N
msx3	Y	neural crest
mtfr2	Y	not spatially restricted
mtr	Y	neural plate
mxi1	N
myca	Y	dorsal hindbrain
mych	Y	basal level in hindbrain
mycn	Y	whole organism
myh10	Y	not spatially restricted
myhz1.1	N
myo10	Y	entire hindbrain
myo10l1	Y	r2/5
myo15aa	Y	r3/5
myo1b	Y	not spatially restricted
myt1la	N
myt1lb	N
naa10	Y	basal level in hindbrain
nab1a	Y	r3/5
nanos1	N
nap1l1	Y	basal level in hindbrain
nav2b	Y	MHB
nav3	Y	mesoderm, neural crest
nbeaa	Y	basal level in hindbrain
ncam1a	Y	entire hindbrain
ncam1b	Y	entire hindbrain
nck2a	Y	r3/5
ncoa3	Y	basal level in hindbrain
ncor2	Y	basal level in hindbrain
ncs1a	Y	adaxial cells
ncs1b	N
ndel1b	Y	basal level in hindbrain, one rhombomere
ndrg3b	N
ndst1b	Y	whole organism
ndst3	Y	entire hindbrain
ndufa4	Y	faint staining in hindbrain
necab1	N
nefma	N
neo1a	Y	entire hindbrain
nes	Y	neural crest
neurod1	N
neurod4	Y	hindbrain neurons
neurod6b	N
neurog1	Y	proneural clusters
nfe2l3	Y	whole organism
nfia	N
nfil3	Y	basal level in hindbrain
nhsl1a	N
nin	Y	MHB
nipblb	Y	lateral mesoderm
nisch	Y	basal level in hindbrain
nkd1	Y	basal level in hindbrain
nkx1.2la	Y	axis, neural plate
nkx1.2lb	N
nkx2.2a	N
nkx2.2b	Y	r3/5
nkx2.9	Y	neural rod
nkx6.1	Y	neural rod
nkx6.2	Y	neural tube
nkx6.3	N
nlgn1	Y	hinbrain neurons
nlgn2a	Y	lateral cells in hindbrain
nlgn2b	Y	lateral cells in hindbrain
nlgn3a	Y	lateral cells in hindbrain
nlgn3b	Y	lateral cells in hindbrain
nlgn4a	Y	lateral cells in hindbrain
nlgn4b	Y	lateral cells in hindbrain
nog1	Y	neural tube
nog2	Y	r2/4 (?)
nolc1	Y	basal level throughout hindbrain
nop58	Y	basal level throughout hindbrain
notch1a	N
notch1b	Y	basal level throughout hindbrain
notch3	N
notum1a	Y	whole organism
nova2	Y	strong basal level in hindbrain
npb	Y	spinal cord
npepps	Y	basal level throughout hindbrain
nptna	Y	cranial ganglia
nptnb	N
nptx1l	Y	trigeminal placode
nptx2a	N
npy8br	N
nr1d1	N
nr1d2a	N
nr1d2b	N
nr1d4a	Y	strong basal level in hindbrain
nr1d4b	N
nr2f1a	Y	r2
nr2f1b	Y	entire hindbrain
nr2f2	Y	r2/3/5/6
nr2f5	Y	entire hindbrain
nr2f6b	Y	strong basal level in hindbrain
nr4a1	N
nr4a2a	N
nr4a2b	N
nr4a3	N
nr5a2	N
nr6a1b	Y	anterior spinal cord
nrarpb	Y	strong basal level in hindbrain
nrbf2b	Y	r3/5
nrg1	Y	basal level hindbrain
nrgna	N
nrip1b	Y	basal level hindbrain
nrn1a	Y	basal level hindbrain
nrp2a	N
nrp2b	Y	anterior hindbrain
nrxn2a	N
nsmfb	N
ntm	N
ntn1a	Y	optic stalk
ntn1b	Y	floor plate
ntn2	Y	partly in r4, dorsal side of rhombomere
ntsr1	N
nudt9	Y	basal level throughout hindbrain
numb	N
nup62l	N
nusap1	Y	basal level throughout hindbrain
nxn	Y	r3/5/7
oc90	Y	MHB, spinal cord
ogg1	Y	basal level throughout hindbrain
olfm1a	N
olfm1b	Y	hindbrain neurons
olfm2a	N
olig1	N
olig2	Y	r5/6 cells
olig3	Y	neural plate
olig4	Y	neura/ plate
onecut1	Y	hindbrain neurons
onecutl	Y	trigeminal placode
opcml	N
oprd1a	N
oprd1b	Y	whole organism
oprl1	N
oprm1	N
optc	Y	floor plate
osgn1	Y	basal level in hindbrains
otofa	Y	trigeminal ganglia
otpa	Y	cells along lateral edge of hindbrain
otpb	Y	hindbrain interneurons
otx1b	Y	neural plate
otx2	Y	Neural rod
p2rx7	Y	not spatially restricted
pabpc1b	Y	basal level in hindbrain
pacsin1b	Y	basal level in hindbrain
pafah1b1a	Y	not spatially restricted
pafah1b1b	Y	not spatially restricted
pak1	Y	notochord
pald1a	Y	axis
palm1a	Y	trigeminal placode
panx1a	Y	not spatially restricted
pappa2	Y	basal level in hindbrain
pappaa	Y	hindbrain interneurons
pappab	Y	basal level in hindbrain
paqr5a	N
pard6gb	Y	caudal notochord
parp2	Y	not spatially restricted
pax2a	Y	MHB, otic vesicle
pax2b	Y	MHB, otic vesicle
pax3a	Y	entire hindbrain
pax3b	Y	r4 (?)
pax5	Y	MHB
pax6a	Y	entire hindbrain
pax6b	Y	entire hindbrain
pax7a	Y	whole organism
pax7b	Y	neural crest
pax8	Y	otic placode
pbx1a	N
pbx3a	N
pbxip1b	Y	hinbrain neurons
pcdh10b	Y	basal level in hindbrain
pcdh17	Y	basal level in hindbrain
pcdh18a	Y	basal level in hindbrain
pcdh18b	Y	basal level in hindbrain
pcdh19	N
pcdh1a	Y	whole organism
pcdh1b	Y	whole organism
pcdh7a	Y	whole organism
pcdh7b	Y	whole organism
pcdh9	Y	whole organism
pclob	N
pcna	Y	basal level in hindbrain
pcp4a	N
pcsk1nl	N
pdcd4b	Y	paraxial mesoderm
pdlim1	Y	YSL, notochord, epidermis
pdlim3a	N
pdlim3b	N
pdlim4	Y	whole organism
pdlim5a	Y	basal level in hindbrain
pdlim7	Y	basal level in hindbrain
pds5b	N
pdzd4	N
pdzrn3b	Y	r1
pdzrn4	Y	MHB
penka	N
penkb	N
perp	N
pfkfb4b	Y	basal level in hindbrain
phc2a	Y	adaxial cells
phf21ab	Y	whole organism
phlda1	Y	faint patch in hindbrain
phox2a	Y	basal level in hindbrain
phox2bb	N
pigh	N
pik3c2a	Y	basal level in hindbrain
pik3r3b	Y	basal level in hindbrain
pink1	Y	whole organism
pkma	N
pla1a	N
plcb3	Y	branchial arches
plce1	Y	whole organism
plcxd3	N
plekhg4	Y	basal level in hindbrain
plekhh1	Y	basal level in hindbrain
plk1	Y	basal level in hindbrain
plp1a	Y	whole organism
plp1b	N
plpp7	Y	trigeminal placode
plppr1	Y	basal level in hindbrain
plppr2a	N
plxna3	N
plxna4	N
plxnb2a	N
plxnb2b	N
poc5	Y	MHB
podxl	Y	ventral hindbrain
pola1	Y	basal level in hindbrain
pold1	Y	basal level in hindbrain
polr1a	Y	basal level in hindbrain
pomgnt2	Y	faint staining in hindbrain
pomt2	Y	not spatially restricted
porcn	Y	basal level in hindbrain
pou3f1	Y	basal level in hindbrain
pou3f2b	Y	basal level in hindbrain
pou3f3a	Y	basal level in hindbrain
pou3f3b	Y	basal level in hindbrain
pou4f2	Y	few cells in the lateral edges of r3/4/5
pou5f3	Y	a few cells in r2 nad r4
ppargc1a	Y	adaxial cells
ppdpfb	Y	basal level in hindbrain, stronger r6
ppm1g	Y	not spatially restricted
ppp1r14ab	Y	r4
ppp1r1c	Y	trigeminal placode
ppp3ca	N
ppp3cb	N
ppp3ccb	Y	not spatially restricted
ppp3r1a	N
ppp3r1b	N
prdm12a	N
prdm12b	Y	ventral hindbrain
prdm13	N
prdm16	Y	cranial ganglia
prdm5	Y	whole organism
prdm8	Y	ventral neural plate
prdx2	Y	ventral mesoderm
prdx6	Y	dorsal r5/6
preb	Y	notochord
prickle1b	Y	faint r4/ lateral neurons
prickle2b	Y	basal level throughout hindbrain
prim1	Y	not spatially restricted
prkaa1	Y	ventral mesoderm
prkca	Y	ventral mesoderm
prkcba	Y	otic vesicle
prkcda	Y	otic vesicle
prmt1	Y	adaxial cells
prmt8b	Y	basal level throughout hindbrain
prnprs3	Y	lateral line ganglion
prom1a	N
prox1a	Y	adaxial cells
prox2	Y	extremely faint r5/6
prr18	N
prtga	Y	neural tube
prtgb	Y	neural tube
psenen	Y	not spatially restricted
ptch1	N
ptch2	Y	adaxial cells
ptf1a	Y	dorsal cerebellum
ptgdsl	N
ptges3a	Y	not spatially restricted
pth1a	N
pth1b	Y	whole organism
pth2	Y	basal level in hindbrain
pth2r	Y	basal level in hindbrain
ptk7a	Y	whole organism
ptmaa	Y	basal level in CNS
ptn	N
ptp4a1	N
ptpn12	N
ptpra	Y	whole organism
ptprfb	N
ptprk	Y	basal level in hindbrain
ptprma	Y	notochord, ventral mesoderm
ptprn2	Y	basal level in hindbrain
ptprn2l	Y	basal level in hindbrain
ptprna	Y	basal level in hindbrain
ptpro	Y	basal level in hindbrain
ptprz1b	Y	anterior hindbrain
puf60a	Y	basal level in hindbrain
pvalb6	N
pvalb7	N
pvrl1b	Y	basal level in hindbrain
pvrl2l	Y	weak ventral hindbrain
pwp2h	Y	mesoderm
qki2	Y	basal level in hindbrain
qkia	Y	basal level in hindbrain
quo	Y	basal level in hindbrain
rab11bb	N
rab14	Y	basal level in hindbrain
rab3c	N
rab5aa	Y	basal level in hindbrain
rab6bb	Y	trigeminal ganglia
rab8b	Y	basal level in hindbrain
rabl6a	Y	basal level in hindbrain
rac3a	Y	basal level in hindbrain
rad21a	Y	not spatially restricted
raly	N
ran	N
rap1b	Y	notochord
raraa	Y	entire hindbrain, ventral part of r4
rarab	Y	entire hindbrain, might be stronger in r5/6
rarga	Y	faint staining in anterior hindbrain
rasgef1ba	Y	adaxial cells
rasgef1bb	Y	basal level of staining in hindbrain
rasgrp3	N
rasl11b	Y	neural plate border
rassf1	Y	basal level of staining in hindbrain
rassf8b	Y	basal level of staining in hindbrain
rbfox1	N
rbms3	Y	ventral mesoderm
rbmx	Y	basal level of staining in hindbrain
rcc1	Y	basal level of staining in hindbrain
rcor2	Y	basal level of staining in hindbrain
rdh10a	Y	paraxial mesoderm
recql	Y	basal level of staining in hindbrain
reln	Y	entire hindbrain
rem1	Y	paraxial mesoderm
rest	Y	whole organism
rfng	Y	rhombomere
rfx2	Y	neural floor plate
rfx4	N
rgcc	Y	basal level of staining in hindbrain
rgma	N
rgmb	Y	weak staining in notchord
rgmd	Y	basal level of staining in hindbrain
rgs3a	Y	whole organism
rgs4	Y	basal level of staining in hindbrain
rgs6	Y	trigeminal ganglia
rgs7a	Y	basal level notochord
rhbdl3	Y	basal level of staining in hindbrain
rhoab	Y	not spatially restricted
rhoca	Y	weak staining in hindbrain with stronger in r3/5
rhoua	Y	weak staining in anterior spinal cord
rhoub	Y	paraxial mesoderm
rims2a	N
rln1	Y	whole organism
rln3a	Y	basal level in hindbrain
rnd1l	N
rnd3a	Y	basal level in hindbrain
rnf41	Y	basal level in hindbrain
rnpep	Y	basal level in hindbrain
robo1	Y	basal level in hindbrain
robo2	N
robo3	Y	basal level in hindbrain
robo4	Y	basal level in hindbrain
rock1	Y	whole organism
rock2b	Y	notochord, hindbrain neurons at later stage
rogdi	N
roraa	N
rorca	Y	anterior spinal cord
rpl10	Y	not spatially restricted
rras2	Y	dorsal hindbrain
rrm1	Y	basal level of CNS
rrm2	Y	basal level in hindbrain
rrm2b	N
rspo1	N
rspo2	Y	basal level in hindbrain
rspo3	Y	basal level in hindbrain
rtca	Y	basal level in hindbrain
rtn4b	N
rtn4r	N
rufy3	Y	primary neurons
runx2b	N
rwdd3	N
rxfp1	Y	basal level in hindbrain
rxfp2l	N
rxfp3	Y	whole organism
rxfp3.2b	N
rxfp3.3b	N
rxraa	Y	posterior hindbrain
rxrba	Y	basal level in hindbrain
rxrbb	Y	basal level in hindbrain
rxrga	Y	anterior spinal cord
rybpa	Y	basal level in hindbrain
ryr2a	Y	lateral side of each rhombomere
ryr3	N
s1pr2	Y	anterior neural plate
s1pr5a	N
sall1a	Y	basal level in hindbrain
sall2	N
sall3a	N
sall4	Y	basal level throughout the hindbrain, stronger in r4
sardh	N
satb1a	N
scarb2	N
schip1	Y	basal level throughout the hindbrain, stronger in r3/5
scn12aa	N
scn1ba	N
scn1lab	N
scn4bb	N
scn8aa	Y	trigeminal ganglia
scrt1a	Y	hinbrain and spinal chord
scrt1b	N
scrt2	Y	throughout the hindbrain
scube1	Y	throughout the hindbrain
scube2	Y	stripes throughout the hindbrain
scube3	Y	throughout the hindbrain
sdc2	Y	mesoderm
sdc4	Y	throughout the hindbrain
sec61a1	Y	throughout the hindbrain
selj	N
sema3aa	Y	hindbrain neurons
sema3d	Y	faint staining in hindbrain
sema3e	Y	primary motor neuron, MHB
sema3fb	Y	r3/5
sema3ga	N
sema3gb	N
sema4d	Y	whole organism
sema4e	N
sema6a	Y	neural rod
sema6bb	N
sema6dl	Y	faint staining in r3/5?
sema6e	N
seph	Y	basal level throughout hindbrain
sepn1	Y	throughout the hindbrain
sepw1	Y	basal level throughout hindbrain
serinc5	Y	throughout the hindbrain
serpine2	Y	otic vesicle
sesn1	Y	anterior CNS
setb	N
sfrp1a	Y	whole organism
sfrp5	Y	r1/2/3
sfxn1	Y	r6
sgcd	N
sh2d3cb	Y	trigeminal placode
sh3gl2	N
shank3a	N
shdb	Y	CNS
she	N
shha	Y	axial mesoderm
shhb	Y	axis/floor plate
shisa9a	N
shmt1	Y	basal level in hindbrain
shox	N
shox2	Y	otic vesicle/hindbrain neurons
shroom2a	Y	basal level in hindbrain
shrprbck1r	N
sid4	N
sipa1l1	Y	r3/5
sipa1l2	Y	faint staining in hindbrain
six2a	Y	lateral neuromasts
six3a	Y	neural keel
skida1	Y	basal level in hindbrain
skp2	Y	not spatially restricted
slbp	Y	not spatially restricted
slc10a4	Y	ventral mesoderm
slc12a4	Y	hindbrain neurons
slc12a5b	N
slc16a1b	Y	not spatially restricted
slc16a2	Y	whole organism
slc16a3	Y	otic vesicle
slc17a6b	Y	trigeminal placode
slc1a2b	Y	faint r4
slc25a12	Y	hindbrain neural plate
slc2a2	Y	whole organism
slc30a2	N
slc3a2a	Y	YSL
slc3a2b	N
slc6a1b	N
slc6a4a	N
slc6a5	N
slc6a9	Y	neural rod
slc7a6os	N
slc9a3r1	N
slit1b	N
slit3	Y	notochord
slitrk2	N
slmapb	N
smad1	Y	dorsal hindbrain
smad3b	Y	whole organism
smad7	Y	weak epidermis
smad9	Y	dorsal hindbrain
smarca4a	Y	not spatially restricted
smc1al	Y	not spatially restricted
smc2	Y	not spatially restricted
smc3	Y	not spatially restricted
smc4	Y	not spatially restricted
smoc2	Y	lateral notochord
smox	Y	notochord
snai1b	Y	neural crest
snap25a	Y	primary neurons
sncb	N
sncgb	N
snx15	Y	not spatially restricted
socs1a	N
sost	Y	upper rhombic lip
soul4	Y	whole organism
sox10	Y	cranial neural crest
sox11a	Y	strong basal level in hindbrain
sox19a	Y	CNS
sox19b	Y	neural plate
sox1a	Y	ventral part of r2
sox2	Y	strong basal level in hindbrain
sox21a	Y	strong basal level in hindbrain
sox21b	Y	CNS
sox3	Y	basal level in hinbrain
sox4a	Y	MHB, branchial arches
sox4b	N
sox7	Y	ventral mesoderm
sox9a	N
sox9b	Y	throughout the hindbrain
sp5l	Y	MHB, primary neuron
sp8a	Y	r4
sp8b	Y	basal level in hindbrain
spata2	Y	whole organism
speg	N
spock3
spon1a	N
spra
spry1	Y	r4
spry2	Y	r4
spry4	Y	MHB
sqstm1	Y	neurons
srd5a2b	N
srrm4	Y	faint staining in hindbrain neurons
ssb	Y	basal level in hindbrain
ssbp3b	Y	not spatially restricted
sst1.1	N
sst1.2	N
sst3	N
sst5	N
sst6	N
st3gal8	Y	paraxial mesoderm
st6gal1	N
st6gal2a	Y	CNS
st6gal2b	N
st6galnac5b	Y	not spatially restricted
st8sia1	Y	whole organism
st8sia2	Y	basal level in hindbrian
st8sia3	Y	MHB
st8sia4	Y	whole organism
st8sia5	Y	whole organism
stab2	N
stap2a	Y	hindbrain neurons
stc2a	Y	otic placodes
stk40	Y	anterior hindbrain
stmn1a	Y	not spatially restricted
stmn2a	Y	trigeminal placode
stmn2b	Y	trigeminal ganglia
stmn4	Y	cranial ganglia
stmn4l	N
stra6	Y	MHB, one anterior rhombomere
strbp	Y	neural tube
sulf1	Y	whole organism
sulf2a	Y	throughout the hindbrain
sulf2b	Y	throughout the hindbrain
suv39h1b	Y	basal level in hindbrain
svila	Y	adaxial cells
syn1	Y	whole organism
syn2b	Y	CNS
syne1a	N
syne2b	Y	basal level in hindbrain
syngr1a	Y	neural crest
syt11a	N
syt13	Y	trigeminal ganglia
syt4	Y	trigeminal placode
syt9a	Y	trigeminal placode
tac1	N
tac3a	N
tac3b	N
tacc2	Y	notochord
tacc3	Y	not spatially restricted
tacr1a	Y	whole organism
tacr1b	Y	whole organism
tacr3a	N
tacr3l	N
tagln3b	Y	not spatially restricted
tal1	Y	ventral mesoderm
tanc2a	N
tbl3	Y	not spatially restricted
tbx20	Y	ventral mesoderm
tbx2a	Y	ventral mesoderm
tcf12	Y	basal level in hindbrain
tcf4	N
tcf7	Y	whole organism
tcf7l1a	Y	not spatially restricted
tcf7l2	N
tdh	Y	not spatially restricted
tead1a	Y	throughout the hindbrain
tead3a	Y	basal level in hinbrain, stronger in r3/5
tefa	N
tekt1	Y	otic vesicle/floor plate
tenm3	Y	faint staining in r3/5
tenm4	Y	throughout the hindbrain
tfap2a	Y	basal level thoughout hindbrain
tfap2b	Y	dorsal hindbrain neurons
tfap2e	N
tfe3a	Y	notochord
tfe3b	N
tgif1	Y	not spatially restricted
th	N
thbs3a	Y	basal level in hindbrain
thraa	N
thrb	N
thsd7aa	Y	throughout CNS
thumpd3	Y	throughout the hindbrain
timp2a	Y	not spatially restricted
tiparp	Y	otic vesicle
tjp1a	Y	ventral mesoderm
tjp1b	Y	neural tube
tlr3	Y	not spatially restricted
tlr4bb	Y	weak ventral hindbrain
tmem178b	Y	cranial ganglia
tmem229b	N
tmem237a	N
tmem59l	Y	primary neurons
tmtc2a	Y	part of otic vesicle
tmtopsa	N
tnfrsf1a	N
tnfrsfa	Y	notochord, otic placode
tnfsf10l	Y	ventral CNS
tnika	Y	throughout the CNS
tob1a	Y	adaxial cells
tox3	Y	r3/5
tp53	Y	not spatially restricted
tp53inp1	Y	few cells in the hindbrain
tpbga	Y	cranial ganglia
tph2	N
tpi1b	Y	mesoderm
tpm3	Y	adaxial cells
traf4a	Y	cranial ganglia
trh	N
trib3	Y	whole organism
trim36	N
trim71	Y	neural plate
trpc3	N
trpc4a	N
trpc5a	N
trpc5b	N
trpc7b	N
trpm2	N
trpm7	Y	otic vesicle
trpv1	N
try	Y	not spatially restricted
tsen54	Y	not spatially restricted
tshz1	N
tshz2	N
tshz3b	Y	basal level throughout the hindbrain
tspan7b	Y	notochord
ttc25	Y	floor plate
ttc39c	Y	hindbrain neurons
tuba1b	N
tubb5	Y	cranial ganglia
twist1a	Y	few cells in mesoderm
twist1b	N
twist2	Y	notochord
txn	N
txnipa	Y	mesoderm
txnrd1	Y	basal level throughout the hindbrain
txnrd3	Y	basal level throughout the hindbrain
uacab	Y	r3/5
uba5	Y	notochord
ube2e2	N
ube2ib	N
uchl1	Y	cranial ganglia
ucn3l	Y	lateral neurons in the hindbrain
uhrf1	N
umps	Y	anterior hindbrain
unc45a	Y	not spatially restricted
unc5a	Y	whole organism
unc5b	Y	ventral mesoderm
unc5c	Y	whole organism
unc5da	Y	whole organism
unc5db	Y	whole organism
urp1	N
urp2	N
utp20	N
uts1	Y	lateral neurons in the hindbrain
valopa	N
valopb	N
vamp1	N
vat1	Y	trigeminal placode
vcam1b	Y	weak staining in epidermis
vdac3	Y	trigeminal placode, adaxial cells
vdrb	Y	MHB, basal level in hindbrain
vegfaa	Y	whole organism
vegfc	Y	not spatially restricted
veph1	N
vezf1a	Y	not spatially restricted
vhl	Y	whole organism
vim	Y	neural plate
vipb	N
vldlr	Y	expressed in the axis, ventral hindbrain
vox	Y	patches in hindbrain
vsx1	N
vsx2	N
vwa2	Y	whole organism
vwc2	Y	few cells in the lateral edges of hindbrain
vwc2l	N
wbscr17	N
wdr36	Y	not spatially restricted
wdr78	Y	faint staining throughout the hindbrain
whsc1	Y	neural plate
wls	Y	basal level throughout the hindbrain
wnt1	Y	MHB, dorsal hindbrain
wnt10b	Y	neural plate border
wnt3	Y	MHB
wnt3a	Y	MHB
wnt4a	Y	weak staining in hindbrain
wnt4b	Y	floor plate
wnt7aa	Y	basal level throughout the hindbrain
wnt7ab	Y	throughout the hindbrain
wnt7bb	Y	throughout the hindbrain
wnt8b	Y	r3/5
wtip	N
xrcc6	Y	not spatially restricted
yap1	Y	basal level throughout the hindbrain
yrk	Y	ventral mesoderm
ywhaba	Y	not spatially restricted
ywhabb	Y	not spatially restricted
ywhabl	Y	not spatially restricted
ywhae1	Y	not spatially restricted
ywhae2	Y	not spatially restricted
ywhag1	Y	lateral cells in hindbrain
ywhah	Y	not spatially restricted
ywhaqa	Y	not spatially restricted
ywhaqb	Y	not spatially restricted
ywhaz	Y	EVL
zbtb10	Y	basal level in hindbrain
zbtb16a	Y	anterior neural plate
zbtb16b	Y	neural keel
zbtb18	N
zbtb4	Y	whole organism
zc4h2	N
zeb2b	Y	whole organism
zfhx3	N
zfhx4	Y	MHB
zfp36l1a	Y	throughout the hindbrain
zic1	Y	throughout the hindbrain
zic2a	Y	throughout the hindbrain
zic2b	Y	throughout the hindbrain
zic3	Y	throughout the hindbrain
zic4	Y	MHB, faint staining throughout the hindbrain
zic5	Y	dorsal neural plate
zic6	Y	hindbrain neural plate
zmat4a	N
znf219	N
znf385b	Y	notochord
znf503	Y	hinbrain r4/5/6
znf513	N
znf536	Y	entire hindbrain, except r4
znf703	Y	entire hindbrain
znrf1	N
zswim6	N
zwi	Y	r3/5
id:ibd1072
id:ibd1148
id:ibd1172
id:ibd2009
id:ibd3350
id:ibd5025
id:ibd5038
id:ibd5096
id:ibd5116
im:7136505
im:7137180
im:7137339
im:7138733
im:7140566
im:7142016
im:7142667
im:7142702
im:7142834
im:7142877
im:7145949
im:7147630
im:7151270
im:7151712
im:7152348
im:7153077
im:7153128
im:7155668
im:7157920
im:7158479
im:7158540
im:7158782
im:7158978
im:7159004
im:7159184
im:7159260
im:7159451
im:7159538
im:7160065
im:7160421
im:7160566
sb:cb101
sb:cb1018
sb:cb1042
sb:cb1050
sb:cb11
sb:cb113
sb:cb176
sb:cb188
sb:cb190
sb:cb222
sb:cb25
sb:cb288
sb:cb306
sb:cb307
sb:cb312
sb:cb319
sb:cb322
sb:cb338
sb:cb502
sb:cb54
sb:cb552
sb:cb571
sb:cb592
sb:cb663
sb:cb68
sb:cb743
sb:cb774
sb:cb793
sb:cb81
sb:cb846
sb:eu1016
sb:eu1019
sb:eu1030
sb:eu236
sb:eu2436
sb:eu263
sb:eu295
sb:eu320
sb:eu383
sb:eu402
sb:eu412
sb:eu427
sb:eu456
sb:eu460
sb:eu495
sb:eu512
sb:eu553
sb:eu563
sb:eu592
sb:eu669
sb:eu786
sb:eu863
sb:eu956
sb:eu962
sc:d0316
si:ch1073-184j22.2
si:ch211-11c15.3
si:ch211-142h2.1
si:ch211-152c2.3
si:ch211-170d8.2
si:ch211-180f4.1
si:ch211-222l21.1
si:ch211-232b12.5
si:ch73-364h19.1
si:dkey-177p2.5
si:dkey-204f11.66
si:dkey-211m23.2
si:dkey-221l21.2
si:dkey-229b18.3
si:dkey-56m19.5
si:dkeyp-117h8.4
si:dkeyp-59a8.4
si:dkeyp-72g9.4
wu:fb16f03
wu:fb17b07
wu:fb17b11
wu:fb23h02
wu:fc18c07
wu:fc24e06
wu:fc51e09
wu:fc57f07
wu:fj62d01
wu:fj84e08
wu:fq14g09
wu:fq19e02
wu:fq27d07
zgc:100846
zgc:100906
zgc:110204
zgc:110796
zgc:112437
zgc:114104
zgc:153845
zgc:174888
zgc:56628
zgc:56699
zgc:65851
zgc:66433
zgc:77225
zgc:77375
zgc:77784
zgc:91860
zgc:92242
zgc:92287
zgc:92827
zgc:92912

## Sheet: 3. 1,194 genes in first 24hpf
	1674 genes in the hindbrain, r4, r5, and r6 without EST names	Expressed during first 24hrs of development	Expression pattern
	dusp8a	Y	throughout the hindbrain
	dynll2a	Y	throughout the hindbrain
	efemp2b	Y	ventral mesoderm, hindbrain neural plate
	efna1b	Y	neurons
	glula	Y	otic placode, ventral hindbrain
	hgfb	Y	presumptive r1
	igsf9b	Y	CNS
	abca1a	Y	A few neuronal cells in lateral hindbrain
	abca5	Y	Some hindbrain neurons
	abcc4	Y	neural crest and notochord
	ackr3b	Y	r3/5/6
	aclya	Y	faint staining in A-P axis
	aco2	Y	adaxial cells
	acsbg2	Y	trigeminl placode
	acss1	Y	basal level expression throughout CNS
	adcyap1b	Y	trigeminal ganglia, olfactory placode, spinal chord neurons
	adgrv1	Y	basal level expression throughout CNS
	adka	Y	basal level expression throughout CNS
	adkb	Y	basal level expression throughout CNS
	agrn	Y	basal level expression throughout CNS
	ahcyl1	Y	otic vesicle
	ak3	Y	yolk sac
	akt1	Y	r2
	alcama	Y	neural crest
	alcamb	Y	basal level in neural plate
	aldh1a2	Y	mesoderm
	aldoaa	Y	basal level expression throughout CNS
	aldocb	Y	extremely faint staining in a rhombomere
	amigo1	Y	weak staining in spinal chord neuron
	amotl2a	Y	a few cells at the boundary of r2/3
	anos1a	Y	otic vesicle
	anp32b	Y	basal level expression throughout CNS
	ap1s1	Y	poster and notochord
	apc	Y	basal level in trigeminal ganglia
	appb	Y	basal level expression throughout CNS
	appl1	Y	basal level expression throughout CNS
	appl2	Y	basal level expression throughout CNS
	arfip2a	Y	poster and notochord
	arg2	Y	weak stripe in MHB
	arhgap29b	Y	basal level expression throughout CNS
	arhgap32b	Y	faint staining in eye field
	arhgef1a	Y	faint in hindbrain and otic vesicle, no specific rhombomere
	arl4ca	Y	fin folds, pronephric duct
	arl4cb	Y	basal level expression throughout CNS
	arrb2b	Y	r3 to r5
	arrdc2	Y	basal level expression throughout CNS
	ascl1a	Y	a few cells in dorsal hindbrain
	ascl1b	Y	faint staining in dorsal part of one posterior rhombomere
	atoh1a	Y	otic placode, lateral line, neuromasts
	atoh1b	Y	r1
	atoh8	Y	basal level expression throughout CNS
	atp1a1a.1	Y	otic placode
	atp1a1a.2	Y	otic placode
	atp1a1a.4	Y	otic vesicle, pronephric ducts
	atp1a1a.5	Y	otic placode
	atp1a1b	Y	two cells in the hindbrain
	atp1a3a	Y	lateral hindbrain neurons
	atp1a3al	Y	lateral hindbrain neurons
	atp1a3b	Y	cranial ganglia
	atp1b1b	Y	mucus secreting celss
	atp1b2a	Y	basal level expression throughout CNS
	atp1b3a	Y	basal level expression throughout CNS
	atp1b3b	Y	basal level expression throughout CNS
	atp2b1a	Y	few cells in trigeminal placode and otic vesicle
	atp6v0ca	Y	basal level expression throughout CNS
	atp6v1ba	Y	polster, notochord
	aurka	Y	basal level expression throughout CNS
	aurkb	Y	basal level expression throughout CNS
	axin2	Y	posterior neural plate
	azin1a	Y	dorsal part of one rhombomere
	badb	Y	MHB
	barhl1a	Y	posterior neural tube
	barhl1b	Y	posterior neural tube
	barhl2	Y	posterior neural tube
	bcam	Y	basal level expression throughout CNS
	bckdk	Y	two faint stripes in the hindbrain
	bcl2l1	Y	ventral mesoderm
	bcl2l10	Y	basal level expression throughout CNS
	bdnf	Y	faint in r3/5
	bhlha15	Y	polster
	bhlhe22	Y	maybe r5 or r6
	bhlhe40	Y	neural crest/retina
	bicc1a	Y	MHB
	birc5b	Y	basal level expression throughout CNS
	bmpr1ba	Y	otic vesicle
	boc	Y	basal level throughout the hindbrain
	bokb	Y	notochord
	bop1	Y	basal level throughout the hindbrain
	bora	Y	yolk sac
	brd2a	Y	basal level throughout the hindbrain
	brd2b	Y	basal level throughout the hindbrain
	brinp1	Y	basal level throughout the hindbrain
	brinp3a.1	Y	basal level throughout the hindbrain
	bsk146	Y	brain
	btbd6a	Y	r3/5
	btg1	Y	faint staining in two rhombomeres
	btg2	Y	r4
	btg3	Y	basal level throughout the hindbrain
	bub1bb	Y	basal level throughout the hindbrain
	ca16b	Y	neural rod
	ca2	Y	neural tube
	ca8	Y	r3/5
	cacnb1	Y	polster/trigeminla and olfactory placodes
	cad	Y	branchial arches and tectum
	cadm3	Y	faint in trigeminal ganglion
	cadm4	Y	floor plate
	cahz	Y	YSL, otic vesicle
	calb2a	Y	lateral hindbrain
	calb2b	Y	neurons in hindbrain
	calm1a	Y	trigeminal placode/otic vesicle
	calm1b	Y	hindbrain neuron
	calm2a	Y	basal level throughout the CNS
	camk1db	Y	whole organism
	camk2d2	Y	pan-neural
	camk2g1	Y	not spatially restricted
	camk2g2	Y	basal level throughout the CNS
	camk2n2	Y	notochord
	capns1b	Y	basal level throughout the CNS
	casz1	Y	weak in two rhombomere
	ccdc85al	Y	weak spinal chord
	ccdc85b	Y	r1/3/5/7-no image
	ccna2	Y	basal level throughout the CNS
	ccnb1	Y	basal level throughout the CNS
	ccnb2	Y	basal level throughout the CNS
	ccnd1	Y	r2
	ccne2	Y	basal level throughout the CNS
	ccnf	Y	basal level throughout the CNS
	ccng2	Y	basal level throughout the CNS
	ccnjl	Y	r1/2/4/7
	cd99l2	Y	basal level throughout the CNS
	cdc25b	Y	all throughout the hindbrain
	cdca7a	Y	basal level throughout the CNS
	cdh1	Y	EVL and axis
	cdh2	Y	basal level throughout the CNS
	cdh7	Y	neural tube
	cdk2	Y	not spatially restricted
	cdk5rap3	Y	notochord and polster
	cdkn1ca	Y	adaxial cells, notochord
	cdon	Y	notochord
	cdx4	Y	neural plate, tailbud
	celf2	Y	r5
	cenpw	Y	basal level throughout CNS
	cercam	Y	notochord
	cers2a	Y	faint in r5
	cfap161	Y	ventral hindbrain
	chd	Y	basal level throughout CNS
	chd7	Y	basal level throughout CNS
	chek1	Y	basal level throughout CNS
	chfr	Y	ventral diencephalon
	chga	Y	cranial ganglia
	chodl	Y	tail bud, cranial ganglia
	chpf2	Y	basal level throughout CNS
	chpfa	Y	basal level throughout CNS
	chst11	Y	basal level throughout CNS
	chst13	Y	basal level throughout CNS
	chst14	Y	basal level throughout CNS
	chst7	Y	basal level throughout CNS
	cicb	Y	whole organism
	cirbpa	Y	whole organism
	cited2	Y	axis/notochord
	cited4b	Y	basal level throughout CNS
	ckba	Y	weak staining in somintes
	ckbb	Y	hindbrain neurons
	cldn5a	Y	throughout the hindbrain
	clic4	Y	faint throughout the hindbrain
	clstn1	Y	Kupffer's vesicle
	clybl	Y	basal level in hindbrain
	cnbpa	Y	basal level in hindbrain
	cnnm2a	Y	MHB
	cnp	Y	basal level in hindbrain
	cnpy1	Y	MHB, polster
	cntfr	Y	anterior hindbrain
	cntn1a	Y	MHB
	cntn2	Y	trigeminal placode/hindbrain neurons
	col11a1a	Y	notochord
	col11a1b	Y	basal level in hindbrain
	col14a1a	Y	otic placode
	col15a1b	Y	r5/6
	col18a1	Y	faint hindbrain staining
	col4a5	Y	basal level in hindbrain
	col5a1	Y	whole oragnism
	col7a1l	Y	r4
	col9a2	Y	axis/floor plate
	coro1ca	Y	more in r3/r5; no very well defined
	cpeb1b	Y	notochord
	cpm	Y	MHB
	crabp2a	Y	patches in r2/4, more on the ventral and dorsal plate, strong in r6
	crabp2b	Y	neural plate
	crip2	Y	notochord
	csgalnact2	Y	basal level in hindbrain
	csnk1db	Y	basal level in hindbrain
	csnk1g2a	Y	whole organism
	csrnp1b	Y	notochord
	ctcf	Y	not spatially restricted
	ctnnb1	Y	not spatially restricted
	ctsba	Y	neural crest cells
	ctsf	Y	not spatially restricted
	cul4a	Y	not spatially restricted
	cux2a	Y	r4
	cx43.4	Y	basal level staining throughout hindbrain
	cxcl12a	Y	basal level throughout hindbrain
	cxcl14	Y	otis vesicle
	cxcr4a	Y	faint mesoderm staining
	cxcr4b	Y	hindbrain neurons
	cygb1	Y	faint r3/5
	cyp1b1	Y	whole organism
	cyp26a1	Y	neural plate
	cyp26b1	Y	r3/4
	cyp4t8	Y	otic placode
	cyr61	Y	notochord
	dab2	Y	pronephric ducts
	dacha	Y	broad expression from r3 to r7
	dachb	Y	few cells in hindbrain
	dachd	Y	ventral hindbrain
	dact1	Y	axial mesoderm
	dact3a	Y	hindbrain neurons
	dact3b	Y	basal level in hindbrain
	dag1	Y	basal level in notochord
	dagla	Y	through hindbrain
	dao.2	Y	floor plate of rhombomere
	dap1b	Y	very faint r3/5 staining
	dbh	Y	few cells in the hindbrain
	dcaf7	Y	not spatially restricted
	dcbld1	Y	not spatially restricted
	dcc	Y	not spatially restricted
	dclk2a	Y	faint staining in one rhobomere/trigeminal placode
	ddb2	Y	basal level in hindbrain
	ddit4	Y	maybe in r3 and r5?
	ddx46	Y	throughout the hindbrain
	depdc1a	Y	throughout the hindbrain
	desi1a	Y	lateral and ventral hindbrain
	desma	Y	r3/5
	dio3a	Y	basal level in hindbrain
	dio3b	Y	basal level in hindbrain
	disc1	Y	throughout the hindbrain
	dkk1b	Y	throughout the hindbrain
	dkk2	Y	throughout the hindbrain
	dla	Y	hindbrain neurons
	dlb	Y	hindbrain neurons
	dlc	Y	hindbrain neurons
	dld	Y	throughout the hindbrain
	dlg1	Y	trigeminal ganglion
	dlgap5	Y	basal level throughout the hindbrain
	dlst	Y	darker in r5/6
	dlx2a	Y	ventricular zone and branchial arches
	dmbx1a	Y	through the hindbrain
	dmbx1b	Y	trigeminal ganglion
	dmxl2	Y	YSL and cranial ganglia
	dnajb11	Y	otic and trigeminal placode
	dnajc2	Y	throughout the hindbrain
	dnajc5aa	Y	cells in the lateral edge of hindbrain
	dnmt1	Y	throughout the CNS
	dnttip2	Y	throughout the hindbrain
	dpysl2b	Y	hindbrain neurons
	dpysl3	Y	throughout the hindbrain
	draxin	Y	patches in the hindbrain
	drd2b	Y	few cells in the lateral edges of neurons
	drd2l	Y	few cells in the lateral edges of neurons
	drgx	Y	cells in the lateral edges of r4
	dselb	Y	basal level throughout hindbrain
	dtl	Y	basal level throughout hindbrain
	dtnba	Y	throughtout the hindbrain
	dusp1	Y	basal level in ventral hindbrain
	dusp2	Y	r4
	dusp6	Y	r4
	ebf2	Y	basal level throughout hindbrain
	ebf3a	Y	basal level throughout hindbrain
	eef2b	y	not spatially restricted
	efemp2a	Y	adaxial cells
	efhc1	Y	Kupffer's vesicle
	efna2a	Y	MHB
	efna3b	Y	MHB
	efna5a	Y	neural tube
	efna5b	Y	MHB
	efnb2a	Y	r4
	efnb3b	Y	r2/4/6
	egfl6	Y	r2/4/6
	egr1	Y	faint in r3/5
	egr2a	Y	faint in r3/5
	egr2b	Y	r3/5
	eif4ebp3l	Y	hindbrain neural plate
	ek1	Y	basal level in hindbrain
	elavl3	Y	neural plate
	emilin2b	Y	dorsal part of r5
	eml2	Y	otic vesicle
	enc1	Y	r3/5
	enc2	Y	faint r3/5
	enc3	Y	polster
	eng1a	Y	MHB
	eng1b	Y	faint r4
	eng2a	Y	MHB
	eng2b	Y	MHB
	eno1a	Y	axis/trigeminal placode
	eno2	Y	trigemina placode
	entpd1	Y	r3/5
	epha4a	Y	r3/5
	epha4b	Y	maybe r2/4/6?
	epha7	Y	throughtout the hindbrain
	ephb3a	Y	throughtout the hindbrain
	ephb4a	Y	r2/5/6
	ephb4b	Y	faint staining in hindbrain
	epo	Y	whole organism
	eps8	Y	YSL, otic placode
	esrra	Y	paraxial mesoderm
	esrrb	Y	hindbran nuclei
	esrrga	Y	hindbran nuclei
	ets1	Y	ventral mesoderm
	etv1	Y	throughtout the hindbrain
	etv4	Y	throughtout the hindbrain
	etv5a	Y	throughtout the hindbrain
	etv5b	Y	throughtout the hindbrain
	evla	Y	trigeminal placode
	evx1	Y	some neurons in r3/5 edges
	exd1	Y	r1
	ext1a	Y	hindbrain neural plate
	eya1	Y	otic placode
	eya2	Y	hindbrain nuclei
	fabp3	Y	throughout the CNS
	fabp7a	Y	middle part of r4
	fadd	Y	throughout hindbrain
	fam212aa	Y	neural crest
	fam212ab	Y	hindbrain neurons
	fam222a	Y	notochord
	fam43a	Y	ventral mesoderm
	fam49a	Y	throughout hindbrain
	fam84a	Y	polster, axial mesoderm
	fanca	Y	whole organism
	fancc	Y	MHB
	fbl	Y	neural plate
	fbxl14b	Y	throughout hindbrain
	fbxo5	Y	not spatially restricted
	fen1	Y	not spatially restricted
	fev	Y	lateral mesoderm
	fez1	Y	hindbrain neurons
	fgf13a	Y	lateral hindbrain
	fgf18b	Y	MHB
	fgf19	Y	posterior branchial arches
	fgf3	Y	r4
	fgf4	Y	MHB, posterior branchial arches
	fgf8a	Y	r4
	fgf8b	Y	MHB
	fgfr1a	Y	MHB
	fgfr1b	Y	not spatially restricted
	fgfr2	Y	more in r4 (?)
	fgfr3	Y	MHB
	fgfr4	Y	whole organism
	fgfrl1a	Y	paraxial mesoderm
	fibinb	Y	neural tube
	fkbp1b	Y	faint MHB
	fkrp	Y	whole organism
	fktn	Y	not spatially restricted
	flot1b	Y	not spatially restricted
	flrt1b	Y	ventral r1 to r3, r5/6
	flrt3	Y	maybe r4/5, not marked
	flt4	Y	ventral mesoderm
	fmnl3	Y	whole hindbrain
	foxa	Y	throughout the hindbrain
	foxa2	Y	endoderm
	foxb1a	Y	throughout the hindbrain
	foxb1b	Y	MHB, dorsal hinbrain
	foxd3	Y	neural crest
	foxi1	Y	pharyngeal pouches
	foxj1a	Y	lateral mesoderm
	foxj1b	Y	otic placode
	foxo3a	Y	whole organism
	foxo3b	Y	not spatially restricted
	foxp2	Y	whole organism
	fras1	Y	polster
	fryb	Y	notochord
	fscn1a	Y	r2
	fsta	Y	ventral hindbrain
	fstl1a	Y	not spatially restricted
	fstl1b	Y	stronger in rhombomere boundaries
	fzd7a	Y	ventral hindbrain
	fzd7b	Y	throughout the hindbrain
	fzd8a	Y	hinbrain ventricular zone
	gabarapa	Y	whole organism
	gadd45ga	Y	ventral mesoderm
	gadd45gb.1	Y	hindbrain neurons
	gak	Y	whole organism
	galcb	Y	not spatially restricted
	galnt18a	Y	whole hindbrain
	galnt8b.1	Y	whole hindbrain
	gap43	Y	trigeminal placode
	gapdhs	Y	hindbrain neurons
	gas2l3	Y	throughout hindbrain
	gas6	Y	r5/6
	gas7a	Y	throughout hindbrain
	gata2a	Y	hindbrain neurons
	gata3	Y	otic placode
	gbx1	Y	throughout hindbrain except r4
	gbx2	Y	MHB
	gclm	Y	pronephric ducts
	gfap	Y	whole hindbrain, r4 darker
	ghrb	Y	throughout hindbrain
	gigfy2	Y	not spacially restricted
	gins3	Y	dorsal hindbrain
	gipc2	Y	neural crest
	glceb	Y	throughout hindbrain
	gli1	Y	throughout hindbrain
	gli2a	Y	not spacially restricted
	gli2b	Y	a few cells in the lateral parts of r4/5/6
	gli3	Y	not spacially restricted
	glra4a	Y	lateral hindbrain
	glulb	Y	throughout hindbrain
	gmfb	Y	not spacially restricted
	gmnn	Y	throughout hindbrain
	gne	Y	throughout hindbrain
	gpc1a	Y	throughout hindbrain
	gpc1b	Y	basal level in hindbrain, trigeminla ganglia
	gpc6a	Y	throughout hindbrain
	gpd1b	Y	basal level in hindbrain
	gper1	Y	whole organism
	gpia	Y	basal level in hindbrain
	gpm6aa	Y	throughout hindbrain
	gpm6ab	Y	trigeminal ganglia
	gpr161	Y	throughout hindbrain
	gpr22a	Y	hindbrain neurons
	gpt2	Y	throughout hindbrain
	grapa	Y	faint throughout hindbrain
	greb1	Y	throughout hindbrain
	greb1l	Y	r2/4/6
	gria2b	Y	not spatially restricted
	gria3b	Y	faint cranial ganglia
	gria4b	Y	hindbrain neurons
	grin1a	Y	whole organism
	grk5	Y	whole organism
	grna	Y	not spatially restricted
	grnb	Y	not spatially restricted
	gsna	Y	notochord
	gsta.1	Y	weak epidermins staining
	gsx1	Y	few cells in r3/4/5
	hdac1	Y	not spatially restricted
	hdlbpb	Y	not spatially restricted
	heatr1	Y	MHB
	hells	Y	throughout hindbrain
	helt	Y	not spatially restricted
	her11	Y	MHB
	her12	Y	neural plate
	her13	Y	neural rod
	her2	Y	throughout CNS
	her3	Y	throughout hindbrain
	her4.2	Y	cranial ganglia
	her4.5	Y	throughout hindbrain
	her5	Y	MHB
	her6	Y	throughout hindbrain
	her8a	Y	throughout hindbrain
	her9	Y	MHB
	hey1	Y	adaxial cells
	hgfa	Y	neural rod
	hhip	Y	otic vesicle and neural tube
	hif1ab	Y	not spatially restricted
	hif1an	Y	MHB
	hivep2a	Y	part of paraxial mesoderm
	hk1	Y	ventral mesoderm and otic vesicle
	hmga1a	Y	not spatially restricted
	hmga2	Y	faint hindbrain
	hmgb1a	Y	not spatially restricted
	hmgb1b	Y	not spatially restricted
	hmx3a	Y	otic placodes
	hnf1ba	Y	r5/6/7
	hnf1bb	Y	r5/6
	homeza	Y	ventral mesoderm/MHB
	hoxa1a	Y	weak staining in pharyngeal arches
	hoxa2b	Y	r2/3/5, faint in r4
	hoxa3a	Y	r5/6
	hoxa4a	Y	spinal cord
	hoxa9a	Y	spinal cord
	hoxb1a	Y	r4
	hoxb1b	Y	r4
	hoxb2a	Y	r3 and weak in r4
	hoxb3a	Y	r5/6
	hoxb4a	Y	r6 to spinal cord
	hoxb8a	Y	spinal cord
	hoxc6a	Y	spinal cord
	hoxd4a	Y	posterior hindbrain to spinal cord
	hpca	Y	cranial ganglia
	hrasa	Y	cranial ganglia
	hs2st1a	Y	not spatially restricted
	hs3st1l1	Y	neural tube
	hs3st3b1a	Y	lateral mesoderm, neural rod
	hs3st3b1b	Y	lateral mesoderm, neural rod
	hs3st3l	Y	whole organism
	hs3st4	Y	whole organism
	hs6st1a	Y	anterior spinal cord
	hs6st1b	Y	hindbrain neural keel
	hs6st2	Y	not spatially restricted
	hsp90aa1.2	Y	basal level throughout hindbrain
	hspa8	Y	basal level throughout hindbrain
	hspb1	Y	basal level throughout hindbrain
	hspb8	Y	MHB
	hspb9	Y	whole organism
	htr1aa	Y	whole CNS
	id1	Y	basal level throughout hindbrain
	id2a	Y	very faint r4 staining
	id4	Y	faint staining in CNS
	idh1	Y	EVL
	idh2	Y	not spatially restricted
	ids	Y	whole organism
	igdcc3	Y	neural plate
	igf2r	Y	basal level throughout hindbrain
	igfbp2a	Y	YSL
	igfbp3	Y	otic vesicle
	igfbp7	Y	not spatially restricted
	ihhb	Y	floor plate, notochord
	ikzf1	Y	ventral mesoderm
	il17rd	Y	MHB, otic vesicle
	impdh1b	Y	neural crest
	insm1a	Y	few cells in r3/4/5
	insm1b	Y	few cells in r3/4/6
	ip6k2a	Y	basal level throughout hindbrain
	irx1a	Y	r1
	irx1b	Y	neural plate, r1
	irx3a	Y	r3/4/5 (?) not marked
	irx3b	Y	CNS
	irx4a	Y	neurons in lateral hindbrain
	irx4b	Y	r1/2/3/5
	irx5a	Y	basal level throughout hindbrain
	irx5b	Y	r2
	irx7	Y	r3 to r5
	isl1	Y	hindbrain neurons
	jag1a	Y	hindbrain neurons
	jag2b	Y	basal level throughout hindbrain
	jam3b	Y	not spatially restricted
	katnb1	Y	not spatially restricted
	kcnh1a	Y	whole hindbrain
	kcnh1b	Y	whole hindbrain
	kcnip3b	Y	few cells in lateral hindbrain
	kctd12.2	Y	r4
	kctd13	Y	whole organism
	kctd15a	Y	neural crest
	kctd4	Y	not spatially restricted
	kdm5bb	Y	faint r5, strong in r6
	kdm7aa	Y	basal level throughout hindbrain
	kdr	Y	whole organism
	khdrbs1a	Y	not spatially restricted
	khdrbs1b	Y	basal level throughout hindbrain
	kidins220b	Y	not spatially restricted
	kif20bb	Y	basal level throughout hindbrain
	kif5aa	Y	trigeminal ganglia
	kif5c	Y	whole organism
	kirrel3l	Y	throughout the hindbrain
	kiss1rb	Y	whole organism
	klf6a	Y	basal level throughout hindbrain
	klf7a	Y	throughout the hindbrain
	klf7b	Y	hindbrain neurons
	klf8	Y	basal level throughout hindbrain
	lama5	Y	throughout the CNS
	large	Y	whole organism
	lbr	Y	hindbrain neural plate
	lbx1b	Y	throughout the hindbrain
	lbx2	Y	adaxial cells
	ldb2a	Y	MHB
	lepr	Y	notochord
	lfng	Y	r2/4
	lgi1a	Y	not spatially restricted
	lgmn	Y	basal level throughout hindbrain
	lgr4	Y	neural rod
	lhfpl2b	Y	MHB
	lhx1a	Y	ventral mesoderm
	lhx2b	Y	basal level throughout hindbrain
	lima1a	Y	hindbrain neural plate
	limk1a	Y	basal level throughout hindbrain
	limk2	Y	basal level throughout hindbrain
	lin28a	Y	basal level throughout hindbrain
	lingo1a	Y	cranial ganglia
	lingo1b	Y	basal level throughout hindbrain
	lingo2a	Y	cranial ganglia
	lipg	Y	notochord
	lmf2b	Y	notochord
	lmo1	Y	faint staining in hindbrain
	lmo3	Y	faint staining in hindbrain
	lmo4a	Y	mesoderm, neural crest
	lmo4b	Y	ventral mesoderm
	lmx1ba	Y	MHB, hindbrain neural keel
	lmx1bb	Y	MHB, hindbrain neural keel
	loxl2b	Y	notochord
	lpl	Y	MHB, neural crest
	lratb	Y	paraxial mesoderm
	lrfn2a	Y	ventral mesenchyme
	lrig1	Y	basal level throughout hindbrain
	lrp8	Y	floor plate, dorsal hindbrain
	lrrc4.1	Y	throughout the CNS
	lrrn1	Y	stronger in r4
	lrrtm1	Y	faint staining in hindbrain
	lrrtm2	Y	throughout the hindrain
	lzts2a	Y	MHB
	m17	Y	throughout the hindrain
	mab21l1	Y	hindbrain neurons
	mad2l1	Y	neural tube
	mafba	Y	r5/6
	mafbb	Y	YSL, posterior mesoderm
	manf	Y	notochord
	map1lc3b	Y	not spatially restricted
	map3k4	Y	strong basal level in hindbrain
	mapk14a	Y	not spatially restricted
	mapk15	Y	floor plate
	mapk3	Y	not spatially restricted
	mapk4	Y	whole organism
	mapk6	Y	whole organism
	mapk8b	Y	not spatially restricted
	mapta	Y	r2
	marcksl1a	Y	r3
	marveld1	Y	basal level throughout hindbrain
	mb	Y	whole organism
	mbd3b	Y	strong basal level in hindbrain
	mbnl2	Y	basal level throughout hindbrain
	mbpa	Y	hindbrain neurons
	mcama	Y	lateral line placodes
	mcm4	Y	not spatially restricted
	mcm5	Y	not spatially restricted
	mcoln1b	Y	throughout the CNS
	mdka	Y	paraxial mesoderm
	mdkb	Y	neural plate
	mecom	Y	r4
	med12	Y	whole organism
	med24	Y	whole organism
	mef2ca	Y	adaxial cells
	mef2cb	Y	adaxial cells
	mef2d	Y	adaxial cells
	meis1a	Y	r4
	meis1b	Y	entire hindbrain
	meis2a	Y	entire hindbrain from r2
	meis2b	Y	entire hindbrain
	meis3	Y	basal level in hindbrain
	met	Y	basal level in hindbrain
	metrnl	Y	floor plate
	mfn2	Y	whole organism
	mgll	Y	EVL
	mib1	Y	not spatially restricted
	mibp	Y	throughout CNS
	mid1ip1l	Y	faint r5
	midn	Y	r3/5
	mir10c	Y	r7/8
	mir9-2	Y	whole organism
	mllt10	Y	not spatially restricted
	mmd	Y	whole organism
	mmd2a	Y	whole organism
	mmp15b	Y	whole organism
	mmp2	Y	r5
	mn1b	Y	paraxial mesoderm
	mpp5a	Y	EVL
	mpped2	Y	primary neuron
	mpz	Y	r3/5
	mrc1a	Y	primordial hindbrain chanel
	msh6	Y	neural plate, optic vesicle
	msi1	Y	whole CNS
	msi2a	Y	cranial ganglia
	msi2b	Y	whole organism
	msx1a	Y	dorsal hindbrain
	msx3	Y	neural crest
	mtfr2	Y	not spatially restricted
	mtr	Y	neural plate
	myca	Y	dorsal hindbrain
	mych	Y	basal level in hindbrain
	mycn	Y	whole organism
	myh10	Y	not spatially restricted
	myo10	Y	entire hindbrain
	myo10l1	Y	r2/5
	myo15aa	Y	r3/5
	myo1b	Y	not spatially restricted
	naa10	Y	basal level in hindbrain
	nab1a	Y	r3/5
	nap1l1	Y	basal level in hindbrain
	nav2b	Y	MHB
	nav3	Y	mesoderm, neural crest
	nbeaa	Y	basal level in hindbrain
	ncam1a	Y	entire hindbrain
	ncam1b	Y	entire hindbrain
	nck2a	Y	r3/5
	ncoa3	Y	basal level in hindbrain
	ncor2	Y	basal level in hindbrain
	ncs1a	Y	adaxial cells
	ndel1b	Y	basal level in hindbrain, one rhombomere
	ndst1b	Y	whole organism
	ndst3	Y	entire hindbrain
	ndufa4	Y	faint staining in hindbrain
	neo1a	Y	entire hindbrain
	nes	Y	neural crest
	neurod4	Y	hindbrain neurons
	neurog1	Y	proneural clusters
	nfe2l3	Y	whole organism
	nfil3	Y	basal level in hindbrain
	nin	Y	MHB
	nipblb	Y	lateral mesoderm
	nisch	Y	basal level in hindbrain
	nkd1	Y	basal level in hindbrain
	nkx1.2la	Y	axis, neural plate
	nkx2.2b	Y	r3/5
	nkx2.9	Y	neural rod
	nkx6.1	Y	neural rod
	nkx6.2	Y	neural tube
	nlgn1	Y	hinbrain neurons
	nlgn2a	Y	lateral cells in hindbrain
	nlgn2b	Y	lateral cells in hindbrain
	nlgn3a	Y	lateral cells in hindbrain
	nlgn3b	Y	lateral cells in hindbrain
	nlgn4a	Y	lateral cells in hindbrain
	nlgn4b	Y	lateral cells in hindbrain
	nog1	Y	neural tube
	nog2	Y	r2/4 (?)
	nolc1	Y	basal level throughout hindbrain
	nop58	Y	basal level throughout hindbrain
	notch1b	Y	basal level throughout hindbrain
	notum1a	Y	whole organism
	nova2	Y	strong basal level in hindbrain
	npb	Y	spinal cord
	npepps	Y	basal level throughout hindbrain
	nptna	Y	cranial ganglia
	nptx1l	Y	trigeminal placode
	nr1d4a	Y	strong basal level in hindbrain
	nr2f1a	Y	r2
	nr2f1b	Y	entire hindbrain
	nr2f2	Y	r2/3/5/6
	nr2f5	Y	entire hindbrain
	nr2f6b	Y	strong basal level in hindbrain
	nr6a1b	Y	anterior spinal cord
	nrarpb	Y	strong basal level in hindbrain
	nrbf2b	Y	r3/5
	nrg1	Y	basal level hindbrain
	nrip1b	Y	basal level hindbrain
	nrn1a	Y	basal level hindbrain
	nrp2b	Y	anterior hindbrain
	ntn1a	Y	optic stalk
	ntn1b	Y	floor plate
	ntn2	Y	partly in r4, dorsal side of rhombomere
	nudt9	Y	basal level throughout hindbrain
	nusap1	Y	basal level throughout hindbrain
	nxn	Y	r3/5/7
	oc90	Y	MHB, spinal cord
	ogg1	Y	basal level throughout hindbrain
	olfm1b	Y	hindbrain neurons
	olig2	Y	r5/6 cells
	olig3	Y	neural plate
	olig4	Y	neura/ plate
	onecut1	Y	hindbrain neurons
	onecutl	Y	trigeminal placode
	oprd1b	Y	whole organism
	optc	Y	floor plate
	osgn1	Y	basal level in hindbrains
	otofa	Y	trigeminal ganglia
	otpa	Y	cells along lateral edge of hindbrain
	otpb	Y	hindbrain interneurons
	otx1b	Y	neural plate
	otx2	Y	Neural rod
	p2rx7	Y	not spatially restricted
	pabpc1b	Y	basal level in hindbrain
	pacsin1b	Y	basal level in hindbrain
	pafah1b1a	Y	not spatially restricted
	pafah1b1b	Y	not spatially restricted
	pak1	Y	notochord
	pald1a	Y	axis
	palm1a	Y	trigeminal placode
	panx1a	Y	not spatially restricted
	pappa2	Y	basal level in hindbrain
	pappaa	Y	hindbrain interneurons
	pappab	Y	basal level in hindbrain
	pard6gb	Y	caudal notochord
	parp2	Y	not spatially restricted
	pax2a	Y	MHB, otic vesicle
	pax2b	Y	MHB, otic vesicle
	pax3a	Y	entire hindbrain
	pax3b	Y	r4 (?)
	pax5	Y	MHB
	pax6a	Y	entire hindbrain
	pax6b	Y	entire hindbrain
	pax7a	Y	whole organism
	pax7b	Y	neural crest
	pax8	Y	otic placode
	pbxip1b	Y	hinbrain neurons
	pcdh10b	Y	basal level in hindbrain
	pcdh17	Y	basal level in hindbrain
	pcdh18a	Y	basal level in hindbrain
	pcdh18b	Y	basal level in hindbrain
	pcdh1a	Y	whole organism
	pcdh1b	Y	whole organism
	pcdh7a	Y	whole organism
	pcdh7b	Y	whole organism
	pcdh9	Y	whole organism
	pcna	Y	basal level in hindbrain
	pdcd4b	Y	paraxial mesoderm
	pdlim1	Y	YSL, notochord, epidermis
	pdlim4	Y	whole organism
	pdlim5a	Y	basal level in hindbrain
	pdlim7	Y	basal level in hindbrain
	pdzrn3b	Y	r1
	pdzrn4	Y	MHB
	pfkfb4b	Y	basal level in hindbrain
	phc2a	Y	adaxial cells
	phf21ab	Y	whole organism
	phlda1	Y	faint patch in hindbrain
	phox2a	Y	basal level in hindbrain
	pik3c2a	Y	basal level in hindbrain
	pik3r3b	Y	basal level in hindbrain
	pink1	Y	whole organism
	plcb3	Y	branchial arches
	plce1	Y	whole organism
	plekhg4	Y	basal level in hindbrain
	plekhh1	Y	basal level in hindbrain
	plk1	Y	basal level in hindbrain
	plp1a	Y	whole organism
	plpp7	Y	trigeminal placode
	plppr1	Y	basal level in hindbrain
	poc5	Y	MHB
	podxl	Y	ventral hindbrain
	pola1	Y	basal level in hindbrain
	pold1	Y	basal level in hindbrain
	polr1a	Y	basal level in hindbrain
	pomgnt2	Y	faint staining in hindbrain
	pomt2	Y	not spatially restricted
	porcn	Y	basal level in hindbrain
	pou3f1	Y	basal level in hindbrain
	pou3f2b	Y	basal level in hindbrain
	pou3f3a	Y	basal level in hindbrain
	pou3f3b	Y	basal level in hindbrain
	pou4f2	Y	few cells in the lateral edges of r3/4/5
	pou5f3	Y	a few cells in r2 nad r4
	ppargc1a	Y	adaxial cells
	ppdpfb	Y	basal level in hindbrain, stronger r6
	ppm1g	Y	not spatially restricted
	ppp1r14ab	Y	r4
	ppp1r1c	Y	trigeminal placode
	ppp3ccb	Y	not spatially restricted
	prdm12b	Y	ventral hindbrain
	prdm16	Y	cranial ganglia
	prdm5	Y	whole organism
	prdm8	Y	ventral neural plate
	prdx2	Y	ventral mesoderm
	prdx6	Y	dorsal r5/6
	preb	Y	notochord
	prickle1b	Y	faint r4/ lateral neurons
	prickle2b	Y	basal level throughout hindbrain
	prim1	Y	not spatially restricted
	prkaa1	Y	ventral mesoderm
	prkca	Y	ventral mesoderm
	prkcba	Y	otic vesicle
	prkcda	Y	otic vesicle
	prmt1	Y	adaxial cells
	prmt8b	Y	basal level throughout hindbrain
	prnprs3	Y	lateral line ganglion
	prox1a	Y	adaxial cells
	prox2	Y	extremely faint r5/6
	prtga	Y	neural tube
	prtgb	Y	neural tube
	psenen	Y	not spatially restricted
	ptch2	Y	adaxial cells
	ptf1a	Y	dorsal cerebellum
	ptges3a	Y	not spatially restricted
	pth1b	Y	whole organism
	pth2	Y	basal level in hindbrain
	pth2r	Y	basal level in hindbrain
	ptk7a	Y	whole organism
	ptmaa	Y	basal level in CNS
	ptpra	Y	whole organism
	ptprk	Y	basal level in hindbrain
	ptprma	Y	notochord, ventral mesoderm
	ptprn2	Y	basal level in hindbrain
	ptprn2l	Y	basal level in hindbrain
	ptprna	Y	basal level in hindbrain
	ptpro	Y	basal level in hindbrain
	ptprz1b	Y	anterior hindbrain
	puf60a	Y	basal level in hindbrain
	pvrl1b	Y	basal level in hindbrain
	pvrl2l	Y	weak ventral hindbrain
	pwp2h	Y	mesoderm
	qki2	Y	basal level in hindbrain
	qkia	Y	basal level in hindbrain
	quo	Y	basal level in hindbrain
	rab14	Y	basal level in hindbrain
	rab5aa	Y	basal level in hindbrain
	rab6bb	Y	trigeminal ganglia
	rab8b	Y	basal level in hindbrain
	rabl6a	Y	basal level in hindbrain
	rac3a	Y	basal level in hindbrain
	rad21a	Y	not spatially restricted
	rap1b	Y	notochord
	raraa	Y	entire hindbrain, ventral part of r4
	rarab	Y	entire hindbrain, might be stronger in r5/6
	rarga	Y	faint staining in anterior hindbrain
	rasgef1ba	Y	adaxial cells
	rasgef1bb	Y	basal level of staining in hindbrain
	rasl11b	Y	neural plate border
	rassf1	Y	basal level of staining in hindbrain
	rassf8b	Y	basal level of staining in hindbrain
	rbms3	Y	ventral mesoderm
	rbmx	Y	basal level of staining in hindbrain
	rcc1	Y	basal level of staining in hindbrain
	rcor2	Y	basal level of staining in hindbrain
	rdh10a	Y	paraxial mesoderm
	recql	Y	basal level of staining in hindbrain
	reln	Y	entire hindbrain
	rem1	Y	paraxial mesoderm
	rest	Y	whole organism
	rfng	Y	rhombomere
	rfx2	Y	neural floor plate
	rgcc	Y	basal level of staining in hindbrain
	rgmb	Y	weak staining in notchord
	rgmd	Y	basal level of staining in hindbrain
	rgs3a	Y	whole organism
	rgs4	Y	basal level of staining in hindbrain
	rgs6	Y	trigeminal ganglia
	rgs7a	Y	basal level notochord
	rhbdl3	Y	basal level of staining in hindbrain
	rhoab	Y	not spatially restricted
	rhoca	Y	weak staining in hindbrain with stronger in r3/5
	rhoua	Y	weak staining in anterior spinal cord
	rhoub	Y	paraxial mesoderm
	rln1	Y	whole organism
	rln3a	Y	basal level in hindbrain
	rnd3a	Y	basal level in hindbrain
	rnf41	Y	basal level in hindbrain
	rnpep	Y	basal level in hindbrain
	robo1	Y	basal level in hindbrain
	robo3	Y	basal level in hindbrain
	robo4	Y	basal level in hindbrain
	rock1	Y	whole organism
	rock2b	Y	notochord, hindbrain neurons at later stage
	rorca	Y	anterior spinal cord
	rpl10	Y	not spatially restricted
	rras2	Y	dorsal hindbrain
	rrm1	Y	basal level of CNS
	rrm2	Y	basal level in hindbrain
	rspo2	Y	basal level in hindbrain
	rspo3	Y	basal level in hindbrain
	rtca	Y	basal level in hindbrain
	rufy3	Y	primary neurons
	rxfp1	Y	basal level in hindbrain
	rxfp3	Y	whole organism
	rxraa	Y	posterior hindbrain
	rxrba	Y	basal level in hindbrain
	rxrbb	Y	basal level in hindbrain
	rxrga	Y	anterior spinal cord
	rybpa	Y	basal level in hindbrain
	ryr2a	Y	lateral side of each rhombomere
	s1pr2	Y	anterior neural plate
	sall1a	Y	basal level in hindbrain
	sall4	Y	basal level throughout the hindbrain, stronger in r4
	schip1	Y	basal level throughout the hindbrain, stronger in r3/5
	scn8aa	Y	trigeminal ganglia
	scrt1a	Y	hinbrain and spinal chord
	scrt2	Y	throughout the hindbrain
	scube1	Y	throughout the hindbrain
	scube2	Y	stripes throughout the hindbrain
	scube3	Y	throughout the hindbrain
	sdc2	Y	mesoderm
	sdc4	Y	throughout the hindbrain
	sec61a1	Y	throughout the hindbrain
	sema3aa	Y	hindbrain neurons
	sema3d	Y	faint staining in hindbrain
	sema3e	Y	primary motor neuron, MHB
	sema3fb	Y	r3/5
	sema4d	Y	whole organism
	sema6a	Y	neural rod
	sema6dl	Y	faint staining in r3/5?
	seph	Y	basal level throughout hindbrain
	sepn1	Y	throughout the hindbrain
	sepw1	Y	basal level throughout hindbrain
	serinc5	Y	throughout the hindbrain
	serpine2	Y	otic vesicle
	sesn1	Y	anterior CNS
	sfrp1a	Y	whole organism
	sfrp5	Y	r1/2/3
	sfxn1	Y	r6
	sh2d3cb	Y	trigeminal placode
	shdb	Y	CNS
	shha	Y	axial mesoderm
	shhb	Y	axis/floor plate
	shmt1	Y	basal level in hindbrain
	shox2	Y	otic vesicle/hindbrain neurons
	shroom2a	Y	basal level in hindbrain
	sipa1l1	Y	r3/5
	sipa1l2	Y	faint staining in hindbrain
	six2a	Y	lateral neuromasts
	six3a	Y	neural keel
	skida1	Y	basal level in hindbrain
	skp2	Y	not spatially restricted
	slbp	Y	not spatially restricted
	slc10a4	Y	ventral mesoderm
	slc12a4	Y	hindbrain neurons
	slc16a1b	Y	not spatially restricted
	slc16a2	Y	whole organism
	slc16a3	Y	otic vesicle
	slc17a6b	Y	trigeminal placode
	slc1a2b	Y	faint r4
	slc25a12	Y	hindbrain neural plate
	slc2a2	Y	whole organism
	slc3a2a	Y	YSL
	slc6a9	Y	neural rod
	slit3	Y	notochord
	smad1	Y	dorsal hindbrain
	smad3b	Y	whole organism
	smad7	Y	weak epidermis
	smad9	Y	dorsal hindbrain
	smarca4a	Y	not spatially restricted
	smc1al	Y	not spatially restricted
	smc2	Y	not spatially restricted
	smc3	Y	not spatially restricted
	smc4	Y	not spatially restricted
	smoc2	Y	lateral notochord
	smox	Y	notochord
	snai1b	Y	neural crest
	snap25a	Y	primary neurons
	snx15	Y	not spatially restricted
	sost	Y	upper rhombic lip
	soul4	Y	whole organism
	sox10	Y	cranial neural crest
	sox11a	Y	strong basal level in hindbrain
	sox19a	Y	CNS
	sox19b	Y	neural plate
	sox1a	Y	ventral part of r2
	sox2	Y	strong basal level in hindbrain
	sox21a	Y	strong basal level in hindbrain
	sox21b	Y	CNS
	sox3	Y	basal level in hinbrain
	sox4a	Y	MHB, branchial arches
	sox7	Y	ventral mesoderm
	sox9b	Y	throughout the hindbrain
	sp5l	Y	MHB, primary neuron
	sp8a	Y	r4
	sp8b	Y	basal level in hindbrain
	spata2	Y	whole organism
	spry1	Y	r4
	spry2	Y	r4
	spry4	Y	MHB
	sqstm1	Y	neurons
	srrm4	Y	faint staining in hindbrain neurons
	ssb	Y	basal level in hindbrain
	ssbp3b	Y	not spatially restricted
	st3gal8	Y	paraxial mesoderm
	st6gal2a	Y	CNS
	st6galnac5b	Y	not spatially restricted
	st8sia1	Y	whole organism
	st8sia2	Y	basal level in hindbrian
	st8sia3	Y	MHB
	st8sia4	Y	whole organism
	st8sia5	Y	whole organism
	stap2a	Y	hindbrain neurons
	stc2a	Y	otic placodes
	stk40	Y	anterior hindbrain
	stmn1a	Y	not spatially restricted
	stmn2a	Y	trigeminal placode
	stmn2b	Y	trigeminal ganglia
	stmn4	Y	cranial ganglia
	stra6	Y	MHB, one anterior rhombomere
	strbp	Y	neural tube
	sulf1	Y	whole organism
	sulf2a	Y	throughout the hindbrain
	sulf2b	Y	throughout the hindbrain
	suv39h1b	Y	basal level in hindbrain
	svila	Y	adaxial cells
	syn1	Y	whole organism
	syn2b	Y	CNS
	syne2b	Y	basal level in hindbrain
	syngr1a	Y	neural crest
	syt13	Y	trigeminal ganglia
	syt4	Y	trigeminal placode
	syt9a	Y	trigeminal placode
	tacc2	Y	notochord
	tacc3	Y	not spatially restricted
	tacr1a	Y	whole organism
	tacr1b	Y	whole organism
	tagln3b	Y	not spatially restricted
	tal1	Y	ventral mesoderm
	tbl3	Y	not spatially restricted
	tbx20	Y	ventral mesoderm
	tbx2a	Y	ventral mesoderm
	tcf12	Y	basal level in hindbrain
	tcf7	Y	whole organism
	tcf7l1a	Y	not spatially restricted
	tdh	Y	not spatially restricted
	tead1a	Y	throughout the hindbrain
	tead3a	Y	basal level in hinbrain, stronger in r3/5
	tekt1	Y	otic vesicle/floor plate
	tenm3	Y	faint staining in r3/5
	tenm4	Y	throughout the hindbrain
	tfap2a	Y	basal level thoughout hindbrain
	tfap2b	Y	dorsal hindbrain neurons
	tfe3a	Y	notochord
	tgif1	Y	not spatially restricted
	thbs3a	Y	basal level in hindbrain
	thsd7aa	Y	throughout CNS
	thumpd3	Y	throughout the hindbrain
	timp2a	Y	not spatially restricted
	tiparp	Y	otic vesicle
	tjp1a	Y	ventral mesoderm
	tjp1b	Y	neural tube
	tlr3	Y	not spatially restricted
	tlr4bb	Y	weak ventral hindbrain
	tmem178b	Y	cranial ganglia
	tmem59l	Y	primary neurons
	tmtc2a	Y	part of otic vesicle
	tnfrsfa	Y	notochord, otic placode
	tnfsf10l	Y	ventral CNS
	tnika	Y	throughout the CNS
	tob1a	Y	adaxial cells
	tox3	Y	r3/5
	tp53	Y	not spatially restricted
	tp53inp1	Y	few cells in the hindbrain
	tpbga	Y	cranial ganglia
	tpi1b	Y	mesoderm
	tpm3	Y	adaxial cells
	traf4a	Y	cranial ganglia
	trib3	Y	whole organism
	trim71	Y	neural plate
	trpm7	Y	otic vesicle
	try	Y	not spatially restricted
	tsen54	Y	not spatially restricted
	tshz3b	Y	basal level throughout the hindbrain
	tspan7b	Y	notochord
	ttc25	Y	floor plate
	ttc39c	Y	hindbrain neurons
	tubb5	Y	cranial ganglia
	twist1a	Y	few cells in mesoderm
	twist2	Y	notochord
	txnipa	Y	mesoderm
	txnrd1	Y	basal level throughout the hindbrain
	txnrd3	Y	basal level throughout the hindbrain
	uacab	Y	r3/5
	uba5	Y	notochord
	uchl1	Y	cranial ganglia
	ucn3l	Y	lateral neurons in the hindbrain
	umps	Y	anterior hindbrain
	unc45a	Y	not spatially restricted
	unc5a	Y	whole organism
	unc5b	Y	ventral mesoderm
	unc5c	Y	whole organism
	unc5da	Y	whole organism
	unc5db	Y	whole organism
	uts1	Y	lateral neurons in the hindbrain
	vat1	Y	trigeminal placode
	vcam1b	Y	weak staining in epidermis
	vdac3	Y	trigeminal placode, adaxial cells
	vdrb	Y	MHB, basal level in hindbrain
	vegfaa	Y	whole organism
	vegfc	Y	not spatially restricted
	vezf1a	Y	not spatially restricted
	vhl	Y	whole organism
	vim	Y	neural plate
	vldlr	Y	expressed in the axis, ventral hindbrain
	vox	Y	patches in hindbrain
	vwa2	Y	whole organism
	vwc2	Y	few cells in the lateral edges of hindbrain
	wdr36	Y	not spatially restricted
	wdr78	Y	faint staining throughout the hindbrain
	whsc1	Y	neural plate
	wls	Y	basal level throughout the hindbrain
	wnt1	Y	MHB, dorsal hindbrain
	wnt10b	Y	neural plate border
	wnt3	Y	MHB
	wnt3a	Y	MHB
	wnt4a	Y	weak staining in hindbrain
	wnt4b	Y	floor plate
	wnt7aa	Y	basal level throughout the hindbrain
	wnt7ab	Y	throughout the hindbrain
	wnt7bb	Y	throughout the hindbrain
	wnt8b	Y	r3/5
	xrcc6	Y	not spatially restricted
	yap1	Y	basal level throughout the hindbrain
	yrk	Y	ventral mesoderm
	ywhaba	Y	not spatially restricted
	ywhabb	Y	not spatially restricted
	ywhabl	Y	not spatially restricted
	ywhae1	Y	not spatially restricted
	ywhae2	Y	not spatially restricted
	ywhag1	Y	lateral cells in hindbrain
	ywhah	Y	not spatially restricted
	ywhaqa	Y	not spatially restricted
	ywhaqb	Y	not spatially restricted
	ywhaz	Y	EVL
	zbtb10	Y	basal level in hindbrain
	zbtb16a	Y	anterior neural plate
	zbtb16b	Y	neural keel
	zbtb4	Y	whole organism
	zeb2b	Y	whole organism
	zfhx4	Y	MHB
	zfp36l1a	Y	throughout the hindbrain
	zic1	Y	throughout the hindbrain
	zic2a	Y	throughout the hindbrain
	zic2b	Y	throughout the hindbrain
	zic3	Y	throughout the hindbrain
	zic4	Y	MHB, faint staining throughout the hindbrain
	zic5	Y	dorsal neural plate
	zic6	Y	hindbrain neural plate
	znf385b	Y	notochord
	znf503	Y	hinbrain r4/5/6
	znf536	Y	entire hindbrain, except r4
	znf703	Y	entire hindbrain
	zwi	Y	r3/5
	cyp26c1	Y	r2 to r4
	efnb1	Y	basal level throughout hindbrain
	isl2b	Y	cranial ganglia
	ism1	Y	notochord
	spock3	Y	ventral CNS
	spra	Y	not spatially restricted

## Sheet: 4. 107 rhombomere restricted
	107 genes expressed throughout one, or more, rhombomeres	Expressed during first 24hrs of development	Expression pattern	Protein Type
	ackr3b	Y	r3/5/6	atypical chemokine receptor 3b
	arrb2b	Y	r3 to r5	arrestin, beta 2b
	bdnf	Y	faint in r3/5	brain-derived neurotrophic factor
	bhlhe22	Y	maybe r5 or r6	basic helix-loop-helix family, member e22
	btbd6a	Y	r3/5	BTB (POZ) domain containing 6a
	btg2	Y	r4	B-cell translocation gene 2
	ca8	Y	r3/5	carbonic anhydrase VIII
	ccnjl	Y	r1/2/4/7	cyclin J-like
	celf2	Y	r5	cugbp, Elav-like family member 2
	cers2a	Y	faint in r5	ceramide synthase 2a
	col7a1l	Y	r4	collagen type VII alpha 1-like
	coro1ca	Y	more in r3/r5; no very well defined	coronin, actin binding protein, 1Ca
	crabp2a	Y	patches in r2/4, more on the ventral and dorsal plate, strong in r6	cellular retinoic acid binding protein 2, a
	cux2a	Y	r4	cut-like homeobox 2a
	cygb1	Y	faint r3/5	cytoglobin 1
	cyp26b1	Y	r3/4	cytochrome P450, family 26, subfamily b, polypeptide 1
	dap1b	Y	very faint r3/5 staining	death associated protein 1b
	ddit4	Y	maybe in r3 and r5?	DNA-damage-inducible transcript 4
	desma	Y	r3/5	desmin a
	dlst	Y	darker in r5/6	dihydrolipoamide S-succinyltransferase
	dusp2	Y	r4	dual specificity phosphatase 2
	dusp6	Y	r4	dual specificity phosphatase 6
	efnb2a	Y	r4	ephrin-B2a
	efnb3b	Y	r2/4/6	ephrin-B3a
	egfl6	Y	r2/4/6	EGF-like-domain, multiple 6
	egr1	Y	faint in r3/5	early growth response 1
	egr2a	Y	faint in r3/5	early growth response 2a
	egr2b	Y	r3/5	early growth response 2b
	emilin2b	Y	dorsal part of r5	elastin microfibril interfacer 2b
	eng1b	Y	faint r4	engrailed homeobox 1b
	entpd1	Y	r3/5	ectonucleoside triphosphate diphosphohydrolase 1
	epha4a	Y	r3/5	eph receptor A4a
	epha4b	Y	maybe r2/4/6?	eph receptor A4b
	ephb4a	Y	r2/5/6	eph receptor B4a
	fabp7a	Y	middle part of r4	fatty acid binding protein 7, brain, a
	fgf3	Y	r4	fibroblast growth factor 3
	fgf8a	Y	r4	fibroblast growth factor 8a
	fgfr2	Y	more in r4 (?)	fibroblast growth factor receptor 2
	flrt1b	Y	ventral r1 to r3, r5/6	fibronectin leucine rich transmembrane protein 1b
	flrt3	Y	maybe r4/5, not marked	fibronectin leucine rich transmembrane 3
	gas6	Y	r5/6	growth arrest specific gene 6
	gbx1	Y	throughout hindbrain except r4	gastrulation brain homeobox 1
	gfap	Y	whole hindbrain, r4 darker	glial fibrillary acidic protein
	greb1l	Y	r2/4/6	growth regulation by estrogen in breast cancer-like
	hnf1ba	Y	r5/6/7	HNF1 homeobox Ba
	hnf1bb	Y	r5/6	HNF1 homeobox Bb
	hoxa2b	Y	r2/3/5, faint in r4	homeobox A2b
	hoxa3a	Y	r5/6	homeobox A3a
	hoxb1a	Y	r4	homeobox B1a
	hoxb1b	Y	r4	homeobox B1b
	hoxb2a	Y	r3 and weak in r4	homeobox B2a
	hoxb3a	Y	r5/6	homeobox B3a
	id2a	Y	very faint r4 staining	inhibitor of DNA binding 2, dominant negative helix-loop-helix protein, a
	irx3a	Y	r3/4/5 (?) not marked	iroquois homeobox 3a
	irx4b	Y	r1/2/3/5	iroquois homeobox 4b
	irx7	Y	r3 to r5	iroquois homeobox 7
	kctd12.2	Y	r4	potassium channel tetramerisation domain containing 12.2
	kdm5bb	Y	faint r5, strong in r6	lysine (K)-specific demethylase 5Bb
	lfng	Y	r2/4	LFNG O-fucosylpeptide 3-beta-N-acetylglucosaminyltransferase
	lrrn1	Y	stronger in r4	leucine rich repeat neuronal 1
	mafba	Y	r5/6	v-maf avian musculoaponeurotic fibrosarcoma oncogene homolog Ba
	mecom	Y	r4	MDS1 and EVI1 complex locus
	meis1a	Y	r4	meis homeobox 1b
	mid1ip1l	Y	faint r5	MID1 interacting protein 1, like
	midn	Y	r3/5	midnolin
	mmp2	Y	r5	matrix metallopeptidase 2
	mpz	Y	r3/5	myelin protein zero
	myo10l1	Y	r2/5	myosin X-like 1
	myo15aa	Y	r3/5	myosin XVAa
	nab1a	Y	r3/5	NGFI-A binding protein 1a (EGR1 binding protein 1)
	nck2a	Y	r3/5	NCK adaptor protein 2a
	nkx2.2b	Y	r3/5	NK2 homeobox 2b
	nog2	Y	r2/4 (?)	noggin 2
	nr2f2	Y	r2/3/5/6	nuclear receptor subfamily 2, group F, member 2
	nrbf2b	Y	r3/5	nuclear receptor binding factor 2b
	ntn2	Y	partly in r4, dorsal side of rhombomere	netrin 2
	nxn	Y	r3/5/7	nucleoredoxin
	ppp1r14ab	Y	r4	protein phosphatase 1, regulatory (inhibitor) subunit 14Ab
	prdx6	Y	dorsal r5/6	peroxiredoxin 6
	prickle1b	Y	faint r4/ lateral neurons	prickle homolog 1b
	prox2	Y	extremely faint r5/6	prospero homeobox 2
	raraa	Y	entire hindbrain, ventral part of r4	retinoic acid receptor, alpha a
	rarab	Y	entire hindbrain, might be stronger in r5/6	retinoic acid receptor, alpha b
	rhoca	Y	weak staining in hindbrain with stronger in r3/5	ras homolog family member Ca
	sall4	Y	basal level throughout the hindbrain, stronger in r4	spalt-like transcription factor 4
	schip1	Y	basal level throughout the hindbrain, stronger in r3/5	schwannomin interacting protein 1
	sema3fb	Y	r3/5	sema domain, immunoglobulin domain (Ig), short basic domain, secreted, (semaphorin) 3Fb
	sfxn1	Y	r6	sideroflexin 1
	sipa1l1	Y	r3/5	signal-induced proliferation-associated 1 like 1
	slc1a2b	Y	faint r4	solute carrier family 1 (glial high affinity glutamate transporter), member 2b
	sp8a	Y	r4	sp8 transcription factor a
	spry1	Y	r4	sprouty homolog 1, antagonist of FGF signaling (Drosophila)
	spry2	Y	r4	sprouty homolog 2, antagonist of FGF signaling (Drosophila)
	tead3a	Y	basal level in hinbrain, stronger in r3/5	TEA domain family member 3 a
	tenm3	Y	faint staining in r3/5	teneurin transmembrane protein 3
	tox3	Y	r3/5	TOX high mobility group box family member 3
	uacab	Y	r3/5	uveal autoantigen with coiled-coil domains and ankyrin repeats b
	wnt8b	Y	r3/5	wingless-type MMTV integration site family, member 8b
	znf503	Y	hinbrain r4/5/6	zinc finger protein 503
	znf536	Y	entire hindbrain, except r4	zinc finger protein 536
	zwi	Y	r3/5	zwilling
	cyp26c1	Y	r2 to r4	cytochrome P450, family 26, subfamily c, polypeptide 1
	enc1	Y	r3/5	ectodermal-neural cortex 1
	enc2	Y	faint r3/5	ectodermal-neural cortex 2
	pax3b	Y	r4 (?)	paired box 3b
	sema6dl	Y	faint staining in r3/5?	sema domain, transmembrane domain (TM), and cytoplasmic domain, (semaphorin) 6D, like
	col15a1b	Y	r5/6	collagen, type XV, alpha 1b

## Sheet: 5. 107 genes sorted by r4_5_6
	1674 genes in the hinbrain, r4, r5, and r6	expressed during first 24hrs of development	Expression pattern	Protein Type
	btg2	Y	r4	B-cell translocation gene 2
	ccnjl	Y	r1/2/4/7	cyclin J-like
	col7a1l	Y	r4	collagen type VII alpha 1-like
	cux2a	Y	r4	cut-like homeobox 2a
	cyp26b1	Y	r3/4	cytochrome P450, family 26, subfamily b, polypeptide 1
	dusp2	Y	r4	dual specificity phosphatase 2
	dusp6	Y	r4	dual specificity phosphatase 6
	efnb2a	Y	r4	ephrin-B2a
	efnb3b	Y	r2/4/6	ephrin-B3a
	egfl6	Y	r2/4/6	EGF-like-domain, multiple 6
	eng1b	Y	faint r4	engrailed homeobox 1b
	epha4b	Y	maybe r2/4/6?	eph receptor A4b
	fabp7a	Y	middle part of r4	fatty acid binding protein 7, brain, a
	fgf3	Y	r4	fibroblast growth factor 3
	fgf8a	Y	r4	fibroblast growth factor 8a
	fgfr2	Y	more in r4 (?)	fibroblast growth factor receptor 2
	gfap	Y	whole hindbrain, r4 darker	glial fibrillary acidic protein
	greb1l	Y	r2/4/6	growth regulation by estrogen in breast cancer-like
	hoxb1a	Y	r4	homeobox B1a
	hoxb1b	Y	r4	homeobox B1b
	hoxb2a	Y	r3 and weak in r4	homeobox B2a
	id2a	Y	very faint r4 staining	inhibitor of DNA binding 2, dominant negative helix-loop-helix protein, a
	kctd12.2	Y	r4	potassium channel tetramerisation domain containing 12.2
	lrrn1	Y	stronger in r4	leucine rich repeat neuronal 1
	mecom	Y	r4	MDS1 and EVI1 complex locus
	meis1a	Y	r4	meis homeobox 1b
	nog2	Y	r2/4 (?)	noggin 2
	ppp1r14ab	Y	r4	protein phosphatase 1, regulatory (inhibitor) subunit 14Ab
	prickle1b	Y	faint r4/ lateral neurons	prickle homolog 1b
	raraa	Y	entire hindbrain, ventral part of r4	retinoic acid receptor, alpha a
	sall4	Y	basal level throughout the hindbrain, stronger in r4	spalt-like transcription factor 4
	slc1a2b	Y	faint r4	solute carrier family 1 (glial high affinity glutamate transporter), member 2b
	sp8a	Y	r4	sp8 transcription factor a
	spry1	Y	r4	sprouty homolog 1, antagonist of FGF signaling (Drosophila)
	spry2	Y	r4	sprouty homolog 2, antagonist of FGF signaling (Drosophila)
	znf503	Y	hinbrain r4/5/6	zinc finger protein 503
	cyp26c1	Y	r2 to r4	cytochrome P450, family 26, subfamily c, polypeptide 1
	pax3b	Y	r4 (?)	paired box 3b
	irx7	Y	r3 to r5	iroquois homeobox 7
	ackr3b	Y	r3/5/6	atypical chemokine receptor 3b
	arrb2b	Y	r3 to r5	arrestin, beta 2b
	bdnf	Y	faint in r3/5	brain-derived neurotrophic factor
	bhlhe22	Y	maybe r5 or r6	basic helix-loop-helix family, member e22
	btbd6a	Y	r3/5	BTB (POZ) domain containing 6a
	ca8	Y	r3/5	carbonic anhydrase VIII
	celf2	Y	r5	cugbp, Elav-like family member 2
	cers2a	Y	faint in r5	ceramide synthase 2a
	coro1ca	Y	more in r3/r5; no very well defined	coronin, actin binding protein, 1Ca
	crabp2a	Y	patches in r2/4, more on the ventral and dorsal plate, strong in r6	cellular retinoic acid binding protein 2, a
	cygb1	Y	faint r3/5	cytoglobin 1
	dap1b	Y	very faint r3/5 staining	death associated protein 1b
	ddit4	Y	maybe in r3 and r5?	DNA-damage-inducible transcript 4
	desma	Y	r3/5	desmin a
	dlst	Y	darker in r5/6	dihydrolipoamide S-succinyltransferase
	egr1	Y	faint in r3/5	early growth response 1
	egr2a	Y	faint in r3/5	early growth response 2a
	egr2b	Y	r3/5	early growth response 2b
	emilin2b	Y	dorsal part of r5	elastin microfibril interfacer 2b
	entpd1	Y	r3/5	ectonucleoside triphosphate diphosphohydrolase 1
	epha4a	Y	r3/5	eph receptor A4a
	ephb4a	Y	r2/5/6	eph receptor B4a
	flrt1b	Y	ventral r1 to r3, r5/6	fibronectin leucine rich transmembrane protein 1b
	flrt3	Y	maybe r4/5, not marked	fibronectin leucine rich transmembrane 3
	gas6	Y	r5/6	growth arrest specific gene 6
	gbx1	Y	throughout hindbrain except r4	gastrulation brain homeobox 1
	hnf1ba	Y	r5/6/7	HNF1 homeobox Ba
	hnf1bb	Y	r5/6	HNF1 homeobox Bb
	hoxa2b	Y	r2/3/5, faint in r4	homeobox A2b
	hoxa3a	Y	r5/6	homeobox A3a
	hoxb3a	Y	r5/6	homeobox B3a
	irx3a	Y	r3/4/5 (?) not marked	iroquois homeobox 3a
	irx4b	Y	r1/2/3/5	iroquois homeobox 4b
	kdm5bb	Y	faint r5, strong in r6	lysine (K)-specific demethylase 5Bb
	lfng	Y	r2/4	LFNG O-fucosylpeptide 3-beta-N-acetylglucosaminyltransferase
	mafba	Y	r5/6	v-maf avian musculoaponeurotic fibrosarcoma oncogene homolog Ba
	mid1ip1l	Y	faint r5	MID1 interacting protein 1, like
	midn	Y	r3/5	midnolin
	mmp2	Y	r5	matrix metallopeptidase 2
	mpz	Y	r3/5	myelin protein zero
	myo10l1	Y	r2/5	myosin X-like 1
	myo15aa	Y	r3/5	myosin XVAa
	nab1a	Y	r3/5	NGFI-A binding protein 1a (EGR1 binding protein 1)
	nck2a	Y	r3/5	NCK adaptor protein 2a
	nkx2.2b	Y	r3/5	NK2 homeobox 2b
	nr2f2	Y	r2/3/5/6	nuclear receptor subfamily 2, group F, member 2
	nrbf2b	Y	r3/5	nuclear receptor binding factor 2b
	ntn2	Y	partly in r4, dorsal side of rhombomere	netrin 2
	nxn	Y	r3/5/7	nucleoredoxin
	prdx6	Y	dorsal r5/6	peroxiredoxin 6
	prox2	Y	extremely faint r5/6	prospero homeobox 2
	rarab	Y	entire hindbrain, might be stronger in r5/6	retinoic acid receptor, alpha b
	rhoca	Y	weak staining in hindbrain with stronger in r3/5	ras homolog family member Ca
	schip1	Y	basal level throughout the hindbrain, stronger in r3/5	schwannomin interacting protein 1
	sema3fb	Y	r3/5	sema domain, immunoglobulin domain (Ig), short basic domain, secreted, (semaphorin) 3Fb
	sfxn1	Y	r6	sideroflexin 1
	sipa1l1	Y	r3/5	signal-induced proliferation-associated 1 like 1
	tead3a	Y	basal level in hinbrain, stronger in r3/5	TEA domain family member 3 a
	tenm3	Y	faint staining in r3/5	teneurin transmembrane protein 3
	tox3	Y	r3/5	TOX high mobility group box family member 3
	uacab	Y	r3/5	uveal autoantigen with coiled-coil domains and ankyrin repeats b
	wnt8b	Y	r3/5	wingless-type MMTV integration site family, member 8b
	znf536	Y	entire hindbrain, except r4	zinc finger protein 536
	zwi	Y	r3/5	zwilling
	enc1	Y	r3/5	ectodermal-neural cortex 1
	enc2	Y	faint r3/5	ectodermal-neural cortex 2
	sema6dl	Y	faint staining in r3/5?	sema domain, transmembrane domain (TM), and cytoplasmic domain, (semaphorin) 6D, like
	col15a1b	Y	r5/6	collagen, type XV, alpha 1b

## Sheet: 6. r4 restricted genes
r4 genes	Expression pattern within the hindbrain	Reported hindbrain phenotype	Regulated by hoxb1aa	hoxb1b RNA Seqb	Probe Status	Protein Type
dusp2	r4	none			functional	dual specificity phosphatase 2
dusp6	r4	none			functional	dual specificity phosphatase 6
egfl6	r2/4/6	none			functional	EGF-like-domain, multiple 6
greb1l	r2/4/6	none			functional	growth regulation by estrogen in breast cancer-like
spry1	r4	none			functional	sprouty homolog 1, antagonist of FGF signaling (Drosophila)
hoxb2a	r3 and weak in r4	none			functional	homeobox B2a
meis1a	r4	none			functional	meis homeobox 1b
eng1b	faint r4	none			functional	engrailed homeobox 1b
fgf3	r4	otic vesicle; (Mackereth 2005; Hans and Westerfield 2007)			functional	fibroblast growth factor 3
irx7	r3-5	irx7MO and irx1bMO shorten region from r1-4, (Stedman et al. 2009)			functional	iroquois homeobox 7
fgf8a	r4	Shortened r3/5 (Jaszai 2003)		Up regulated	functional	fibroblast growth factor 8a
efnb2a	r4	efnb2aMO and Epha4a MO disrupt rhombomere boundaries, (Cooke, Kemp, and Moens 2005)				ephrin-B2a
ccnjl	moderate r1/2/4/7	none			poor signal	cyclin J-like
sall4	basal level in hindbrain, stronger in r4	none			poor signal	spalt-like transcription factor 4
col7a1l	r4	none	X		did not work	collagen type VII alpha 1-like
fabp7a	middle part of r4	none	X		did not work	fatty acid binding protein 7, brain, a
slc1a2b	faint r4	none	X		did not work	solute carrier family 1 (glial high affinity glutamate transporter), member 2b
btg2	r4	none			did not work	B-cell translocation gene 2
id2a	very faint r4 staining	none			did not work	inhibitor of DNA binding 2, dominant negative helix-loop-helix protein, a
sp8a	r4	none			did not work	sp8 transcription factor a
cux2a	r4	none			could not recover plasmid supplied by ZIRC	cut-like homeobox 2a
ppp1r14ab	r4	regulates fgf3 in r4, (Choe et al. 2011)			did not work	protein phosphatase 1, regulatory (inhibitor) subunit 14Ab
cyp26c1	r2 to r4	otic vesicle, (Montalbano et al. 2016)				cytochrome P450, family 26, subfamily c, polypeptide 1
hoxb1b	r4	r3/4 , (Weicksel et al. 2014; Zigman et al. 2014)				homeobox B1b
cyp26b1	r3/4	r3/4/5, (Reijntjes, Rodaway, and Maden 2007)		Down regulated		cytochrome P450, family 26, subfamily b, polypeptide 1
prickle1b	faint r4/ lateral neurons	r4/facial motor neuron, (Rohrschneider, Elsen, and Prince 2007)	X			prickle homolog 1b
hoxb1a	r4	r4/hindbrain neurons, (Weicksel et al. 2014)				homeobox B1a
spry2	r4	seen in neural plate, (Labalette et al. 2011)				sprouty homolog 2, antagonist of FGF signaling (Drosophila)
epha4b	very faintin r2/4/6	none				eph receptor A4b
fgfr2	dark hindbrain staining, stronger in r4	none				fibroblast growth factor receptor 2
gfap	whole hindbrain, r4 darker	none				glial fibrillary acidic protein
kctd12.2	r4	none				potassium channel tetramerisation domain containing 12.2
efnb3b	r2/4/6	none				ephrin-B3b
mecom	r4	none	X			MDS1 and EVI1 complex locus
raraa	ventral r4/entire hindbrain	none	X			retinoic acid receptor, alpha
lrrn1	stronger in r4	none				leucine rich repeat neuronal 1
nog2	r2/4, not clear	none				noggin 2
znf503	hinbrain r4/5/6	none				zinc finger protein 503
pax3b	r4 (?)	none				paired box 3b
	a microarray data showing genes that are positively and negetively regualted by hoxb1a (Rohrschneider et.al, 2007)
	b genes that are differentially regulated in hoxb1b homozygous mutants when compared to wildtype mutants
Choe, Seong-Kyu, Xiaolan Zhang, Nicolas Hirsch, Juerg Straubhaar, and Charles G. Sagerstrom. 2011. “A Screen for hoxb1-Regulated Genes Identifies ppp1r14al as a Regulator of the Rhombomere 4 Fgf-Signaling Center.” Developmental Biology 358 (2): 356–67. doi:10.1016/j.ydbio.2011.05.676.
Cooke, Julie E., Hilary A. Kemp, and Cecilia B. Moens. 2005. “EphA4 Is Required for Cell Adhesion and Rhombomere-Boundary Formation in the Zebrafish.” Current Biology 15 (6): 536–42. doi:10.1016/j.cub.2005.02.019.
Hans, S., and M. Westerfield. 2007. “Changes in Retinoic Acid Signaling Alter Otic Patterning.” Development 134 (13): 2449–58. doi:10.1242/dev.000448.
Jaszai, J. 2003. “Isthmus-to-Midbrain Transformation in the Absence of Midbrain-Hindbrain Organizer Activity.” Development 130 (26): 6611–23. doi:10.1242/dev.00899.
Labalette, C., Y. X. Bouchoucha, M. A. Wassef, P. A. Gongal, J. Le Men, T. Becker, P. Gilardi-Hebenstreit, and P. Charnay. 2011. “Hindbrain Patterning Requires Fine-Tuning of Early krox20 Transcription by Sprouty 4.” Development 138 (2): 317–26. doi:10.1242/dev.057299.
Mackereth, M. D. 2005. “Zebrafish pax8 Is Required for Otic Placode Induction and Plays a Redundant Role with Pax2 Genes in the Maintenance of the Otic Placode.” Development 132 (2): 371–82. doi:10.1242/dev.01587.
Montalbano, Antonino, Lonny Juergensen, Ralph Roeth, Birgit Weiss, Maki Fukami, Susanne Fricke‐Otto, Gerhard Binder, et al. 2016. “Retinoic Acid Catabolizing Enzyme CYP26C1 Is a Genetic Modifier in SHOX Deficiency.” EMBO Molecular Medicine 8 (12): 1455–69. doi:10.15252/emmm.201606623.
Reijntjes, Susan, Adam Rodaway, and Malcolm Maden. 2007. “The Retinoic Acid Metabolising Gene, CYP26B1, Patterns the Cartilaginous Cranial Neural Crest in Zebrafish.” The International Journal of Developmental Biology 51 (5): 351–60. doi:10.1387/ijdb.062258sr.
Rohrschneider, Monica R., Gina E. Elsen, and Victoria E. Prince. 2007. “Zebrafish Hoxb1a Regulates Multiple Downstream Genes Including prickle1b.” Developmental Biology 309 (2): 358–72. doi:10.1016/j.ydbio.2007.06.012.
Stedman, Aline, Virginie Lecaudey, Emmanuelle Havis, Isabelle Anselme, Michel Wassef, Pascale Gilardi-Hebenstreit, and Sylvie Schneider-Maunoury. 2009. “A Functional Interaction between Irx and Meis Patterns the Anterior Hindbrain and Activates krox20 Expression in Rhombomere 3.” Developmental Biology 327 (2): 566–77. doi:10.1016/j.ydbio.2008.12.018.
Weicksel, Steven E, Ankit Gupta, Denise A Zannino, Scot A Wolfe, and Charles G Sagerstrom. 2014. “Targeted Germ Line Disruptions Reveal General and Species-Specific Roles for Paralog Group 1 Hox Genes in Zebrafish.” BMC Developmental Biology 14 (1): 25. doi:10.1186/1471-213X-14-25.
Žigman, Mihaela, Nico Laumann-Lipp, Tom Titus, John Postlethwait, and Cecilia B. Moens. 2014. “Hoxb1b Controls Oriented Cell Division, Cell Shape and Microtubule Dynamics in Neural Tube Morphogenesis.” Development 141 (3). http://dev.biologists.org/content/141/3/639.

## Sheet: 7. r5 and r6 restricted genes
r5/6 genes	Expression pattern within the hindbrain	Reported hindbrain phenotype	hoxb1b RNA Seqa	Probe Status	Protein Type
zwi	r3/5			did not work	zwilling
midn	r3/5			did not work	midnolin
celf2	r5			functional	cugbp, Elav-like family member 2
gas6	r5/6			functional	growth arrest specific gene 6
gbx1	throughout hindbrain except r4			functional	gastrulation brain homeobox 1
mpz	r3/5		Up regulated	functional	myelin protein zero
nr2f2	r2/3/5/6			functional	nuclear receptor subfamily 2, group F, member 2
sema3fb	r3/5			functional	sema domain, immunoglobulin domain (Ig), short basic domain, secreted, (semaphorin) 3Fb
tox3	r3/5			functional	TOX high mobility group box family member 3
col15a1b	r5/6			functional	collagen, type XV, alpha 1b
bdnf	faint in r3/5				brain-derived neurotrophic factor
bhlhe22	maybe r5 or r6				basic helix-loop-helix family, member e22
cers2a	faint in r5				ceramide synthase 2a
crabp2a	patches in r2/4, more on the ventral and dorsal plate, strong in r6				cellular retinoic acid binding protein 2, a
cygb1	faint r3/5				cytoglobin 1
dap1b	very faint r3/5 staining				death associated protein 1b
ddit4	maybe in r3 and r5?				DNA-damage-inducible transcript 4
desma	r3/5		Down regulated		desmin a
dlst	darker in r5/6				dihydrolipoamide S-succinyltransferase
egr2a	faint in r3/5				early growth response 2a
emilin2b	dorsal part of r5				elastin microfibril interfacer 2b
entpd1	r3/5				ectonucleoside triphosphate diphosphohydrolase 1
ephb4a	r2/5/6				eph receptor B4a
flrt1b	ventral r1 to r3, r5/6				fibronectin leucine rich transmembrane protein 1b
flrt3	maybe r4/5, not marked				fibronectin leucine rich transmembrane 3
hnf1bb	r5/6				HNF1 homeobox Bb
hoxa2b	r2/3/5, faint in r4				homeobox A2b
hoxa3a	r5/6				homeobox A3a
hoxb3a	r5/6				homeobox B3a
irx3a	r3/4/5 (?) not marked				iroquois homeobox 3a
irx4b	r1/2/3/5				iroquois homeobox 4b
kdm5bb	faint r5, strong in r6				lysine (K)-specific demethylase 5Bb
mmp2	r5				matrix metallopeptidase 2
myo10l1	r2/5				myosin X-like 1
myo15aa	r3/5				myosin XVAa
nab1a	r3/5				NGFI-A binding protein 1a (EGR1 binding protein 1)
nck2a	r3/5				NCK adaptor protein 2a
nkx2.2b	r3/5				NK2 homeobox 2b
nrbf2b	r3/5				nuclear receptor binding factor 2b
ntn2	partly in r4, dorsal side of rhombomere				netrin 2
nxn	r3/5/7				nucleoredoxin
prdx6	dorsal r5/6				peroxiredoxin 6
prox2	extremely faint r5/6				prospero homeobox 2
rarab	entire hindbrain, might be stronger in r5/6				retinoic acid receptor, alpha b
rhoca	weak staining in hindbrain with stronger in r3/5				ras homolog family member Ca
schip1	basal level throughout the hindbrain, stronger in r3/5				schwannomin interacting protein 1
sfxn1	r6				sideroflexin 1
sipa1l1	r3/5				signal-induced proliferation-associated 1 like 1
tead3a	basal level in hinbrain, stronger in r3/5				TEA domain family member 3 a
tenm3	faint staining in r3/5				teneurin transmembrane protein 3
uacab	r3/5				uveal autoantigen with coiled-coil domains and ankyrin repeats b
wnt8b	r3/5				wingless-type MMTV integration site family, member 8b
znf536	entire hindbrain, except r4				zinc finger protein 536
enc1	r3/5				ectodermal-neural cortex 1
enc2	faint r3/5				ectodermal-neural cortex 2
sema6dl	faint staining in r3/5?				sema domain, transmembrane domain (TM), and cytoplasmic domain, (semaphorin) 6D, like
mafba	r5/6	abducens, r5/6(Moens et al. 1996, 1998; Choe et al. 2008; Zannino, Sagerström, and Appel 2012; Ma, Grove, and Baker 2014)			v-maf avian musculoaponeurotic fibrosarcoma oncogene homolog Ba
mid1ip1l	faint r5	embryonic development, (Eno, Solanki, and Pelegri 2016)			MID1 interacting protein 1, like
ca8	r3/5	embryos development/neurons, (Aspatwar et al. 2013)			carbonic anhydrase VIII
arrb2b	r3 to r5	embryos development/somites, Li et al., 2015			arrestin, beta 2b
lfng	r2/4	facial motor neuron, (Nikolaou et al. 2009)			LFNG O-fucosylpeptide 3-beta-N-acetylglucosaminyltransferase
egr2b	r3/5	hindbrain structural organization, (Miller et al. 2013)			early growth response 2b
coro1ca	more in r3/r5; no very well defined	neural crest/pharyngeal arch 1&3, (Williamson et al. 2014)			coronin, actin binding protein, 1Ca
egr1	faint in r3/5	pharyngeal arch 3-7, (Dalcq et al. 2012; Zhang et al. 2013)			early growth response 1
btbd6a	r3/5	primary neurons, (Sobieszczuk et al. 2010)			BTB (POZ) domain containing 6a
epha4a	r3/5	r3/5 boundary formation, (Cooke, Kemp, and Moens 2005; Van Hoecke et al. 2012)			eph receptor A4a
hnf1ba	r5/6/7	r5/6, (Sun and Hopkins 2001; Golling et al. 2002; Hans and Westerfield 2007; Nakamura et al. 2008; Chi et al. 2008)			HNF1 homeobox Ba
ackr3b	r3/5/6	trigeminal neurons, (Lewellis et al. 2013)			atypical chemokine receptor 3b
	a genes that are differentially regulated in hoxb1b homozygous mutants when compared to wildtype mutants
Aspatwar, Ashok, Martti E.E. Tolvanen, Eija Jokitalo, Mataleena Parikka, Csaba Ortutay, Sanna-Kaisa E. Harjula, Mika Rämet, Mauno Vihinen, and Seppo Parkkila. 2013. “Abnormal Cerebellar Development and Ataxia in CARP VIII Morphant Zebrafish.” Human Molecular Genetics 22 (3): 417–32. doi:10.1093/hmg/dds438.
Chi, Neil C, Robin M Shaw, Benno Jungblut, Jan Huisken, Tania Ferrer, Rima Arnaout, Ian Scott, et al. 2008. “Genetic and Physiologic Dissection of the Vertebrate Cardiac Conduction System.” Edited by Brigid L.M Hogan. PLoS Biology 6 (5): e109. doi:10.1371/journal.pbio.0060109.
Choe, Seong-Kyu, Nicolas Hirsch, Xiaolan Zhang, and Charles G. Sagerström. 2008. “hnf1b Genes in Zebrafish Hindbrain Development.” Zebrafish 5 (3): 179–87. doi:10.1089/zeb.2008.0534.
Choe, Seong-Kyu, Xiaolan Zhang, Nicolas Hirsch, Juerg Straubhaar, and Charles G. Sagerstrom. 2011. “A Screen for hoxb1-Regulated Genes Identifies ppp1r14al as a Regulator of the Rhombomere 4 Fgf-Signaling Center.” Developmental Biology 358 (2): 356–67. doi:10.1016/j.ydbio.2011.05.676.
Cooke, Julie E., Hilary A. Kemp, and Cecilia B. Moens. 2005. “EphA4 Is Required for Cell Adhesion and Rhombomere-Boundary Formation in the Zebrafish.” Current Biology 15 (6): 536–42. doi:10.1016/j.cub.2005.02.019.
Dalcq, Julia, Vincent Pasque, Aurélie Ghaye, Arnaud Larbuisson, Patrick Motte, Joseph A. Martial, and Marc Muller. 2012. “RUNX3, EGR1 and SOX9B Form a Regulatory Cascade Required to Modulate BMP-Signaling during Cranial Cartilage Development in Zebrafish.” Edited by Michael Klymkowsky. PLoS ONE 7 (11): e50140. doi:10.1371/journal.pone.0050140.
Eno, Celeste, Bharti Solanki, and Francisco Pelegri. 2016. “aura/mid1ip1l Regulates the Cytoskeleton at the Zebrafish Egg-to-Embryo Transition.” Development 143 (9): 1585–99. doi:10.1242/dev.130591.
Golling, Gregory, Adam Amsterdam, Zhaoxia Sun, Marcelo Antonelli, Ernesto Maldonado, Wenbiao Chen, Shawn Burgess, et al. 2002. “Insertional Mutagenesis in Zebrafish Rapidly Identifies Genes Essential for Early Vertebrate Development.” Nature Genetics 31 (2): 135–40. doi:10.1038/ng896.
Hans, S., and M. Westerfield. 2007. “Changes in Retinoic Acid Signaling Alter Otic Patterning.” Development 134 (13): 2449–58. doi:10.1242/dev.000448.
Hoecke, Annelies Van, Lies Schoonaert, Robin Lemmens, Mieke Timmers, Kim A Staats, Angela S Laird, Elke Peeters, et al. 2012. “EPHA4 Is a Disease Modifier of Amyotrophic Lateral Sclerosis in Animal Models and in Humans.” Nature Medicine 18 (9): 1418–22. doi:10.1038/nm.2901.
