# Supplementary material for: Analysis of novel caudal hindbrain genes reveals different regulatory logic for gene expression in rhombomere 4 versus 5/6 in embryonic zebrafish
Source: Neural Dev. 2018 Jun 26;13:13. doi: 10.1186/s13064-018-0112-y (PMC6020313; doi:10.1186/s13064-018-0112-y)
Supplement: Supplementary file 5 — Table S2. Detailed analysis of WT and hoxb1b mutant RNA-seq data. 866 differentially expressed genes identified from the RNA-Seq experiment are listed in sheet 2. All GO terms associated with Biological Processes for both up-regulated and down-regulated genes are shown in sheets 3 and 4. Sheet 5 shows the subset of differentially expressed genes that is expressed in the hindbrain. In sheet 5, the genes in column A were derived from the ZFIN database (refer to sheet 3 in Additional file 2: Table S1). (XLSX 215 kb) [file 13064_2018_112_MOESM5_ESM.xlsx]

## Sheet: 1. Legend
		Sheet 1	Legend
		Sheet 2	866 differentially expressed genes at 18hpf (upregulated in red, downregulated in blue)
		Sheet 3	GO terms associated with Biological Processes in up-regulated genes
		Sheet 4	GO terms associated with Biological Processes in down-regulated genes
		Sheet 5	List of differentially expressed hindbrain genes

## Sheet: 2. 866 DE Genes
name	WT1	WT2	WT3	Mut2	Mut3	Mut4	padj	log2FoldChange	foldChange
LOC797092	1	0	0	87	108	130	5.37412e-46	4.1836	18.1714
si:ch211-244a23.1	2.02	1	0	69.44	95.97	131.55	2.76948e-40	3.88519	14.7761
si:ch211-132b12.1	19.01	18.01	15	177.09	173	195	6.05704e-42	2.8875	7.39987
eef1a1l2	53.12	100.53	115.92	795.47	893.04	1383.14	1.42337e-29	2.7955	6.94271
anpepb	12	5	12	91	111	112	1.46917e-29	2.75295	6.74093
LOC570474	76	54	50	331	395	558	1.86347e-92	2.59522	6.04282
zgc:113293	0	2	4	28.1	28	48	2.59759e-14	2.41564	5.33555
cdhr1a	35	41	32	161	213	306	4.87632e-46	2.34524	5.08145
pimr141	0	4.62	6	36.73	35.52	46.25	2.81198e-14	2.31751	4.98471
zp2.5	59.35	75.44	50.34	260.98	369.65	448.27	1.30744e-65	2.30985	4.95832
ca15b	5	4	6	42	40	48	2.06591e-14	2.20828	4.62125
si:ch211-125e6.12	0	2.2	0	18.62	18.03	23.69	2.0505e-10	2.14896	4.43508
zgc:153405	9.32	12	8	41	59	92.94	1.97528e-15	2.08038	4.2292
zgc:66160	3.07	4.93	4.38	19.22	39.73	42.9	1.14708e-10	2.02069	4.05779
zgc:85843	275	239	206	794	962	1296	8.80953e-165	1.92828	3.806
zgc:152670	15	12	7	52	57	65.22	3.34042e-14	1.87238	3.66136
ddx43	137	140	136	442	534	693	7.13753e-100	1.84963	3.60409
camk1gb	22	31	27	97	99	163	2.37798e-20	1.82962	3.55443
zgc:171490	15	23	17	70	80	99	3.30546e-18	1.82458	3.54203
pth2r	155	149	132	429	531	705	2.2319e-93	1.76912	3.40847
casp6l1	95	69	82	282	308	370	6.49489e-42	1.76899	3.40816
mespaa	32	34	28	101	127	150	1.04579e-24	1.74845	3.35997
mogat2	88	61	65	195	272	368	1.08657e-31	1.728	3.31269
slc35a3b	34	32	35	110	130	158	3.3142e-25	1.72709	3.31059
MGC172218	0	0	0	7.21	13.79	11.55	1.64259e-06	1.66178	3.16406
si:dkey-15j16.3	126	90	102	293	359	474	4.72228e-51	1.64363	3.12452
il12a	6	4	4	26	26	26	1.71388e-07	1.63575	3.1075
grb10a	150.25	136.31	146.08	385.43	492.48	627.09	1.08331e-70	1.63289	3.10134
slc1a6	14	13	13	40	50	77	1.91119e-11	1.62835	3.0916
cyp2aa6	401.37	340.09	290.21	924.99	1120.41	1468.94	1.31651e-150	1.62271	3.07953
dtnbp1b	45	29	27	96	117	156	1.21779e-20	1.61421	3.06144
dicp3.3	0	0	1	7	12	13	4.15755e-06	1.60555	3.04311
spaw	54	38	36	112	153	180	5.2139e-23	1.56903	2.96704
si:ch211-226h8.11	0	0	0.67	7.42	7.91	20.47	5.95063e-06	1.56213	2.95289
cyp11a1	98	90	110	273	312	405.4	4.52651e-39	1.54703	2.92215
zgc:123068	23	8	9	44	53	65	6.96414e-09	1.5411	2.91017
zgc:174165	0	0	0	8.92	7.37	11.27	9.29842e-06	1.53474	2.89737
qdprb2	3	0	1	12	10	18	1.12507e-05	1.52817	2.8842
ctsc	1949	1944	1581	4628.98	5581.19	7095	0	1.52806	2.88398
nfil3-3	1	6	6	22	18	33	2.79877e-06	1.52729	2.88243
gfi1aa	99	112	80	243	304	399	6.05176e-45	1.52627	2.88041
prss59.1	9	9	9.78	29	34.05	47	2.14426e-08	1.51691	2.86178
vat1l	10	3	6	26	24	37	5.58252e-07	1.51191	2.85187
zp3	55.23	54.55	31.87	145.84	154.61	169.01	7.55321e-17	1.50949	2.8471
znfl1	710.06	719.28	594.84	1660.66	1990.14	2675.65	2.19783e-229	1.50376	2.83581
bbox1	27	24	25	70.05	77.05	115.03	1.25312e-14	1.50035	2.82911
zgc:174680	176.99	170.51	109.9	408.57	450.59	573.87	5.74822e-44	1.49313	2.81499
serpinb1l4	12.32	11.07	6.73	35.24	37.45	42.96	3.74564e-08	1.49049	2.80984
nipsnap1	117	102	91	285	282	419	3.87413e-36	1.49012	2.80912
gig2g	18.75	20.85	22.4	50.53	64.14	102.38	5.29095e-11	1.48308	2.79545
mespab	48	48	41	109	166	173	1.85409e-19	1.48045	2.79036
si:ch211-165i18.2	36	33	26	87	104	122	5.63134e-17	1.47685	2.78341
slc7a2	76	69	65	196	221	244	1.03593e-26	1.46807	2.76652
nebl	8	7	5	27	23	35	8.05617e-07	1.46542	2.76143
si:ch211-191i18.4	5.17	7.18	3.08	14.17	25.48	32.84	4.73355e-06	1.45031	2.73266
tbx6l	542	555	494	1285	1502.95	1981.95	1.97306e-191	1.44396	2.72066
morc3b	31	30	25	86	82	111	3.28696e-14	1.43893	2.7112
ndr2	1	3	3	10	15	19	3.25049e-05	1.42255	2.68059
si:dkey-85k7.7	262	247	214	560.54	690	881.69	5.90838e-93	1.41303	2.66296
fbxo16	57	41	22.5	103	140	148	1.341e-10	1.41027	2.65787
zgc:152968	11	9	5	27	33	35	7.28123e-07	1.40679	2.65147
dand5	67.63	86.29	58.28	183.22	202.09	250.71	6.58621e-26	1.40506	2.64828
ptgdsa	82	78	53	182	199	257	1.14445e-27	1.40208	2.64283
admp	11	11	20	37	45	70	1.89995e-07	1.38574	2.61307
wnt8-2	93.5	90.5	77	203	244.5	312	3.78846e-34	1.37422	2.59228
wnt8a	93.5	90.5	77	203	244.5	312	3.78846e-34	1.37422	2.59228
pycrl	70.54	72	46	135	189	234	4.6933e-22	1.37086	2.58625
wu:fb55f04	167	162	122	344	435	517	5.93604e-52	1.36926	2.58339
si:dkey-175a17.4	19	14	23	47	61	73	1.77687e-09	1.36182	2.5701
zgc:171779	29	28	21	62	75	104	2.46886e-12	1.36083	2.56833
bco2l	26	23	12	54	56	83	1.06982e-09	1.35108	2.55103
pfkfb3	231	188	186	466	566	676	2.07408e-60	1.34874	2.54689
LOC100001444	95.03	97.33	110.82	218.62	297.52	362.32	1.28367e-25	1.34515	2.54056
fads2	16	18	16	46	47	67	5.48935e-09	1.34456	2.53953
zp3a.1	19.6	22.44	21.34	53.55	54.72	84.26	1.39412e-09	1.31761	2.49253
lft1	207	197	168	413	523	645	1.01574e-62	1.31757	2.49246
si:ch211-195h23.3	222	266.82	230.41	499.28	648.35	871.21	3.10089e-39	1.31622	2.49013
cysltr1	24	26	22	49	73	97	2.77609e-10	1.31321	2.48494
zgc:194887	38	35	38	79	110	133	3.0152e-14	1.30583	2.47225
zgc:123295	122	110	89	240	303.82	339	9.14707e-32	1.29658	2.45646
mespbb	41	37	31	84	101	127	2.07393e-14	1.29544	2.45451
nr6a1a	598	575	486	1223	1500	1745	1.01989e-118	1.29515	2.45402
si:ch211-163b2.4	305	243.65	190.08	580.15	608.57	831.67	6.44367e-31	1.29471	2.45328
pimr140	11	2.38	0	24.27	31.48	39.75	0.000265028	1.28944	2.44433
cabp1a	12	8	8	20	29	52	1.63508e-05	1.28048	2.42919
ttpa	52	34	37	87	115	144	5.40756e-14	1.27009	2.41177
cyp1b1	118	109	113	238	312	365	2.35643e-32	1.26368	2.40107
zgc:113442	202	195	152.6	412	469	576	8.04199e-51	1.26193	2.39816
zgc:153759	26	12.32	6.66	33.63	64.98	69.64	9.11476e-05	1.25526	2.38711
noto	120	86	97	243	272	300	5.24588e-18	1.24913	2.37698
cdx1a	77	73	44	149.88	167.48	207.37	3.67889e-18	1.24748	2.37427
tbx6	2047	1872	1690	3941.01	4806	5826.95	1.20624e-279	1.24642	2.37253
im:7138239	10	9	2	20	24	30	4.74271e-05	1.24555	2.37109
mpz	379.75	372.78	283.92	734.57	831.44	1128.91	2.97226e-81	1.23933	2.36089
rbp2a	30	21	15	50	58	82	1.16363e-08	1.23803	2.35876
slc47a1	188	163	161	348	467	529	3.33084e-39	1.2374	2.35773
si:dkey-103d23.5	921.1	836.63	676.5	1703.14	1977.24	2578.14	5.42686e-152	1.22875	2.34363
zgc:171566	97	78	71	178	195	278	4.7126e-23	1.22811	2.34261
fgf10b	16	9	9	35	45	32	5.06589e-05	1.22148	2.33186
elavl2	18	21	12	38	53	57	2.65769e-07	1.21793	2.32613
ceacam1	236.13	204	158	411	512	615	1.25935e-45	1.21607	2.32313
zgc:77056	547	540	465	1056	1219	1704.99	6.99982e-101	1.21483	2.32113
zmp:0000001138	0	2	1	7	6	15	0.000616953	1.21283	2.31792
rltgr	143	148	94	245	336	417	3.3648e-24	1.20374	2.30336
adora2ab	26	27	21	50	57	107	2.13825e-07	1.20099	2.29897
fsta	1801	1828	1558	3598.95	4128	5237	1.58509e-275	1.1906	2.28247
zgc:111868	14	25	21	47	46	81	2.0085e-06	1.17918	2.26448
si:dkey-147f3.4	54.18	46.16	38.25	90.36	120.19	148.92	1.09131e-13	1.17341	2.25543
zgc:113983	81.55	83.25	88.49	158.65	208.26	282.63	7.31669e-19	1.17273	2.25438
zgc:171445	58.53	68.6	44.61	106.69	141.37	192.58	2.18089e-14	1.16742	2.2461
gdf3	135	137	94	218	352	365	7.95644e-15	1.16351	2.24002
scd	45	30	29	75	81	117	3.09627e-10	1.16211	2.23784
zgc:56585	402	402	316	750	884	1121	6.66408e-88	1.16066	2.2356
zgc:103438	36.44	37.14	29.35	80.91	83.4	102.27	2.11395e-10	1.15745	2.23063
cyp3c4	14	24	13	38	51	53	3.18931e-06	1.15101	2.2207
nme2a	37	29	30	60.12	80	111	1.29876e-09	1.14583	2.21274
zgc:153681	7	7	2	18	12	35	0.000883548	1.14489	2.21129
si:dkey-46g23.5	16	10.98	17	38.98	35	49.7	1.09832e-05	1.14304	2.20845
egln3	257	258	228	515	607	684	1.48413e-40	1.14015	2.20405
dnd1	11	12	12	25	38	38	2.56898e-05	1.13831	2.20123
tbx16	543.24	552	488	993	1246	1574	1.68072e-108	1.12955	2.1879
smpd2a	183	181	146	350	394	490	3.01264e-38	1.12839	2.18614
styxl1	8	18	11	25	32	56	0.00011178	1.12708	2.18416
ripply2	68	53	79	139	166	204	8.68757e-11	1.12661	2.18345
ebi3	3	1	1	7	11	10	0.00160226	1.12446	2.18021
si:dkey-19b23.11	35	56	37	90	90	157	1.08334e-07	1.12147	2.17568
insig1	308.9	281.93	235	544.92	653.83	777.67	1.05749e-55	1.12117	2.17523
zgc:110712	4280	4226	3469	7744.79	9044.99	11651.9	0	1.11782	2.17018
chka	228	191	153	386.98	458	528.15	1.04885e-29	1.11754	2.16977
draxin	476	433	374	762	1002	1315.02	6.67718e-60	1.11444	2.16511
depdc7	90	108	102	173	272	302	5.71133e-13	1.11057	2.15932
fth1b	131.54	115.74	102.65	210.07	266.83	366.37	1.42784e-24	1.10931	2.15742
faah	76	66	65	138	154	212	7.47214e-17	1.10655	2.1533
cry5	123	108	95	210	244	329	4.87572e-25	1.10409	2.14963
abcc2	458	510	464	898	1162	1350	9.24446e-43	1.10325	2.14838
adhfe1	233	230	193	404	523	629	4.35156e-46	1.10099	2.14502
ebp	123	158	122	276	306	380	2.65234e-22	1.09711	2.13926
prom1b	43	49	52	86	124	146	7.95673e-11	1.09294	2.13308
cyp1a	321	346	230	613	657	840	7.89916e-28	1.09204	2.13175
zgc:171310	236	267	204	432	537	697	1.55311e-44	1.08935	2.12778
g6pca.2	568	579	461	1014	1236	1498	6.69001e-98	1.08635	2.12336
si:dkey-202e17.1	5	1	2	6	15	16	0.00234874	1.08163	2.11642
vent	47	44	46	92	108	132	1.47674e-11	1.08066	2.11501
zp3.2	44.92	55.13	50.35	105.8	119.03	136.73	4.51383e-11	1.07747	2.11033
hist1h4l	5	7	10.8	21	23	23	0.000590398	1.07633	2.10867
pck2	1816	1778	1495.46	3133.98	3800	4819	0	1.07534	2.10721
zgc:165539	13	11	11	21	34	41	8.84513e-05	1.07019	2.09971
zgc:165518	51.43	56.95	47.33	101.8	118.58	148.12	1.9298e-12	1.06528	2.09258
fgf17	267	234	204	412	536.27	686.99	4.70657e-42	1.06505	2.09224
si:ch211-125e6.13	14	8.8	13	20.38	30.97	52.31	0.000383435	1.05621	2.07946
zp3a.2	65.4	68.56	54.66	108.45	140.28	194.74	1.98012e-13	1.05396	2.07623
lbh	76.68	79.86	71.02	143.96	164	221.56	1.55074e-16	1.05265	2.07434
si:dkey-167i21.2	6	5	2	10	16	18	0.00197816	1.04788	2.06748
noc3l	1868.92	1772	1500	3122.69	3711.99	4764	1.25249e-295	1.04212	2.05925
cdx4	1843	1854	1520	3116	3728	4934	1.97576e-223	1.04016	2.05646
zgc:112994	57	56	31	95	107.68	136	6.59929e-10	1.03724	2.0523
tpcn2	235	229	198	404	485	606	2.05859e-42	1.03221	2.04516
aldh1a3	145	139	125	232	311	387	2.24261e-25	1.02912	2.04079
ripply1	551	440	415.01	911	980.01	1252	2.61114e-33	1.0226	2.03158
si:dkeyp-89c11.2	1144.27	1078.02	973.46	1912.83	2328.78	2875.99	1.82073e-170	1.02229	2.03113
zgc:114045	120	129	126	222	276	351	2.10793e-22	1.01978	2.02761
soat1	49	45	34	82	98	117	9.58046e-10	1.01938	2.02704
fgf8a	615	620	530	1004	1280.99	1647	1.10453e-86	1.01564	2.0218
rxfp2a	27	17.96	23	42	58	63	6.62903e-06	1.01535	2.02139
wsb1	3035.02	2981	2571	5153	6229	7571.07	1.80414e-281	1.0129	2.01796
alox5b.3	11	11	9.51	28	25	29	0.000469776	1.0105	2.01462
ctsl.1	12	15	10	26	29	40	0.00016888	1.0098	2.01364
LOC799537	12.93	27.28	27.89	40	55.93	89.01	0.000602837	1.00959	2.01335
ccdc57	407	393	293	647	758	1020	4.95807e-51	1.00929	2.01292
zp2.2	56.77	56.63	46.56	169.54	98.07	127.38	0.000331607	1.00752	2.01045
zgc:171776	33	37	27	53	70	108	5.3364e-07	1.00655	2.0091
psme1	6	10	4	15	17	26	0.00164564	1.00382	2.0053
zgc:136353	41.72	31.22	19.87	58.68	69.14	87.13	8.59864e-07	1.00358	2.00497
lyrm5b	78	57	56	125	131	177	7.38677e-12	1.0029	2.00402
add3b	79	91	54	140	162	202	5.78754e-13	1.00013	2.00019
zgc:123103	1473.76	1259.67	1125.67	564.39	685.43	842.1	5.42485e-59	-1.00165	0.499428
ms4a17a.9	132.01	110	121	55	58	78	7.99295e-11	-1.00168	0.499417
msnb	8	11	8	2	4	2	0.00498626	-1.00276	0.499045
kbtbd12	34	27	23	12	13	14	0.000231101	-1.00283	0.499019
hoga1	165	155	133	60	70	111	4.58579e-14	-1.00392	0.498642
zgc:171957	187	164.08	140	62	91	108	5.30769e-15	-1.00408	0.498587
ch25hl2	6	11	13	4	2	1	0.00516235	-1.00553	0.498089
rab11bb	115	90	102	49	52	57	1.19873e-08	-1.00584	0.497979
txlnbb	2880	2957	2421	1243	1402	1841.18	4.34803e-150	-1.00587	0.49797
six2b	117	99	93	53	53	52	1.01462e-08	-1.00653	0.497743
rbp4	2064	1983	1770.01	845	989	1327	1.09192e-148	-1.00826	0.497147
itk	4	5	5	0	1	0	0.00312277	-1.0098	0.496615
si:ch211-199o1.2	85	90	62	37	36	48	2.43063e-08	-1.01228	0.495762
flj13639	29	24	20	8	9	16	0.000399501	-1.0125	0.495688
cryba1l2	22	15	18	5	9	9	0.00125994	-1.0135	0.495342
abi3bpb	434	393	349	156	209	266	4.35626e-34	-1.01411	0.495132
tpmt.2	8.63	3.98	3.35	0	0	0.91	0.00189335	-1.01422	0.495096
xpr1a	112	109	112	52	46	75	5.25407e-10	-1.01424	0.49509
opn4xb	7	10	4	0	1	3	0.00446734	-1.01432	0.495061
vsnl1a	306	271	252	114	145	183.02	3.03433e-25	-1.01629	0.494386
npy8br	4	5	5	0	0	1	0.00291023	-1.01656	0.494295
glra3	39	45	43	14	22	26	1.61846e-05	-1.01682	0.494206
pde6a	57	43	48	15	22	36	1.12213e-05	-1.01717	0.494084
znf804a	46	26	39	13	18	20	0.000224168	-1.01738	0.494012
fut9d	282	267	189	78	133	173	1.826e-10	-1.02214	0.492387
fosab	4478	4319	3908.81	1796.02	2284	2758	2.19273e-178	-1.02226	0.492343
mybpha	12	12	15	4	6	4	0.00273523	-1.02264	0.492215
myoz1a	85	90	92	36	50	50	1.4362e-08	-1.02265	0.49221
f13a1b	1546	1515	1349	643	742	985.18	5.00703e-120	-1.02269	0.492199
si:ch211-195b13.1	328	292	228	117	138	193	1.36298e-21	-1.0232	0.492023
dnm1b	48	54	41	22	21	27	3.69299e-06	-1.02413	0.491707
inab	491	436	375	171	249	270	4.98605e-29	-1.02446	0.491594
zgc:85932	284	293	249	118	133	187	8.50335e-26	-1.02466	0.491528
rundc3ab	154	162	142	82	68	82	3.00712e-10	-1.02873	0.490143
tpm2	7365.55	7040.86	6055	2979	3541	4440	0	-1.02874	0.490138
ahsa1a	273	240	242	101	135	162	1.92944e-21	-1.02881	0.490115
evlb	149	138	107.17	48	82	69	2.38725e-09	-1.03032	0.489602
dcn	1569.13	1504	1286	644	760	920.99	4.90174e-123	-1.03119	0.489308
islr2	544	484	458	188	246	356	8.60821e-29	-1.03291	0.488725
postnb	13928.6	13225	11390.7	5548.68	6620	8426.14	0	-1.03322	0.488619
gc	11	11	2	1	1	0	0.00257875	-1.0344	0.488218
scrn2	71	70	55	20	32	46	1.39534e-07	-1.03565	0.487795
dlx2b	83	118	79	36	51	51	2.83849e-07	-1.03747	0.487182
alx4b	23	23	10	7	1	9	0.00327275	-1.03965	0.486447
tfpi2	29	30	28	5.02	17	17	0.000214745	-1.04037	0.486204
ahsa1b	2507.51	2560.07	2179.15	1072.69	1225.84	1540.95	8.1901e-157	-1.04216	0.4856
ccr12a	6	6	5	2	0	0	0.0029538	-1.04234	0.485539
spi1a	21.04	13.64	16.07	4.81	9.81	6.73	0.00148923	-1.04312	0.485276
fez1	401	391	318.21	154	187	241	1.16345e-35	-1.04458	0.484786
kcnd1	39	36	34	15	12	24	2.6082e-05	-1.04594	0.484328
slc16a1a	52	39	44	18	15	31	1.36879e-05	-1.04699	0.483977
cldn1	772	761	699	312	392	471	2.15195e-61	-1.04718	0.483913
si:dkey-32m20.1	14	12	11	3	4	6	0.00209265	-1.04725	0.483889
arl14	45	54	47	21	24	25	2.93594e-06	-1.04732	0.483866
zgc:175128	75	69	45.98	25	30	37	3.93278e-07	-1.04744	0.483827
dmrt2b	40	35	32	14	15	21	2.16667e-05	-1.04749	0.48381
impdh1a	18	14	15	3	8	7	0.00133214	-1.04827	0.483549
mov10b.1	171	145	158	67	84	91	2.20078e-13	-1.04854	0.483457
atp1a3b	502.29	479	418	207	209	317	7.13661e-39	-1.0486	0.483438
rheb	75	96	86	36	32	59	2.6652e-07	-1.04866	0.483417
pdlim3b	74	78	53	28	27	46	1.01773e-07	-1.04875	0.483388
twf2b	45	41	51	18	21	26	9.53231e-06	-1.04917	0.483247
sparcl1	11	8	12	4	1	4	0.00308985	-1.04919	0.48324
tm6sf2	36	33	14	7	13	13	0.000874693	-1.04932	0.483194
LOC100151049	11	12	7	3	2	4	0.00293171	-1.04944	0.483155
zgc:92287	367	376	279	143	178	209	1.20972e-28	-1.05193	0.482324
fbxo40.1	141	129	100	49	56	83	1.03283e-12	-1.05297	0.481974
cdnf	31	37	34	11	16	20.99	3.83688e-05	-1.05326	0.481877
aldh2.2	1710.74	1628.54	1488.04	677.76	808.46	1055.23	2.58619e-129	-1.05334	0.481851
gphnb	39	39	43	17	21	18	2.12511e-05	-1.05345	0.481814
s100a10b	2713	2775	2216	1139	1267	1630	4.96571e-121	-1.05353	0.481787
zgc:153921	46.88	43.51	37.69	11.5	13.75	34.72	7.94095e-05	-1.05433	0.48152
myt1la	15	15	17	4	6	8	0.00117255	-1.05622	0.480889
epas1b	81	78	52	27	36	40	5.77593e-08	-1.05739	0.480502
stac3	797.96	737	670.36	309	358	485	2.21538e-66	-1.05834	0.480183
zgc:114104	421.98	419.03	331	179	195	231	1.77593e-33	-1.05839	0.480169
si:ch211-39i2.2	332	337	243	119	162	188	1.189e-23	-1.05908	0.479939
col11a1b	2316.01	2247.77	1840	888	1102.14	1362.99	2.44697e-167	-1.05913	0.47992
zgc:110848	166	136.48	141.92	62	71	92	1.92265e-14	-1.06058	0.479439
tbr1b	182	179	168	67	90	114.92	4.93671e-18	-1.06137	0.479177
nppc	57	44	41	19	24	24	2.74044e-06	-1.06163	0.47909
chrna2a	50	71	61	23	28	36	1.67124e-06	-1.06267	0.478746
ggps1	1205	1228.01	1016	491	551	758	1.81227e-95	-1.06268	0.478742
ms4a17a.11	33.72	42.5	46.96	13.46	15.81	27.85	6.9055e-05	-1.06344	0.478488
sgms2	13	17	10	2	2	9	0.00220336	-1.06551	0.477805
gria2b	41	49	36	19	12	27	1.64362e-05	-1.06553	0.477797
si:ch73-86n18.1	459	485	371	176	213	291	5.76683e-37	-1.06572	0.477735
alpl	667	667	570	265	308	415	2.80848e-61	-1.06737	0.477189
c1qtnf5	18	15	11	4	8	3	0.00161024	-1.0681	0.476947
adprhl1	30.58	33.64	12.81	5.09	12.79	10	0.00129875	-1.06835	0.476864
celf4	52	47	53	18	27	27	1.64032e-06	-1.06873	0.476738
tcn2	465	438	381.01	159	231	273	6.80518e-39	-1.06899	0.476652
zgc:64022	155	130	108	53	66	78	1.94531e-13	-1.06934	0.476535
crygmxl2	21	20	29	10	7	11	0.000586862	-1.06962	0.476444
ahsg1	6	10	10	3	1	2	0.00278911	-1.06987	0.476361
sgcg	401.26	415.11	342.83	184.21	185	222	3.37519e-29	-1.07013	0.476275
lim2.4	51	47	47	20	26	22	2.09151e-06	-1.07028	0.476225
si:ch211-251f6.6	49.23	49.67	39.38	13.99	16.69	35.59	9.67476e-06	-1.07039	0.47619
fam46bb	76	71	43	30	25.6	33	2.52197e-06	-1.07061	0.476117
si:ch211-117n7.7	75	77	61	29	28	47	1.10045e-08	-1.07193	0.475682
tmem38a	6391.87	5901	5336.99	2497.93	3041.01	3587	5.45988e-164	-1.07206	0.475639
ryr1b	1217	1257	1046	485	573.98	766	1.60926e-99	-1.07366	0.475112
slc17a6a	49	41	45	18	16	29	3.81898e-06	-1.07585	0.474391
krt1-c5	47	41	41	14	26	19	9.29244e-06	-1.07614	0.474295
echdc1	68	46	50	22	23	32	1.26844e-06	-1.07772	0.473776
mt2	224	206	171.91	93	92	118	6.29711e-20	-1.07846	0.473534
scrt1a	121	114	102	38	58	72	1.13028e-12	-1.07871	0.473453
cp	276	249	239	102	127	160	1.3014e-25	-1.07896	0.473369
pcdh2g1	108.85	107.06	106.81	59.12	33.53	51.85	1.16646e-05	-1.08048	0.472872
nitr3c	10	7	5	2	0	2	0.00240271	-1.08305	0.472031
penkb	37	40	28	12	18	17	1.87508e-05	-1.08346	0.471897
pfkfb2a	48.02	47	30	16	16	25.24	6.93362e-06	-1.08365	0.471835
raly	187	170	150	67	92	95	1.46038e-17	-1.08371	0.471815
smco4	559	579	481	232	268	326	2.23992e-51	-1.0865	0.470902
si:ch211-39k3.2	54	44	41	22	18	24	2.05617e-06	-1.08731	0.470639
pth1b	10	7	8	1	2	3	0.00231437	-1.08737	0.470618
zgc:195356	26	33	15	11	6	11	0.000575841	-1.08759	0.470547
rab6b	123	90	74	37	48	52	1.09845e-08	-1.08762	0.470537
nadl1.2	205	189	140	76	79	111	1.04127e-16	-1.08766	0.470523
atp6ap1lb	37	35	35	12	11	25	2.28315e-05	-1.08818	0.470354
gcgb	18	13	14	2	7	7	0.00104046	-1.089	0.470088
nme2b.2	1762.35	1812.24	1505.36	713.42	852.96	1036.01	4.89e-134	-1.08914	0.470043
eif2ak1	864	806	662	311	394	485	2.02501e-69	-1.09007	0.469738
zgc:85777	261	237	189	95	100	150	1.24014e-21	-1.09053	0.46959
sh3bgr	611	586	508	223	271.01	375.14	7.05038e-56	-1.09265	0.468899
histh1l	11525	12228	9787	4507	5445	7255.07	2.66123e-140	-1.09279	0.468853
atp2b3b	119.13	115	111	47	62	60	2.35583e-12	-1.09297	0.468797
pcdh15a	134	107	103	44	55	70	1.35569e-12	-1.09359	0.468594
bin1b	1547	1439	1208	578	685	877	2.36751e-122	-1.09432	0.468357
pbld2	17.56	23.45	17.09	4.44	6	12.52	0.000523136	-1.09462	0.468261
trpm1a	14	21	9	6	4	3	0.00164735	-1.0947	0.468234
necab2	66	72	57	25	36	31	4.7575e-08	-1.09504	0.468125
cxcl20	23	27	15	10	7	8	0.000388757	-1.09639	0.467686
cd248a	449	391	376	146	212	257	1.29809e-31	-1.0964	0.467684
crygm2d8	13.89	10.92	7.92	3.31	1	4.38	0.00189247	-1.09893	0.466861
g6pc3	131	118	111	59	54	61	4.44212e-12	-1.10178	0.46594
rgs7a	108	110	86	38	46	64	3.53274e-12	-1.10283	0.465603
cpb2	60	51	49	17	30	27	3.81717e-07	-1.10348	0.465392
fam78aa	105	104	84	37	37	68	5.73399e-11	-1.10408	0.465199
il17d	9	16	7	3	0	4	0.00198108	-1.10439	0.465097
gpc1b	222	205	171	82	85	130	6.31607e-21	-1.10494	0.464922
zgc:100906	146	141	124	56	53	93	1.45883e-14	-1.10501	0.4649
lim2.3	23	18	20	6	8	10	0.000263447	-1.10776	0.464013
nefma	182	161	126	74	66	87	4.93009e-14	-1.10825	0.463856
fbp2	32	35	29	8	19	14	3.91222e-05	-1.10844	0.463794
kcnj1a.2	17.21	12.01	9.93	5.87	0	5.86	0.00171659	-1.10851	0.463772
pvalb3	84	88	58	31	40	36	2.07292e-08	-1.10941	0.463484
prss35	805	710	605	291	323	451	1.61023e-53	-1.10963	0.463412
nbl1	40	33	38	15	9	24	3.18769e-05	-1.10988	0.463333
serpind1	126	104	96	41	48	69	1.5868e-12	-1.1108	0.463036
ghrb	318	348	281	135	149	187	1.33684e-30	-1.11201	0.46265
pak6b	101	98	86	41	29	65	5.8409e-09	-1.11261	0.462456
itm2ca	60	44	49	17	23	30	6.33814e-07	-1.11295	0.462347
matn3a	8	9	7	1	3	1	0.00178814	-1.11442	0.461876
mybphb	8636.99	8601.5	7194.01	3221	3949	5188.13	0	-1.11443	0.461875
krt91	2835.1	2726.24	2361.37	1045.22	1316.23	1635.55	3.64807e-253	-1.11505	0.461675
bsk146	17.21	27.04	14.75	2.46	9.83	9.83	0.000818714	-1.11505	0.461674
pdia2	61	50	31	12	17	32	3.28243e-05	-1.11595	0.461387
si:dkey-246g23.4	12	10.01	12.98	4	2.1	4	0.00131722	-1.11622	0.4613
sst2	66	73	61	23	32	39	7.16878e-09	-1.11632	0.461269
mybpc2a	7	9	8	0	2	3	0.00175239	-1.11648	0.461216
slc8a4a	9	5	9	0	2	2	0.0017102	-1.11652	0.461206	gria2b
cyp26b1	990	924	792	349	435	574	6.13895e-88	-1.11788	0.460771
zgc:113232	4435	4268	3516	1701	1946	2481	1.03181e-251	-1.11962	0.460215
pou1f1	14	11	13	2	3	7	0.00107956	-1.11994	0.460112
birc6-as2	70	62	55	26	25	36	1.60928e-08	-1.12002	0.460086
mlck2	96	82	93	39	44	44.01	1.9559e-09	-1.12041	0.459962
me1	18	28	21	8	7	11	0.000226651	-1.12047	0.459944
crtac1a	26	33	25	10	12	13	4.76793e-05	-1.12064	0.459889
calb2b	198	205	160	71	93	112	6.76881e-21	-1.12077	0.459848
fam117bb	407	365	325	148	180	216	3.9061e-38	-1.12128	0.459686
lsm14b	10	17	13	5	4	3	0.00113495	-1.12206	0.459437
and3	38	22	28	9	11	16	8.49342e-05	-1.12245	0.459313
zgc:85866	1480	1528.01	1202	534	725	840	1.07321e-74	-1.12313	0.459095
tmem182a	1186	1146	951	435	516	690	1.22049e-108	-1.12432	0.458719
miox	63	42	41	21	16	27	3.94292e-06	-1.12438	0.458699
irg1	13	21	10	3	5	6	0.000942488	-1.12469	0.458602
cyp1c1	44.01	31.57	36.22	13.99	17.97	18.64	9.44697e-06	-1.12526	0.458419
desma	13197.1	13096.6	11001.3	4955.32	6039.64	7697.01	0	-1.12631	0.458085
trim55a	782	703	600	293	308	433	4.04116e-57	-1.12746	0.457721
zgc:173587	316	322.8	241.65	98.92	156.54	176.39	4.70488e-23	-1.12857	0.45737
zgc:101840	86	81	71	38	33	40	6.93561e-10	-1.12872	0.457322
kcnh2a	49	44	52	20	23	21	1.87082e-06	-1.12893	0.457255
bves	459	382	383	166	198	238	3.47555e-32	-1.12902	0.457227
vcla	748	729	692	282	333	464	2.65173e-55	-1.1303	0.45682
zgc:101040	273	202	207	78	105	147	3.43928e-15	-1.13191	0.45631
glrba	11	19	12	2	7	3	0.00113495	-1.13232	0.456181
triqk	161	163.66	130	67	70	81	3.95136e-17	-1.13448	0.4555
rxfp3.2b	16	11	15	2	7	4	0.000897698	-1.13452	0.455486
cacnb2a	50	41	46	16	19	26	8.16688e-07	-1.136	0.45502
bin2a	293	260	214	112	108.05	152	2.22675e-24	-1.13666	0.45481
s100z	43	48	34	14	16	25	1.73028e-06	-1.13686	0.454748
lect1	1406	1481	1283.7	527.05	666	876.98	6.57779e-87	-1.13861	0.454198
LOC100149618	9	8	12	2	2	3	0.00131065	-1.13914	0.45403
hspb6	30	33	24	11	10	15	2.59523e-05	-1.13959	0.45389
lim2.1	78	83	71	32	31	45	3.12236e-10	-1.14006	0.453741
zgc:65894	409	442	350	138.93	194	257	2.02044e-33	-1.14051	0.453598
LOC799523	21	29	30	9	12	10	0.000119338	-1.14259	0.452946
tnni1d	56	79	51	23	32	25	2.07344e-06	-1.14302	0.452812
wisp1a	10	14	11	2	2	6	0.00100764	-1.14309	0.45279
srsf7b	36	52	51	13	14	31	4.16151e-05	-1.14444	0.452366
tcap	40	46	20	10	17	13	0.000134407	-1.14471	0.45228
sncgb	150	162	130.26	58	52	100	1.53778e-13	-1.14535	0.452079
col1a2	17161.3	16250.3	14299	6308.02	7756.33	9505.51	0	-1.14542	0.452057
f10	348	395	290.03	141	149	210.11	1.84923e-27	-1.14605	0.45186
mpeg1.1	26	17	26	8	10	7	0.000251429	-1.14673	0.451649
gria3a	90	66	50	20	26	45	8.34731e-07	-1.14677	0.451635
cacna1sa	112	107	95	33	42	73	6.93838e-12	-1.14772	0.451339
LOC571123	13	10	12	3	4	3	0.000895547	-1.14866	0.451044
zgc:194906	110.97	106.54	71.45	35.38	40.73	58.22	6.58933e-11	-1.14947	0.450791
rgs14a	13	8	7	3	1	2	0.00120755	-1.15096	0.450325
hic1	68	63	74	22	32	39	2.30496e-08	-1.15243	0.449865
ltb4r2a	28	19	16	6	9	8	0.00018565	-1.15484	0.449115
aldh6a1	2589.16	2456.66	2025.07	872.97	1112	1485.99	1.13948e-124	-1.15505	0.449049
zgc:101853	1886	1980.72	1622.12	672	876	1144	2.11784e-100	-1.15559	0.448882
hoxc13a	227	218	192	81	89	136	3.28761e-24	-1.15592	0.448779
ano10b	167	169	126	52.49	76	91	1.54209e-17	-1.15685	0.448489
lcn15	29	33	21	11	8	14	3.80197e-05	-1.15722	0.448375
fgf13a	341	332	315	130	155	192	3.21415e-35	-1.1584	0.448009
snap23.2	15	18	8	3	3	6	0.000704822	-1.16216	0.446844
mb	94	128	116	39	57	56	7.96461e-09	-1.16437	0.446159
si:dkey-194e6.1	84	88	74	30	34	49	3.69207e-11	-1.16487	0.446003
luzp2	8	8	5	1	1	1	0.00101966	-1.16534	0.445859
mybpc3	559	536	466	208	218	327	4.24759e-53	-1.16813	0.444998
pdcd4b	1582	1501.68	1273	571	667	875	1.02447e-153	-1.16839	0.444916
nme4	52	45	35	17	21	18	9.51953e-07	-1.16855	0.444868
tas1r1	11	9	8	3	0	3	0.000954219	-1.17207	0.443784
mate4	16.68	19	17	5	6	7.33	0.000229462	-1.17262	0.443615
slco2b1	48	42	43	16	21	20.77	4.85312e-07	-1.17279	0.443563
hpdb	10	9	5	2	1	1	0.000967905	-1.1736	0.443314
cxcr3.2	30	28	25	6	13	14	2.24346e-05	-1.17446	0.443051
vtna	131	126	92	48	54	58	1.28585e-13	-1.17468	0.442983
dnaja1	1947.04	1888	1483	670	846	1043	1.02218e-112	-1.17568	0.442676
glt8d2	42	35	50	10	19	23	1.274e-05	-1.17651	0.44242
zgc:77517	1094	1075	913	415	473	595	6.1968e-113	-1.17707	0.44225
xkr7	18	17	13	3	5	8	0.00029108	-1.17751	0.442115
zgc:85722	21	19	19	8	6	7	0.000133006	-1.18008	0.441326
ca15a	150	140	115	54	57	77	4.45646e-17	-1.18016	0.441301
has3	68	63	52	21	28	32	4.34659e-09	-1.18072	0.441131
itih3b	82.72	89.27	63.25	21.26	37.4	47.25	6.10143e-10	-1.18172	0.440826
slc20a1a	106	110	104	38	46	63	1.08408e-13	-1.18356	0.440264
cfhl1	15.58	13.42	19.85	2.38	3.12	9.55	0.000513457	-1.18664	0.439324
zgc:103530	212	195	176	76	95	101	5.02582e-23	-1.18699	0.439219
muc13b	74	62	55	24	29	31	3.0854e-09	-1.1874	0.439092
gpm6aa	2573.13	2299.99	2096.88	896	1079.99	1360	6.09355e-162	-1.18781	0.43897
zgc:113276	88	73	54	33	25	34	3.71122e-08	-1.18801	0.438907
homer1b	167	159	120	48	73	85	2.95539e-17	-1.18823	0.438842
sult4a1	37	38	35	6	21	17	1.13204e-05	-1.18847	0.438769
gata2b	10	8	6	0	1	3	0.000822028	-1.18884	0.438655
pabpc4	7147.62	6970	5854	2524	3101	3952	0	-1.18923	0.438537
grem2b	106	101	90	39	42	54	1.65341e-13	-1.19096	0.43801
olfm2a	95	111	99	39	44	55	1.30303e-12	-1.19277	0.437461
si:ch211-153b23.4	254	229	194	93	103	119	6.60086e-26	-1.19332	0.437294
ces2	1206.6	1183.72	989.16	423.19	528.78	656.93	8.76017e-127	-1.19496	0.436799
capn3b	110	118	83	39	40	61	4.40964e-13	-1.20007	0.435254
zgc:123321	34	32	32	6	12	21	9.08032e-06	-1.20138	0.43486
ftr53	28	27	15	7	6	12	7.51231e-05	-1.20166	0.434774
tapbp.1	57.96	64.69	63.37	26.77	27.09	25	4.97805e-08	-1.20211	0.434638
rtn1b	426.39	448.89	326.05	138.4	179.64	244.71	7.11075e-34	-1.20226	0.434593
ela2	14	15	14	2	6	5	0.000315162	-1.2037	0.43416
lamb1b	406	384	316	147	172	197	1.56142e-41	-1.20401	0.434068
hspa4a	7033	6758.57	5738.14	2478	2901	3884.78	0	-1.20538	0.433654
zgc:110843	59	50	49.03	11	22.51	34	1.65792e-07	-1.20696	0.433181
sst1.1	19	15	10	4	3	6	0.00031555	-1.20823	0.432798
tnfb	439	410	338	166	180	203	4.42458e-38	-1.20945	0.432432
st8sia5	41	38	28	10	12	21	2.27035e-06	-1.21113	0.431931
tph2	43	34	32	10	15	19	1.62111e-06	-1.21189	0.431702
cfp	1498.92	1435.62	1286.86	528.1	646.44	809.57	1.29916e-156	-1.21416	0.431024
cat	141	151	106	56	51	71	3.14059e-15	-1.21451	0.430921
sardh	523	488	432	177	222	274	1.19331e-57	-1.2146	0.430891
fep15	16	20	18	4	6	8	0.000129381	-1.21497	0.430781
zgc:103510	5.12	7.08	6.06	0	0	1.34	0.00045011	-1.21524	0.430701
cnn1a	10	16	10	1	4	4	0.000480485	-1.21545	0.430637
zgc:112285	11	5	9	1	2	0	0.00057607	-1.2162	0.430416
lrrk2	702	648	620.44	265	284	367	1.29446e-61	-1.21901	0.429576
nfr	69	57	53	15	33	27	4.11693e-08	-1.22003	0.429273
capgb	671	647	553	239	276	355	1.37219e-75	-1.22205	0.428674
cdc42se2	42	39	41	18	12	19	8.53887e-07	-1.22235	0.428583
scg2b	191	183	150	75	82	70	5.93832e-13	-1.22244	0.428556
tnnt2d	311	317	264	112	134	164	4.6003e-37	-1.22458	0.427921
pycr1b	450	419.01	338	124	186	246.29	5.51813e-33	-1.22542	0.427673
aqp8a.1	338	331	283	122	134	182	1.15298e-39	-1.22569	0.427593
vstm2l	12	10	9	2	3	2	0.00046128	-1.22758	0.427032
atp2b3a	159.03	150	138	54	66	81	5.25778e-20	-1.2308	0.42608
rdh8b	46	39	40	18	15	17	4.51111e-07	-1.23196	0.425739
LOC100006053	9	6	3	0	0	0	0.000251682	-1.23539	0.424728
zgc:163057	94	111	88	33	35	60	1.92542e-12	-1.23674	0.424331
twist3	213	221	172	85	91	93	9.27728e-21	-1.23798	0.423966
cryba1b	265.81	284	231	85	102	167.01	1.43042e-24	-1.23811	0.423927
snx10b	11	13	24	3	4	4	0.000416115	-1.23837	0.423851
gypc	257.45	230	220	86	112	121.87	4.54014e-28	-1.23997	0.423382
lmo7b	624	549	534	222	259	294	6.1622e-48	-1.24413	0.422163
vcanb	1431	1353.28	1109	489	550	748	1.87032e-126	-1.24482	0.421962
cox6b1	875	811	731	296	340	473	5.34554e-91	-1.24506	0.421891
kif5aa	625	628	567	215	271	347	4.9539e-69	-1.24581	0.421672
scgn	33.36	39	29	9	13.02	17	1.76454e-06	-1.2461	0.421588
mpx	144	127	108	38	53	76	1.56552e-16	-1.24769	0.421122
fam78ab	49	61	51	17	24	25	1.8556e-08	-1.24906	0.420723
gapdhs	3087	2827	2489	1100	1202	1535.97	2.57341e-170	-1.25047	0.420312
drd2b	29	22	12	3	8	8	0.000130137	-1.25052	0.420298
lamb4	543	542	512	215	225.84	282	8.14873e-47	-1.25155	0.419996
mocos	381	336.93	270	112	153	178	1.79488e-33	-1.25169	0.419956
vtnb	252	233	197.07	90	81	133	4.24861e-26	-1.25427	0.419206
nppa	12.63	19	19.05	2	4	8	0.000196832	-1.25678	0.418477
aox6	26	30	13	6	7	9	6.49462e-05	-1.25797	0.418133
trpm1b	687.03	698	585	222	288	384	7.2097e-76	-1.25925	0.41776
atp1a3a	1029	999	863	339	467.01	500.09	1.56702e-80	-1.26111	0.417222
actn3a	5608	5283.27	4410	1853	2310	2784.9	3.44788e-289	-1.26252	0.416816
ehd2b	865.03	841	671	275	337	463	1.90556e-82	-1.2638	0.416446
cd81b	67	75	64	18	32	36	2.08183e-10	-1.26489	0.416132
akr1b1	873	868	776	282	377	481	3.34654e-90	-1.26513	0.416062
coro1a	164	158	123	50	73	70	1.21175e-18	-1.2671	0.415493
entpd3	16	20	22	4	9	3	0.000149957	-1.26781	0.41529
crestin	8724.01	8256.27	7059	2970.02	3535	4387.05	0	-1.26849	0.415094
cacnb4b	336	319	307	109	138	182	1.1596e-38	-1.2709	0.4144
jph2	930	931	857	332	409	478	3.25006e-84	-1.2744	0.413397
bcl11aa	160	145	138	48	71	73	1.19074e-19	-1.27571	0.413022
sspn	54	66	41	15	21	28	2.11582e-08	-1.27743	0.412529
si:dkey-18p12.4	67	65	50	27	20	26	2.46749e-09	-1.27835	0.412266
otpa	164	156	167	58	65	88	8.16602e-19	-1.27835	0.412265
ctnna2	264	232	214	68	106	138	8.25263e-27	-1.28034	0.411699
jph1b	1306	1241	1071	408	533	682	3.73564e-142	-1.28071	0.411594
cand2	224	208	182	69	87	113	3.74968e-28	-1.28094	0.411527
hao1	490	562.87	451	169	226	270	9.47296e-43	-1.28275	0.41101
slc10a4	32	26	29	11	8	12	4.16188e-06	-1.28393	0.410675
slc6a1b	66	55	46	18	18	31	3.70665e-09	-1.28396	0.410666
atf3	1146	1121	1006	362	464.77	640	2.22857e-99	-1.28489	0.410401
bcl11ab	205	183	185	78	66.04	103	1.77287e-20	-1.28519	0.410318
chrna5	135	179	127	53	53	80	3.02988e-14	-1.28591	0.410111
tfap2e	162	173	145	61	57	89	2.92805e-21	-1.28767	0.409611
pvalb2	3172	3010.05	2515	1031	1207.98	1649	3.52961e-244	-1.28871	0.409317
mettl11b	15	15	14	3	5	4	0.000104721	-1.28988	0.408984
zgc:193726	9	8	7	1	0	2	0.000253367	-1.29236	0.408282
egr3	136	143	115	47	55	66	5.03719e-19	-1.29278	0.408164
gbgt1l1	15	8	12	3	1	3	0.000222129	-1.29301	0.408097
murcb	3187	3093.51	2585.62	1086.93	1228.75	1628.99	0	-1.29523	0.407472
pdzk1	227	190	157	69	77	100	3.65673e-23	-1.29596	0.407266
acta2	61	87	55	18	27	35	9.52365e-09	-1.29634	0.407157
pklr	744	758	651	239	334	375	1.63742e-77	-1.29947	0.406274
malrd1	39	26	26	9	13	9	5.34451e-06	-1.30213	0.405526
pts	895.88	882.41	773.97	299	364	460	2.33171e-110	-1.30365	0.4051
si:ch211-66e2.3	17	17	15	4	5	5	5.82742e-05	-1.30472	0.404801
myh6	127	140	120	46	54	63	2.1564e-18	-1.30633	0.404348
ccdc85a	14	26	18	4	7	5	7.27955e-05	-1.3068	0.404217
pdia4	2145	2124	1738	673	897	1075	3.62208e-184	-1.30727	0.404084
zgc:153911	294	269	238	99	103	144	4.0052e-36	-1.30764	0.403982
rpz5	290	283	229	80	98	167	1.22352e-24	-1.30949	0.403464
wnt4b	85	79	67	27	27	40	1.53347e-12	-1.31172	0.402839
aldoab	14124	13617.1	11971	4524	5842.97	7129	0	-1.31249	0.402627
foxq1a	356	359	286	110	141	182	1.57773e-44	-1.3129	0.402511
zgc:162780	45	39	34	12	16	16	1.03693e-07	-1.31311	0.402452
pcsk1nl	264	267	224	80	112	131	6.9907e-35	-1.32033	0.400444
aqp10b	9.01	7	14.1	2	1	0	0.000173657	-1.32069	0.400343
gnat1	13	17	10	4	3	2	0.000116795	-1.32119	0.400205
cry1ba	4033	3897	3210.95	1316	1544	2002.98	0	-1.322	0.399979
cav3	2460	2532	2040	811	1005	1247	2.21488e-213	-1.32294	0.39972
cacna1sb	972	927	776	323	379	458	3.18803e-113	-1.32301	0.399699
nfatc1	96	68	75	23	33	39	3.40813e-11	-1.32505	0.399136
pomcb	39	32	30	10	8	18	6.41508e-07	-1.32556	0.398994
loxl2a	609	549	430	166	213	302	2.16402e-41	-1.32576	0.398939
ndufa4	897	892	731	297	362	429.94	5.33131e-107	-1.32889	0.398075
pgam2	1021.49	985	865	302	418	524	3.47651e-112	-1.32905	0.398031
mmp23bb	58	64	49	22	16	28	1.04245e-09	-1.32906	0.398027
zgc:154046	110	99	81	39	30	48	4.32925e-14	-1.33057	0.397611
pvalb7	36	40	38.87	14	14	13	2.14709e-07	-1.33091	0.397517
serpinf1	241	226	199	72	85	125	2.53448e-31	-1.33171	0.397296
cryba2a	158	150	106	33	66	68	1.32424e-13	-1.33216	0.397172
tuba2	578	541.05	452	168	217	289	2.45204e-67	-1.33421	0.39661
doc2d	23	22	27	5	8	10	8.59933e-06	-1.33472	0.396469
mxra8a	92	96	79	33	36	38	3.76761e-14	-1.33885	0.395334
mxc	15.07	21.94	18	4	6	5	3.31213e-05	-1.34075	0.394815
otol1b	9	9	6	2	0	0	0.000130603	-1.34351	0.39406
tmem41ab	29	20	27	4	8	12	8.40309e-06	-1.34453	0.393783
kcnj1a.6	66.54	75.22	48.68	15.82	28.53	29.47	7.83229e-10	-1.34524	0.393588
csf1b	66	71	55	23	26	25	6.65144e-11	-1.34611	0.393351
pcsk2	75	80	76	27	27	37	1.41329e-12	-1.3491	0.392535
ptpn6	58	55	48	19	16	26	6.61762e-10	-1.35172	0.391825
zgc:113307	13	15	14	3	2	5	6.06194e-05	-1.35326	0.391407
tnnc2	23196	22308.5	19612	7592.97	8938.49	11328	0	-1.35374	0.391278
ank1a	346	384	324	124	149	167	5.03868e-40	-1.35491	0.39096
gdap1	50	41	32	17	13	12	2.95839e-07	-1.3555	0.390799
pvalb5	14	8	15	3	2	1	0.000111048	-1.35649	0.390532
ptrfb	973	1024	873	296	414	507	5.25511e-87	-1.35812	0.390091
agbl4	31	27	27	10	6	12	1.44253e-06	-1.35974	0.389652
fgb	585	578.03	509	199	214	291	2.57472e-76	-1.36134	0.389221
sgcd	726	748	620	238	284	361	3.72832e-94	-1.36218	0.388993
zgc:194627	200	192	138	62	66	87	2.41647e-23	-1.36483	0.388281
si:ch1073-340i21.3	222	213	193	61	83.98	115	2.74048e-30	-1.36635	0.387871
neurl2	255	211	205	70	90	116	1.09514e-29	-1.36675	0.387765
f7	30	37	26	9	7	15	7.83093e-07	-1.36772	0.387503
mgme1	243	235	159	66.02	94	94	1.13925e-19	-1.36827	0.387355
nmrk2	404	368	318	117	142	194	5.0509e-51	-1.37143	0.386509
c3a.3	79.02	74.7	58.91	19.86	28.86	34.41	2.73118e-12	-1.37291	0.38611
pcolceb	19	8	17	2	2	4	8.28908e-05	-1.37369	0.385903
rhoq	75.96	85.21	73.63	22.71	33.22	35.59	6.17809e-13	-1.37415	0.385781
dicp1.3-4	30	29	32	10	9	11	7.02017e-07	-1.3752	0.3855
hhatla	2352	2200	1916	723	871	1124	1.20624e-279	-1.37643	0.38517
cryba4	225	223	171	60	80	112	5.27917e-29	-1.3792	0.384433
mcm3l	21	26	26	2	6	13	1.31113e-05	-1.37967	0.384306
zgc:171534	14	13	12	1	1	6	6.00847e-05	-1.38156	0.383803
prl	22	16	16	3	7	4	1.92657e-05	-1.38623	0.382563
crybb1l2	324	306	267	103	116	148	7.65722e-45	-1.38718	0.382312
trpv6	77	61	57	17	21	35	3.6929e-11	-1.38856	0.381945
gpr143	256.03	246	260	66.09	100	141	6.03462e-21	-1.39128	0.381226
tspan7b	1287	1264	1058	385	515	595	2.59592e-152	-1.3919	0.381062
col17a1a	36	43	22	10	10	12	7.9401e-07	-1.39338	0.380672
comtd1	42	38	26	11	13	11	1.86606e-07	-1.39388	0.380539
dnaaf2	56	54.06	59.01	15	20.78	27	3.30719e-10	-1.39393	0.380526
rhd	86	85	71	30	22	40	1.68183e-13	-1.39513	0.380209
neurod6b	72	51	51	16	18	29	5.57646e-10	-1.39962	0.379029
cx44.1	148	129	120	46	42	68	2.36141e-20	-1.40012	0.378897
popdc2	618.69	572.06	482.85	217.17	201.27	251.1	2.67584e-41	-1.40049	0.378799
arhgef3l	33	39	41	10	12	16	1.02357e-07	-1.40183	0.378449
gpib	275	262	233	73	103	135	3.64518e-38	-1.40259	0.37825
atp1a1a.3	418.68	426.82	389.2	143.39	145.27	213.69	1.36681e-51	-1.4039	0.377907
atp1a1a.2	1493.43	1514.24	1249.19	476.56	551.76	723.29	9.36423e-189	-1.40475	0.377683
cfh	391.61	416.68	331.96	128.88	134.46	199.08	5.54302e-50	-1.40563	0.377453
zgc:173915	36.14	31.49	26.35	5.21	6.66	18.24	1.1751e-06	-1.40934	0.376483
zgc:162595	40	36	35	13	7	17	7.16089e-08	-1.41048	0.376186
pglyrp6	15	9	15	1	2	4	4.78213e-05	-1.4109	0.376078
taco1	134.58	154.9	115.42	37.65	61.12	57.3	4.524e-18	-1.41269	0.375611
c9	379	352	302	103	137	176	2.69244e-51	-1.41449	0.375142
hdac10	229	256	184	58	102	100	3.58223e-21	-1.41489	0.375037
grin1a	95	113	85	24	38	49	2.81377e-15	-1.4193	0.373893
cx55.5	23	25	17	7	5	6	4.11066e-06	-1.41952	0.373836
yjefn3	20	15	8	2	2	4	3.7942e-05	-1.42037	0.373616
epb41b	463	449	398	169	152	198	5.62943e-44	-1.42256	0.37305
pvalb4	645	623	472	198	206	289	6.82434e-60	-1.42855	0.371504
smyd1a	943.05	880	818	302	355	402.46	3.1495e-96	-1.42948	0.371266
adh8a	13.69	11.76	11	2	1	3	3.65208e-05	-1.43004	0.371121
snap25b	47	48	49	10	17	23	1.57981e-09	-1.43187	0.37065
zgc:162858	107	111	93	31	34	53	8.17468e-18	-1.43187	0.370649
tnnc1b	2568	2457	2041	768	934	1148	4.92636e-298	-1.43346	0.370241
crygm2d13	14	15	17	1	3	6	2.05368e-05	-1.43439	0.370004
trpc4a	82	70	60	23	19	35	1.34658e-12	-1.43485	0.369886
si:ch211-214p16.2	23	22	23	2	7	10	2.98571e-06	-1.4358	0.369642
casq2	4523.79	4528.93	3721	1406.64	1616	2128	0	-1.43648	0.369468
mfap4	126.93	101.8	112.54	33.5	46.93	48.58	1.33277e-16	-1.43767	0.369162
kcnj1a.5	113.48	107.53	79.01	29.37	41.2	41.84	2.02903e-16	-1.44183	0.368099
kcnj1a.4	62.14	71.7	57.19	18.56	22.61	28.77	3.98337e-12	-1.44427	0.367479
tpma	40715.6	38402.9	33021.3	12160	14608.8	18193.7	0	-1.44513	0.36726
slc25a3a	13	17	11	2	2	4	2.18056e-05	-1.44639	0.36694
hbbe3	8542	7994	7121	2614	2975	3887	0	-1.44706	0.366768
lingo4b	74	85	78	23	28	35	6.7269e-14	-1.45269	0.36534
trpm2	51	49	41	13	14	21	4.50931e-10	-1.45591	0.364524
thy1	1188	964.76	945	307	422	481	5.09021e-57	-1.45799	0.363999
actc1b	132006	124484	110793	39243.8	47856.1	58851	0	-1.4588	0.363795
si:rp71-1g18.7	266.44	292.14	224.21	86.14	73.22	138.18	4.82084e-24	-1.45884	0.363785
zgc:112492	12.86	13.76	6.99	2	0	1	3.20759e-05	-1.45894	0.36376
hsp90b1	4600	4537.66	3838	1403	1650.99	2101.74	0	-1.4591	0.363721
zgc:112234	64	73	49	17	25	22	2.46715e-11	-1.46537	0.362143
jph1a	95	117	78	38	28	29	4.79431e-10	-1.46651	0.361856
gria3b	42	35	42	15	11	10	9.10902e-08	-1.46702	0.36173
zgc:172352	28	50.93	32	10	11	10	6.64716e-07	-1.46774	0.361548
ak1	3327	3369.2	2605.96	975	1185	1480	1.69263e-200	-1.47202	0.360477
gc3	14	16	17	2	3	5	1.02368e-05	-1.47205	0.360469
crybb1	449	422	391	132	162	195	7.81426e-65	-1.47253	0.36035
glrbb	98	106	83	29	42	30	5.82501e-14	-1.47342	0.360128
ins	89	101	91	24	35	43	4.22899e-16	-1.47346	0.360118
zgc:91968	165	176.09	127	54	48	72	2.5836e-23	-1.47416	0.359943
asb5b	154	118	104	38	37	62	2.45477e-17	-1.47432	0.359904
habp2	19	17	19	2	3	8	5.69775e-06	-1.47438	0.359887
zgc:92040	202	216.98	180	64.19	76	86.68	4.10298e-32	-1.47692	0.359256
gabrz	23	12	13	2	4	3	1.39889e-05	-1.47779	0.359039
myom1a	3080	3046.97	2584.07	920	1135.1	1354	0	-1.47812	0.358956
ptn	127	107	105	34.28	39.17	51.13	1.04057e-19	-1.48306	0.357728
camk2n1a	228	221	180	71	70	96	2.08739e-34	-1.4841	0.357471
si:ch211-108c6.2	83	72	71	28	15	34	1.08019e-11	-1.48514	0.357214
si:ch211-243a20.3	32	32	30	10	6	12	7.13323e-08	-1.4885	0.356382
slc25a4	245	221	214	62	77	117	6.17449e-34	-1.49268	0.355351
c25h12orf75	85	115	83	27	33	39	2.27081e-14	-1.49385	0.355065
pygma	1983	1850.98	1612	587	706	797	1.8318e-176	-1.49609	0.354512
rragd	184	206	158	63	63	76	1.26374e-27	-1.49622	0.35448
col1a1a	26395.2	25364.8	22569	7751.47	9377.91	11624	0	-1.49867	0.353878
cx39.9	272	299	268	86	94	133	5.12537e-39	-1.50915	0.351319
cax1	527	486	417	155	165	220	5.38084e-75	-1.50986	0.351146
si:dkey-56i24.1	72.9	54.3	47.74	19.21	15.67	22.46	4.98388e-11	-1.51627	0.349588
zgc:153426	744.43	772.88	643	208.21	286	321	9.48554e-99	-1.5172	0.349363
ecrg4a	29	17	25	3	5	9	1.76827e-06	-1.51881	0.348972
spam1	33	30	21	8	6	9	1.4547e-07	-1.52127	0.348378
kcnc1a	55	47	42	9	13	24	2.4744e-10	-1.52334	0.34788
prph	188	201	159.14	69	53	72.82	4.5318e-23	-1.52579	0.347291
pmela	2287	2295.76	1983	659	845	973	7.22033e-251	-1.52813	0.346727
dhrs7cb	183	215	176	51	70	87	1.12595e-28	-1.52862	0.346608
chrne	419	397	346	118	136	178	1.50715e-65	-1.52915	0.346482
dab2	753	736	683	208	269	338	2.33406e-103	-1.52963	0.346367
myl1	20552	19748	16854	5898	6842.98	8886.7	0	-1.53054	0.346147
fitm1	716	746	640	221.99	236	326	4.48992e-101	-1.53723	0.344547
nrxn2b	54	38	39	16	6	14	5.48215e-08	-1.53921	0.344073
csf1a	141	117	104	25	49	52	3.90288e-19	-1.53993	0.343903
tbx21	29	25	20.03	3	8	8	2.91071e-07	-1.54067	0.343727
zgc:194261	61	50	39	16	16	14	2.91501e-10	-1.54085	0.343682
fstb	373	364	325	95	134	162	9.91747e-59	-1.54094	0.343661
neflb	22	20	26	4	7	5	8.67423e-07	-1.54471	0.342764
mtbl	124	122	113	35	49	40	8.75812e-20	-1.54521	0.342646
ednrba	100	72	91	20	28	39	3.58717e-13	-1.54755	0.342091
tnni1al	463	469	372	131	171	172	6.82857e-58	-1.54951	0.341626
lgi2a	73	53	58	15	18	26	3.38734e-12	-1.55505	0.340316
lin7a	103	79	73	28	27	16	6.21253e-09	-1.55567	0.34017
cldn11a	26	31	33	2	6	14	6.60726e-07	-1.55658	0.339956
lims2	571	572	462	166	184	237	8.10699e-88	-1.55751	0.339737
hoxb13a	58	41	52	12	16	18	2.88869e-10	-1.55807	0.339606
zgc:158296	446	449.98	355	119	147	189	5.64812e-69	-1.55913	0.339356
tmem125b	70.72	82.18	65.15	22.08	18.91	31.17	2.87485e-14	-1.56346	0.338338
mylpfa	42248	40997.8	34760.3	11931	13854.8	17756.9	0	-1.56582	0.337786
zgc:172109	9.65	11.46	9.33	0	1	1	7.40264e-06	-1.56608	0.337725
ugt5c1	37.8	27	29.97	1.66	3.08	14.59	3.41368e-06	-1.56628	0.337678
ckmb	37896.7	34737.9	31659.3	10396	12534.4	15471.6	0	-1.56688	0.337537
ch25h	607	555	513	176	191	241	6.20454e-88	-1.56829	0.337208
twf2	360.04	349.01	330.85	108.52	111.41	155.42	3.81613e-55	-1.56861	0.337134
pkmb	319	299	286	88	108	128	2.35821e-50	-1.57009	0.336787
ckma	26314	24574.2	21979.8	7235.98	8643.46	10856	0	-1.57431	0.335805
scn4ab	77	84	73	21	27	29	6.45942e-16	-1.57454	0.33575
smarca2	492	463	384	128	161	193	1.40082e-75	-1.57595	0.335421
cfhl3	29	18	10	3	3	2	4.5425e-06	-1.57732	0.335104
rtn4r	64	71	65	13	25	26	1.50115e-13	-1.57952	0.334594
MGC173646	4055.08	4024.43	3265.94	1135.7	1327.02	1659.89	0	-1.58334	0.333708
si:dkey-31g6.6	234	203	173	55	77	80	9.76379e-34	-1.5857	0.333164
slc2a11b	866.41	844.29	665.49	223.03	296.06	333.48	3.17347e-105	-1.586	0.333094
syngr1a	183	156	139	46	56	62	1.64717e-28	-1.58997	0.332178
eno3	5580.08	5589.03	4495	1486.37	1819	2363	0	-1.59243	0.331612
calhm2	21	16.01	22	4	3	5	8.75428e-07	-1.59282	0.331523
zgc:113142	16	16	11	4	0	2	3.35723e-06	-1.59287	0.331512
slc45a2	487	457	429	135	161	192	1.09362e-75	-1.59453	0.331129
pigr	22	25	13	4	3	5	8.44527e-07	-1.59666	0.330643
zgc:110789	41	27	27	4	12	7	9.56039e-08	-1.59912	0.330077
matn3b	155	163	124	43	49	58	1.96181e-27	-1.60055	0.329751
stmn4l	168	185	170	58	55	63	2.05278e-25	-1.60178	0.329471
dbh	50	40	45	7	16	16	2.2167e-10	-1.60574	0.328568
hhatlb	633	575	509	164	191	250	5.80717e-98	-1.61286	0.326949
atp2a1	98873.1	93967.5	83282.2	26706.9	32476	39135.2	0	-1.61389	0.326715
myoz2b	498	487	453	129	157	218	1.13931e-77	-1.61848	0.325679
dnajb1b	3326.99	3291	2735	855	1058	1400.84	0	-1.62381	0.324476
ccl25b	25	13	15	2	1	5	1.74523e-06	-1.62494	0.324223
gad1b	113	95	95	33	27	37	3.45072e-19	-1.62924	0.323259
agrp2	18	20	25	3	2	7	6.02691e-07	-1.63201	0.322638
casq1b	322	339	283	78	114	131	1.43107e-54	-1.63612	0.32172
srgn	68	39	34	11	9	15	1.18671e-08	-1.63621	0.321701
col5a3b	2204	2148.88	1811.83	587.97	662.21	902.43	0	-1.64237	0.32033
abrab	63.83	60.94	57	16.24	22.72	10	3.15647e-10	-1.64453	0.31985
myh11a	45	34	37	8	12	11	5.00594e-10	-1.6476	0.31917
olfm2b	90	98	92	24	32	32	1.46974e-18	-1.648	0.319083
si:ch73-359m17.9	126	123	113	41	37	36	8.24157e-21	-1.65234	0.318123
opn5	34	42	35	5	8	16	1.55673e-09	-1.65388	0.317783
tmem44	26	23	11	4	1	4	9.32023e-07	-1.65482	0.317578
masp2	61	60	53	15	16	20	5.77718e-14	-1.66554	0.315227
pfkma	107	74	59	18	22	29	3.79113e-13	-1.66699	0.31491
grap2b	22	28	15	1	4	7	2.81905e-07	-1.66899	0.314474
phex	936.98	843	786	229	265	378	1.67297e-124	-1.67119	0.313995
slc22a7a	270	252	230	75	77	96	2.72319e-47	-1.67503	0.31316
pah	642	629	549	191	193	221	1.91398e-79	-1.67931	0.312232
si:dkey-245p14.4	105	99	69	30	15	31	9.02857e-13	-1.68021	0.312037
acbd4	68.98	69	48	18	16	19	5.56775e-14	-1.68215	0.311617
grhprb	405	399	350	91	132	161	7.24827e-71	-1.68453	0.311105
sostdc1b	15	28	11	1	3	1	1.12793e-06	-1.68725	0.310518
cyp4v7	31	23	34	2	5	11	9.2631e-08	-1.68727	0.310514
myhz2	24508	23631.5	19654.8	6347.34	7114.24	9326.36	0	-1.69544	0.30876
casq1a	501	486.07	408	114	149	199	4.99334e-87	-1.69682	0.308465
tnw	2872	2831	2294	717	876	1077	0	-1.70424	0.306883
tyrp1b	1330	1289	1118	348	376	521	1.85739e-222	-1.70489	0.306745
cyr61l1	87	70	69	24	16	25	1.02112e-15	-1.70613	0.306482
atp2a1l	49	52	41	11	15	12	3.33947e-12	-1.70765	0.306158
aox5	998	1014	856.91	253	306	392	6.02419e-174	-1.70859	0.305959
hbae3	10717	10262	8623	2695.05	3183	4001	0	-1.70904	0.305863
pmelb	324	351	295	89	102	122	3.26998e-58	-1.71483	0.304638
adcy2b	196	206	143	44	52	74	5.67693e-32	-1.7195	0.303653
fabp11a	1896	1981.01	1628	481	585	750	1.86522e-263	-1.72109	0.303318
cfhl4	674	588	491	156	189	222	3.75178e-83	-1.72124	0.303288
slc24a5	120	112	68	22	32	30	1.84016e-15	-1.72256	0.303011
pnp4a	285	274	213	52	70	120	5.94824e-33	-1.72925	0.301609
chad	48	59	40	12	15	10	1.25664e-11	-1.73615	0.30017
lama2	836	762	700	213	246	282.62	1.62323e-124	-1.7384	0.299703
hspb11	474	441	354	125	113	164	5.64783e-64	-1.73924	0.299527
clcnk	133	111	120	20	40	48	6.48881e-21	-1.73959	0.299454
myhz1.2	21415	20583.5	17144.2	5238.02	6252.57	7821.88	0	-1.73977	0.299417
sprb	255	227	227	63	76	81	1.75363e-42	-1.74746	0.297826
tnnt3a	7017	6621.33	5592	1744	1948	2544	0	-1.74749	0.297819
mustn1	267	251	187	52	63	102	1.10263e-36	-1.7522	0.296849
lrrc30a	47	39	36	8	9	13	1.29198e-11	-1.76015	0.295218
sult1st4	34	43	24	6	7	9	1.0536e-09	-1.76082	0.29508
prp	176	182	152	31	54	70	1.20584e-33	-1.76192	0.294856
col1a1b	12316	12425.7	10452	3074	3739.99	4490.87	0	-1.76198	0.294842
fga	732	722	585	146	207	293.71	2.58812e-89	-1.76454	0.29432
ucmab	385.99	330	281	93	99	114	4.03528e-53	-1.7682	0.293575
cyp2x7	274	266	203.11	65	71	88	1.76502e-48	-1.79123	0.288925
murca	753	700	640	157	208	285	1.7754e-123	-1.7974	0.287693
hbbe2	402	410	337	100	103	148.73	1.14356e-76	-1.80085	0.287005
akr1a1a	92	105	68	18	26	28	8.04046e-19	-1.80122	0.286932
zgc:174688	63.26	61.77	50.97	14.27	14.3	17.46	2.31801e-15	-1.80266	0.286645
fmoda	1131	1168	937	285	317	399	1.19196e-181	-1.80397	0.286385
zgc:91999	460	449	364	103	126	160	3.80245e-86	-1.80426	0.286327
dct	1102	1097	935	288	303	372	1.22239e-182	-1.81277	0.284644
mylz3	13124.9	12514.7	11075.1	3174.8	3630.57	4548.55	0	-1.81768	0.283677
amdhd1	73	62	48	11	11	24	9.80058e-15	-1.82261	0.282709
pcdh1g1	99.74	118.67	91.58	25.22	20.61	39.65	2.20804e-21	-1.82672	0.281905
ribc1	119	109	113	28	35	30	2.28796e-23	-1.83535	0.280224
cldn19	109	107	112	23	28	39	1.03104e-23	-1.83978	0.279364
and1	520	475	453.82	111	152	167	6.22406e-88	-1.84492	0.27837
matn4	5897	5554	4988.14	1385	1655.97	1923	0	-1.84501	0.278353
myhz1.1	47412.7	45694.4	38204.5	10975	12444.5	16416.4	0	-1.84567	0.278227
rlbp1a	53	57	38	14	10	9	1.31777e-12	-1.85095	0.27721
slc2a15b	742	743	672	172	230	238	4.61842e-109	-1.85096	0.277208
pfkmb	267	234	192.78	62	55	80	1.55715e-43	-1.8576	0.275936
cadm2a	23	29	24	3	3	7	1.7944e-09	-1.85941	0.27559
tyr	478	510	457	116	137	168	9.97955e-85	-1.87026	0.273524
col11a2	2578.24	2451	2166.89	578	699	864	0	-1.87172	0.273248
serpini1	64	59	58	13	16	15	2.41891e-16	-1.87564	0.272506
hbae1	18876	19093	16516	4359.99	5230.99	6629.99	0	-1.8768	0.272287
LOC796447	97.8	98.15	78.71	11.71	25.47	35.73	6.35997e-21	-1.87687	0.272273
c1qtnf9	256	252	206	51	61	91.84	4.32844e-52	-1.87713	0.272225
aqp1a.1	773	749	667	156	213	273	5.99257e-147	-1.87917	0.271839
ldb3b	2562	2469.04	2174	561	732	833	0	-1.88169	0.271366
pdgfrl	139	126	109	24	38	39	2.84493e-29	-1.88215	0.271279
itgb3a	327	311	234	65	86	95.01	8.86137e-55	-1.88444	0.270849
chordc1a	570	545	480	119	151	192	1.70024e-114	-1.88818	0.270148
myoz1b	675	660	503	138	182	206	1.42382e-100	-1.89535	0.268809
tnnt3b	2344	2340	1966.02	483	623	832.99	0	-1.90262	0.267457
and2	91	87	81	18	20	28.62	2.83034e-22	-1.90413	0.267178
rsrp1	5495	5571	4784.24	1253.99	1504	1833	0	-1.9119	0.265743
myhc4	3310.87	3190.77	2546.98	701.14	810.71	1092.24	0	-1.91536	0.265106
tgm2a	1844	1784	1488	395	480	595	0	-1.9183	0.264566
mc5ra	30	26	28	2	3	9	3.05709e-10	-1.92155	0.26397
si:ch211-121a2.2	72	71	54	12	20	14	2.61528e-17	-1.92465	0.263405
frem1a	626	589	533	127	163	204	3.12907e-125	-1.92497	0.263346
csf1ra	93	103	76	18	22	28	7.26756e-23	-1.92751	0.262883
zgc:171452	21	11	11	0	0	1	2.43192e-08	-1.92769	0.262849
sc:d217	54	43	43	6	12	12	5.68872e-14	-1.92985	0.262456
fam65c	57	65	58	11	16	14	1.66924e-16	-1.93669	0.261216
gch2	4310.01	4294	3498.09	940.94	1111	1377	0	-1.94148	0.260349
si:ch211-5k11.12	3002.36	2912.37	2326.74	643.86	741.3	937.77	0	-1.94356	0.259975
mitfa	359	331.5	296	61	89	120	5.47566e-71	-1.94692	0.25937
myoz2a	275	254	221	45	66	90	2.67085e-56	-1.95997	0.257034
cdh4	91	93	87	16	27	22	9.87005e-23	-1.96952	0.255339
rhag	453	415	340	90	113	122	3.98222e-82	-1.9704	0.255182
cpa2	29	20	14	1	3	2	3.19889e-09	-1.97395	0.254555
ugp2a	136	114	106	26	31	31	8.73654e-29	-1.97771	0.253892
slc2a15a	244	222	187	37	53	80	7.47029e-48	-1.98513	0.25259
hspb9	293.01	287	236	73	63	76	2.80904e-55	-1.98825	0.252045
pecam1	194	193	165	32	44	66	8.12107e-44	-1.9913	0.251513
epyc	538	489	475	109	128	159	1.76859e-101	-2.0125	0.247844
hbbe1.1	11869.6	11543.2	9671.31	2468.44	2858.68	3593.89	0	-2.01608	0.247229
tnni2a.4	5154.98	4913.95	4039.98	1009.97	1203.96	1546.95	0	-2.03038	0.244791
si:ch211-139a5.9	82	101	72	20	17	18	1.13634e-20	-2.04423	0.242452
hif1al2	40	36	25	3	6	7	2.39905e-12	-2.04967	0.24154
sncga	872	803	716	178	201	237.97	9.47302e-173	-2.05871	0.240031
fabp7b	44	44	43	4	9	11	1.14103e-14	-2.06115	0.239624
b3gntl1	203	211	187.04	41	52	53.91	3.33206e-48	-2.06706	0.238645
vtg7	34	40.92	32.26	5.29	3	9.66	6.22666e-13	-2.07263	0.237725
zgc:66313	81	65	50	14	9	15	1.12226e-17	-2.08826	0.235164
klf1	105	96	76	20	16	24	2.36673e-25	-2.09465	0.234126
zgc:198419	144.88	128.75	127.04	20.22	31.09	38.6	8.38335e-35	-2.13061	0.228361
f5	146	126	109	23	29	32	6.87771e-34	-2.13402	0.227821
mylpfb	3646.94	3459	2810	670	751	1010	0	-2.1444	0.226188
ftcd	189	185	148	39	32	46	1.40047e-44	-2.15421	0.224657
serpinh1b	27839.7	26853	22991	5061	6044	7792.73	0	-2.16856	0.222432
pvalb1	2001.99	1999.93	1667.21	385	399	573	0	-2.17855	0.220897
si:ch211-251b21.1	523	484	425	81	118	134	2.77995e-116	-2.18764	0.21951
aqp3a	1156	1244	1042	213	274	320	2.03861e-200	-2.19601	0.218241
bscl2l	71	86	57	8	14	17	1.09602e-20	-2.20189	0.217352
epdl1	134	134	83.09	17	23	29	2.10339e-26	-2.20237	0.217281
lyz	148	146	124	21	34	33	8.78959e-39	-2.21031	0.216087
LOC566050	41.89	45.14	30.59	5.09	3.48	8.43	9.95679e-15	-2.2219	0.214359
slc4a1a	1518	1409	1163	225	310	408	2.55246e-227	-2.22499	0.2139
tmem130	138	133	132	29	21	32	9.1758e-35	-2.22938	0.21325
il13ra2	26	36	23	2	2	4	1.18649e-12	-2.24827	0.210476
wu:fc46h12	3146	2976	2603	543	631	820	0	-2.25129	0.210036
camk2a	40	38	42	4	2	9	2.51843e-15	-2.29996	0.203068
ngs	1617	1526.07	1308	252.99	333	375.26	0	-2.32389	0.199728
itih3a	176	167	129	25	34	32	2.46689e-43	-2.32591	0.199449
LOC796419	73	59	48	6	6	15	9.86374e-20	-2.33414	0.198314
gpx1a	613	612.55	489	113	101	143	3.6787e-132	-2.33882	0.197672
tshr	26	17	16	0	1	0	4.70922e-12	-2.33973	0.197547
igfn1.1	442	415	356	58	90	101	1.28457e-106	-2.35007	0.196137
trim101	148	153	108	24	19	30	1.58245e-37	-2.38416	0.191556
neu3.2	33.85	36.01	35.94	4	4	2	2.30359e-15	-2.39559	0.190044
cbx7a	203	199	195	30	39	42	4.89163e-54	-2.40868	0.188328
nefmb	332	322	297	51	62	71	5.9676e-87	-2.41212	0.187879
dkk3b	48	69	43	4	8	7	1.03518e-17	-2.41632	0.187333
krtt1c19e	2168.01	2063	1880	327	406	502	0	-2.42291	0.186479
he2	2038	2038	1640	307	394	438	0	-2.43382	0.185074
penka	41	34	42	3	4	4	1.47482e-16	-2.46655	0.180923
cyp46a1.3	41	33	24	2	3	2	2.07748e-15	-2.48154	0.179053
si:dkey-98f17.3	81	85	53	9	10	8	6.97221e-24	-2.55492	0.170174
si:dkey-253d23.3	608.43	603.68	509.89	81.38	98.75	129	1.25361e-163	-2.55831	0.169774
krt15	178	163	118.56	22	20	29	1.16257e-42	-2.56603	0.168868
si:dkey-42i9.7	25	21	26	0	1	0	8.85852e-15	-2.58321	0.166869
zgc:198329	25	31	27	0	0	2	2.85911e-16	-2.67542	0.156538
hsp70l	1715.31	1634.94	1472.59	135.24	188.41	233.54	0	-3.21174	0.107937
hsp90aa1.2	12387.9	11994.1	10048.9	944.52	1163.44	1414.13	0	-3.41092	0.0940178
hsp70.1	7306.69	7393.81	6224.17	464.76	568.59	771.46	0	-3.65362	0.0794607
si:dkey-4p15.3	682	647	524	35	40	58	1.19752e-192	-3.77345	0.0731269

## Sheet: 3. BP_GoTerms up genes 
Term	Count	%	Pvalue	Genes	List Total	Pop Hits	Pop Total	Fold Enrichment	Bonferroni	Benjamini	FDR
GO:0007498~mesoderm development	11	6.35838	3.42381e-09	DAND5, TBX16, NOTO, LFT1, SPAW, FGF17, MESPAA, VENT, NDR2, WNT8A, FGF8A	112	100	14912	14.6457	4.17019e-06	4.17019e-06	5.54541e-06
GO:0003002~regionalization	16	9.24855	3.48882e-08	TBX6, TBX16, LFT1, CDX4, FGF17, NR6A1A, ADMP, NDR2, FSTA, SPAW, RIPPLY1, RIPPLY2, VENT, CDX1A, WNT8A, FGF8A	112	342	14912	6.22891	4.2493e-05	2.12467e-05	5.65072e-05
GO:0007389~pattern specification process	19	10.9827	6.61522e-08	GDF3, TBX6, DAND5, TBX16, NOTO, LFT1, CDX4, FGF17, NR6A1A, ADMP, NDR2, FSTA, SPAW, RIPPLY1, RIPPLY2, VENT, CDX1A, WNT8A, FGF8A	112	529	14912	4.78207	8.05701e-05	2.68574e-05	0.000107144
GO:0001704~formation of primary germ layer	8	4.62428	5.10449e-07	DAND5, NOTO, FGF17, MESPAA, VENT, NDR2, WNT8A, FGF8A	112	65	14912	16.3868	0.000621534	0.00015542	0.000826752
GO:0045995~regulation of embryonic development	8	4.62428	1.36905e-06	GDF3, TBX16, NOTO, SPAW, FGF17, VENT, NDR2, FGF8A	112	75	14912	14.2019	0.00166612	0.000333446	0.00221738
GO:0009952~anterior/posterior pattern specification	11	6.35838	2.08784e-06	TBX6, TBX16, CDX4, FGF17, RIPPLY1, NR6A1A, NDR2, RIPPLY2, CDX1A, WNT8A, FGF8A	112	197	14912	7.43437	0.00253976	0.000423742	0.00338154
GO:0061053~somite development	9	5.20231	6.99985e-06	TBX6, TBX16, NOTO, CDX4, RIPPLY1, RIPPLY2, CDX1A, WNT8A, FGF8A	112	134	14912	8.94243	0.0084896	0.00121724	0.0113368
GO:0001756~somitogenesis	8	4.62428	1.47958e-05	TBX6, TBX16, CDX4, RIPPLY1, RIPPLY2, CDX1A, WNT8A, FGF8A	112	107	14912	9.95461	0.01786	0.00225015	0.0239616
GO:0009790~embryo development	22	12.7168	1.53594e-05	GDF3, TBX6, DAND5, TBX16, NOTO, LFT1, CDX4, FGF17, TTPA, GFI1AA, NR6A1A, NDR2, LBH, FSTA, SPAW, MESPAA, RIPPLY1, RIPPLY2, VENT, CDX1A, WNT8A, FGF8A	112	1011	14912	2.89727	0.0185339	0.00207649	0.0248741
GO:0009855~determination of bilateral symmetry	11	6.35838	1.59797e-05	DAND5, GDF3, TBX16, NOTO, FSTA, LFT1, SPAW, ADMP, NDR2, WNT8A, FGF8A	112	248	14912	5.90553	0.0192752	0.00194445	0.0258786
GO:0009799~specification of symmetry	11	6.35838	1.59797e-05	DAND5, GDF3, TBX16, NOTO, FSTA, LFT1, SPAW, ADMP, NDR2, WNT8A, FGF8A	112	248	14912	5.90553	0.0192752	0.00194445	0.0258786
GO:0060429~epithelium development	18	10.4046	2.13429e-05	GDF3, TBX6, DAND5, TBX16, NOTO, CYP11A1, LFT1, CDX4, FGF10B, NR6A1A, NDR2, FSTA, SPAW, RIPPLY1, RIPPLY2, CDX1A, WNT8A, FGF8A	112	717	14912	3.3425	0.0256609	0.00236048	0.0345627
GO:0071363~cellular response to growth factor stimulus	10	5.78035	2.99744e-05	DAND5, GDF3, TBX16, NOTO, SPAW, FGF17, FGF10B, NDR2, WNT8A, FGF8A	112	213	14912	6.25084	0.0358509	0.00303782	0.0485373
GO:0070848~response to growth factor	10	5.78035	3.1098e-05	DAND5, GDF3, TBX16, NOTO, SPAW, FGF17, FGF10B, NDR2, WNT8A, FGF8A	112	214	14912	6.22163	0.0371695	0.00290944	0.0503563
GO:0090092~regulation of transmembrane receptor protein serine/threonine kinase signaling pathway	8	4.62428	3.11828e-05	DAND5, GDF3, TBX16, NOTO, LFT1, SPAW, ADMP, NDR2	112	120	14912	8.87619	0.037269	0.00270927	0.0504936
GO:0035282~segmentation	8	4.62428	3.28965e-05	TBX6, TBX16, CDX4, RIPPLY1, RIPPLY2, CDX1A, WNT8A, FGF8A	112	121	14912	8.80283	0.0392764	0.00266767	0.0532679
GO:0043009~chordate embryonic development	14	8.09249	4.72716e-05	TBX6, TBX16, NOTO, CDX4, TTPA, NR6A1A, NDR2, LBH, FSTA, RIPPLY1, RIPPLY2, CDX1A, FGF8A, WNT8A	112	471	14912	3.95754	0.0559519	0.00359217	0.0765366
GO:0009792~embryo development ending in birth or egg hatching	14	8.09249	4.72716e-05	TBX6, TBX16, NOTO, CDX4, TTPA, NR6A1A, NDR2, LBH, FSTA, RIPPLY1, RIPPLY2, CDX1A, FGF8A, WNT8A	112	471	14912	3.95754	0.0559519	0.00359217	0.0765366
GO:0009888~tissue development	23	13.2948	8.07688e-05	GDF3, TBX6, DAND5, TBX16, NOTO, CYP11A1, LFT1, CDX4, FGF17, FGF10B, NR6A1A, NDR2, LBH, MESPBB, FSTA, SPAW, MESPAA, RIPPLY1, RIPPLY2, VENT, CDX1A, WNT8A, FGF8A	112	1220	14912	2.51007	0.0936959	0.00577037	0.130738
GO:0044710~single-organism metabolic process	33	19.0751	8.20692e-05	PYCRL, CYP3C4, BCO2L, CYP1B1, ADHFE1, SI:DKEY-202E17.1, PFKFB3, SI:CH211-191I18.4, EGLN3, G6PCA.2, ZGC:153759, BBOX1, PTGDSA, ZGC:171566, LOC570474, CA15B, ALDH1A3, INSIG1, SMPD2A, SOAT1, EBP, CYP11A1, PTH2R, SCD, FADS2, PCK2, RBP2A, ALOX5B.3, VAT1L, CYP1A, NME2A, ZGC:152670, CYP2AA6	112	2178	14912	2.01732	0.0951303	0.00553818	0.132842
GO:2000223~regulation of BMP signaling pathway involved in heart jogging	4	2.31214	8.40965e-05	TBX16, NOTO, SPAW, NDR2	112	12	14912	44.381	0.0973621	0.00537675	0.136121
GO:2000026~regulation of multicellular organismal development	14	8.09249	8.84897e-05	TBX6, DAND5, GDF3, TBX16, NOTO, FGF17, GFI1AA, NDR2, MESPBB, SPAW, RIPPLY1, VENT, WNT8A, FGF8A	112	501	14912	3.72056	0.10218	0.00537477	0.143227
GO:0007369~gastrulation	10	5.78035	8.87125e-05	DAND5, GDF3, TBX16, NOTO, FGF17, MESPAA, VENT, NDR2, WNT8A, FGF8A	112	245	14912	5.4344	0.102423	0.00513234	0.143588
GO:0007492~endoderm development	6	3.46821	8.91131e-05	DAND5, FGF17, VENT, NDR2, WNT8A, FGF8A	112	61	14912	13.096	0.102861	0.00492169	0.144235
GO:0009798~axis specification	6	3.46821	9.63595e-05	DAND5, CDX4, RIPPLY1, RIPPLY2, CDX1A, WNT8A	112	62	14912	12.8848	0.110745	0.00509011	0.155956
GO:0007281~germ cell development	6	3.46821	9.63595e-05	ZP3A.2, ZP3.2, FSTA, ZGC:171779, DND1, ZP3A.1	112	62	14912	12.8848	0.110745	0.00509011	0.155956
GO:0007339~binding of sperm to zona pellucida	4	2.31214	0.000108733	ZP3A.2, ZP3.2, ZGC:171779, ZP3A.1	112	13	14912	40.967	0.124048	0.00550331	0.175966
GO:0060046~regulation of acrosome reaction	4	2.31214	0.000108733	ZP3A.2, ZP3.2, ZGC:171779, ZP3A.1	112	13	14912	40.967	0.124048	0.00550331	0.175966
GO:0035803~egg coat formation	4	2.31214	0.000108733	ZP3A.2, ZP3.2, ZGC:171779, ZP3A.1	112	13	14912	40.967	0.124048	0.00550331	0.175966
GO:0035036~sperm-egg recognition	4	2.31214	0.000108733	ZP3A.2, ZP3.2, ZGC:171779, ZP3A.1	112	13	14912	40.967	0.124048	0.00550331	0.175966
GO:2000344~positive regulation of acrosome reaction	4	2.31214	0.000108733	ZP3A.2, ZP3.2, ZGC:171779, ZP3A.1	112	13	14912	40.967	0.124048	0.00550331	0.175966
GO:0071495~cellular response to endogenous stimulus	12	6.93642	0.000126121	DAND5, GDF3, TBX16, NOTO, CYP11A1, SPAW, FGF17, FGF10B, NR6A1A, NDR2, WNT8A, FGF8A	112	381	14912	4.19348	0.142406	0.00612615	0.204078
GO:0035050~embryonic heart tube development	8	4.62428	0.000133862	DAND5, GDF3, TBX16, NOTO, LFT1, SPAW, NDR2, FGF8A	112	151	14912	7.05393	0.150455	0.0062517	0.21659
GO:0009988~cell-cell recognition	4	2.31214	0.000137638	ZP3A.2, ZP3.2, ZGC:171779, ZP3A.1	112	14	14912	38.0408	0.154354	0.0061902	0.222694
GO:0001707~mesoderm formation	5	2.89017	0.000158913	DAND5, NOTO, MESPAA, NDR2, WNT8A	112	37	14912	17.9923	0.175989	0.00688941	0.257074
GO:2000243~positive regulation of reproductive process	4	2.31214	0.000171116	ZP3A.2, ZP3.2, ZGC:171779, ZP3A.1	112	15	14912	35.5048	0.188148	0.00716172	0.27679
GO:0048641~regulation of skeletal muscle tissue development	4	2.31214	0.000171116	TBX6, MESPBB, RIPPLY1, FGF8A	112	15	14912	35.5048	0.188148	0.00716172	0.27679
GO:0048477~oogenesis	5	2.89017	0.000195655	ZP3A.2, ZP3.2, FSTA, ZGC:171779, ZP3A.1	112	39	14912	17.0696	0.212058	0.00791288	0.316424
GO:0010862~positive regulation of pathway-restricted SMAD protein phosphorylation	5	2.89017	0.000216154	GDF3, LFT1, SPAW, ADMP, NDR2	112	40	14912	16.6429	0.231492	0.00845771	0.349522
GO:0022412~cellular process involved in reproduction in multicellular organism	6	3.46821	0.000223484	ZP3A.2, ZP3.2, FSTA, ZGC:171779, DND1, ZP3A.1	112	74	14912	10.7954	0.238324	0.00847122	0.361355
GO:0060393~regulation of pathway-restricted SMAD protein phosphorylation	5	2.89017	0.000238156	GDF3, LFT1, SPAW, ADMP, NDR2	112	41	14912	16.2369	0.251818	0.00875265	0.385036
GO:0060389~pathway-restricted SMAD protein phosphorylation	5	2.89017	0.000261725	GDF3, LFT1, SPAW, ADMP, NDR2	112	42	14912	15.8503	0.272995	0.0093333	0.423064
GO:0007292~female gamete generation	5	2.89017	0.000261725	ZP3A.2, ZP3.2, FSTA, ZGC:171779, ZP3A.1	112	42	14912	15.8503	0.272995	0.0093333	0.423064
GO:0060395~SMAD protein signal transduction	5	2.89017	0.000261725	GDF3, LFT1, SPAW, ADMP, NDR2	112	42	14912	15.8503	0.272995	0.0093333	0.423064
GO:0007178~transmembrane receptor protein serine/threonine kinase signaling pathway	8	4.62428	0.000277805	DAND5, GDF3, TBX16, NOTO, LFT1, SPAW, ADMP, NDR2	112	170	14912	6.26555	0.2871	0.00962237	0.449002
GO:0055114~oxidation-reduction process	16	9.24855	0.000300152	PYCRL, CYP3C4, CYP1B1, BCO2L, ADHFE1, CYP11A1, SCD, EGLN3, FADS2, BBOX1, ALOX5B.3, VAT1L, CYP1A, ALDH1A3, ZGC:152670, CYP2AA6	112	724	14912	2.94238	0.306248	0.0101053	0.485038
GO:0043902~positive regulation of multi-organism process	4	2.31214	0.000301926	ZP3A.2, ZP3.2, ZGC:171779, ZP3A.1	112	18	14912	29.5873	0.307746	0.00989134	0.487899
GO:0007167~enzyme linked receptor protein signaling pathway	12	6.93642	0.000311712	DAND5, GDF3, TBX16, NOTO, LFT1, SPAW, FGF17, FGF10B, ADMP, NDR2, WNT8A, FGF8A	112	423	14912	3.7771	0.31595	0.00994297	0.503674
GO:0042221~response to chemical	23	13.2948	0.00032119	GDF3, DAND5, TBX16, CYP1B1, BCO2L, NOTO, CYP11A1, DRAXIN, FGF17, SI:CH211-191I18.4, FGF10B, NR6A1A, NDR2, ZGC:153759, SLC47A1, SI:DKEY-175A17.4, CYP1A, SPAW, MESPAA, IL12A, SMPD2A, WNT8A, FGF8A	112	1343	14912	2.28018	0.323804	0.00998247	0.518952
GO:0048332~mesoderm morphogenesis	5	2.89017	0.000342471	DAND5, NOTO, MESPAA, NDR2, WNT8A	112	45	14912	14.7937	0.341111	0.0103758	0.553246
GO:0007340~acrosome reaction	4	2.31214	0.000356599	ZP3A.2, ZP3.2, ZGC:171779, ZP3A.1	112	19	14912	28.0301	0.352356	0.0105395	0.576008
GO:0060795~cell fate commitment involved in formation of primary germ layer	4	2.31214	0.000356599	NOTO, FGF17, WNT8A, FGF8A	112	19	14912	28.0301	0.352356	0.0105395	0.576008
GO:0003006~developmental process involved in reproduction	6	3.46821	0.000403803	ZP3A.2, ZP3.2, FSTA, ZGC:171779, DND1, ZP3A.1	112	84	14912	9.5102	0.388556	0.0116443	0.652023
GO:0009719~response to endogenous stimulus	12	6.93642	0.000426768	DAND5, GDF3, TBX16, NOTO, CYP11A1, SPAW, FGF17, FGF10B, NR6A1A, NDR2, WNT8A, FGF8A	112	439	14912	3.63944	0.405428	0.0120182	0.688983
GO:2000027~regulation of organ morphogenesis	5	2.89017	0.000476006	TBX16, NOTO, SPAW, VENT, NDR2	112	49	14912	13.586	0.440053	0.0130934	0.768187
GO:1901861~regulation of muscle tissue development	4	2.31214	0.000484173	TBX6, MESPBB, RIPPLY1, FGF8A	112	21	14912	25.3605	0.445598	0.0130226	0.781319
GO:0016202~regulation of striated muscle tissue development	4	2.31214	0.000484173	TBX6, MESPBB, RIPPLY1, FGF8A	112	21	14912	25.3605	0.445598	0.0130226	0.781319
GO:2000826~regulation of heart morphogenesis	4	2.31214	0.000484173	TBX16, NOTO, SPAW, NDR2	112	21	14912	25.3605	0.445598	0.0130226	0.781319
GO:0070887~cellular response to chemical stimulus	16	9.24855	0.000487155	GDF3, DAND5, TBX16, CYP1B1, BCO2L, NOTO, CYP11A1, FGF17, FGF10B, NR6A1A, NDR2, CYP1A, SPAW, SMPD2A, WNT8A, FGF8A	112	758	14912	2.8104	0.447609	0.0128193	0.786114
GO:0051239~regulation of multicellular organismal process	15	8.67052	0.000515059	GDF3, TBX6, DAND5, TBX16, NOTO, FGF17, GFI1AA, NDR2, MESPBB, SPAW, IL12A, RIPPLY1, VENT, WNT8A, FGF8A	112	680	14912	2.93697	0.466077	0.0132624	0.830966
GO:0050793~regulation of developmental process	14	8.09249	0.000520671	TBX6, DAND5, GDF3, TBX16, NOTO, FGF17, GFI1AA, NDR2, MESPBB, SPAW, RIPPLY1, VENT, WNT8A, FGF8A	112	601	14912	3.1015	0.469716	0.0131285	0.839983
GO:0035295~tube development	11	6.35838	0.000526788	DAND5, GDF3, TBX16, NOTO, LFT1, CDX4, SPAW, NR6A1A, NDR2, CDX1A, FGF8A	112	379	14912	3.8643	0.473654	0.0130125	0.849812
GO:0021915~neural tube development	6	3.46821	0.000613663	NOTO, CDX4, NR6A1A, NDR2, CDX1A, FGF8A	112	92	14912	8.68323	0.526532	0.0148422	0.989306
GO:2000241~regulation of reproductive process	4	2.31214	0.000637769	ZP3A.2, ZP3.2, ZGC:171779, ZP3A.1	112	23	14912	23.1553	0.54024	0.0151208	1.02798
GO:0010033~response to organic substance	16	9.24855	0.000718472	GDF3, DAND5, TBX16, NOTO, CYP11A1, FGF17, FGF10B, NR6A1A, NDR2, ZGC:153759, CYP1A, MESPAA, SPAW, IL12A, WNT8A, FGF8A	112	787	14912	2.70684	0.58331	0.016694	1.15735
GO:0003140~determination of left/right asymmetry in lateral mesoderm	4	2.31214	0.000724943	DAND5, NOTO, LFT1, SPAW	112	24	14912	22.1905	0.586584	0.016528	1.16772
GO:0048634~regulation of muscle organ development	4	2.31214	0.000724943	TBX6, MESPBB, RIPPLY1, FGF8A	112	24	14912	22.1905	0.586584	0.016528	1.16772
GO:0009953~dorsal/ventral pattern formation	7	4.04624	0.000802248	FSTA, LFT1, ADMP, VENT, NDR2, WNT8A, FGF8A	112	147	14912	6.34014	0.623761	0.0179395	1.29148
GO:0071773~cellular response to BMP stimulus	6	3.46821	0.000818073	DAND5, GDF3, TBX16, NOTO, SPAW, NDR2	112	98	14912	8.1516	0.630949	0.0179608	1.3168
GO:0030509~BMP signaling pathway	6	3.46821	0.000818073	DAND5, GDF3, TBX16, NOTO, SPAW, NDR2	112	98	14912	8.1516	0.630949	0.0179608	1.3168
GO:0071772~response to BMP	6	3.46821	0.000818073	DAND5, GDF3, TBX16, NOTO, SPAW, NDR2	112	98	14912	8.1516	0.630949	0.0179608	1.3168
GO:0061371~determination of heart left/right asymmetry	7	4.04624	0.00086086	DAND5, GDF3, TBX16, NOTO, LFT1, SPAW, NDR2	112	149	14912	6.25503	0.649705	0.0185574	1.38522
GO:0048598~embryonic morphogenesis	14	8.09249	0.000919886	GDF3, DAND5, TBX16, NOTO, CDX4, FGF17, NDR2, LBH, FSTA, MESPAA, SPAW, VENT, FGF8A, WNT8A	112	639	14912	2.91706	0.674026	0.0194734	1.47954
GO:0090100~positive regulation of transmembrane receptor protein serine/threonine kinase signaling pathway	5	2.89017	0.00102892	GDF3, LFT1, SPAW, ADMP, NDR2	112	60	14912	11.0952	0.714603	0.0213865	1.65354
GO:0048368~lateral mesoderm development	4	2.31214	0.00103079	DAND5, NOTO, LFT1, SPAW	112	27	14912	19.7249	0.715253	0.0210657	1.65652
GO:0032270~positive regulation of cellular protein metabolic process	9	5.20231	0.0010363	GDF3, PSME1, LFT1, SPAW, SI:CH211-191I18.4, ADMP, NDR2, ZGC:153759, DND1	112	275	14912	4.3574	0.717159	0.0208279	1.66531
GO:0035462~determination of left/right asymmetry in diencephalon	3	1.7341	0.00112537	DAND5, LFT1, SPAW	112	7	14912	57.0612	0.746267	0.0222323	1.80722
GO:0035545~determination of left/right asymmetry in nervous system	3	1.7341	0.00112537	DAND5, LFT1, SPAW	112	7	14912	57.0612	0.746267	0.0222323	1.80722
GO:0048568~embryonic organ development	12	6.93642	0.00122335	DAND5, GDF3, TBX16, LBH, NOTO, FSTA, LFT1, SPAW, GFI1AA, NDR2, WNT8A, FGF8A	112	499	14912	3.20183	0.774843	0.0237609	1.96311
GO:0043900~regulation of multi-organism process	4	2.31214	0.00127385	ZP3A.2, ZP3.2, ZGC:171779, ZP3A.1	112	29	14912	18.3645	0.78829	0.0243423	2.04336
GO:0048646~anatomical structure formation involved in morphogenesis	16	9.24855	0.00129108	TBX6, DAND5, TBX16, NOTO, CDX4, FGF17, ADMP, NDR2, FSTA, MESPAA, RIPPLY1, RIPPLY2, VENT, CDX1A, WNT8A, FGF8A	112	834	14912	2.5543	0.792692	0.024287	2.07073
GO:0051247~positive regulation of protein metabolic process	9	5.20231	0.00130206	GDF3, PSME1, LFT1, SPAW, SI:CH211-191I18.4, ADMP, NDR2, ZGC:153759, DND1	112	285	14912	4.20451	0.79545	0.0241189	2.08817
GO:0007276~gamete generation	6	3.46821	0.00131935	ZP3A.2, ZP3.2, FSTA, ZGC:171779, DND1, ZP3A.1	112	109	14912	7.32896	0.799717	0.0240696	2.11561
GO:0043408~regulation of MAPK cascade	7	4.04624	0.00136904	GDF3, LFT1, SPAW, SI:CH211-191I18.4, ADMP, NDR2, ZGC:153759	112	163	14912	5.71779	0.811495	0.0245974	2.19447
GO:0007368~determination of left/right symmetry	8	4.62428	0.00138733	DAND5, GDF3, TBX16, NOTO, LFT1, SPAW, NDR2, FGF8A	112	223	14912	4.77643	0.815654	0.0245602	2.22348
GO:0030510~regulation of BMP signaling pathway	5	2.89017	0.00138848	DAND5, TBX16, NOTO, SPAW, NDR2	112	65	14912	10.2418	0.815913	0.0242284	2.2253
GO:0007338~single fertilization	4	2.31214	0.00140776	ZP3A.2, ZP3.2, ZGC:171779, ZP3A.1	112	30	14912	17.7524	0.820192	0.0242144	2.25588
GO:0010470~regulation of gastrulation	4	2.31214	0.00140776	GDF3, FGF17, VENT, FGF8A	112	30	14912	17.7524	0.820192	0.0242144	2.25588
GO:0001947~heart looping	6	3.46821	0.00143049	DAND5, GDF3, TBX16, NOTO, SPAW, NDR2	112	111	14912	7.19691	0.825108	0.0242584	2.2919
GO:0032504~multicellular organism reproduction	6	3.46821	0.00148858	ZP3A.2, ZP3.2, FSTA, ZGC:171779, DND1, ZP3A.1	112	112	14912	7.13265	0.837071	0.0248857	2.38392
GO:0048609~multicellular organismal reproductive process	6	3.46821	0.00148858	ZP3A.2, ZP3.2, FSTA, ZGC:171779, DND1, ZP3A.1	112	112	14912	7.13265	0.837071	0.0248857	2.38392
GO:0071310~cellular response to organic substance	13	7.51445	0.00154617	GDF3, DAND5, TBX16, CYP11A1, NOTO, FGF17, FGF10B, NR6A1A, NDR2, CYP1A, SPAW, WNT8A, FGF8A	112	594	14912	2.9139	0.848124	0.0254873	2.47507
GO:0009948~anterior/posterior axis specification	4	2.31214	0.0015502	CDX4, RIPPLY1, RIPPLY2, CDX1A	112	31	14912	17.1797	0.848869	0.025212	2.48144
GO:0090287~regulation of cellular response to growth factor stimulus	6	3.46821	0.00160996	DAND5, TBX16, NOTO, SPAW, NDR2, WNT8A	112	114	14912	7.00752	0.859494	0.0258274	2.57593
GO:0001934~positive regulation of protein phosphorylation	7	4.04624	0.00169629	GDF3, LFT1, SPAW, SI:CH211-191I18.4, ADMP, NDR2, ZGC:153759	112	170	14912	5.48235	0.873541	0.0268416	2.71229
GO:0009967~positive regulation of signal transduction	9	5.20231	0.00172594	GDF3, LFT1, SPAW, SI:CH211-191I18.4, ADMP, NDR2, ZGC:153759, WNT8A, FGF8A	112	298	14912	4.02109	0.878033	0.0269548	2.75907
GO:0042327~positive regulation of phosphorylation	7	4.04624	0.00179989	GDF3, LFT1, SPAW, SI:CH211-191I18.4, ADMP, NDR2, ZGC:153759	112	172	14912	5.4186	0.888557	0.0277393	2.87568
GO:0009566~fertilization	4	2.31214	0.00186142	ZP3A.2, ZP3.2, ZGC:171779, ZP3A.1	112	33	14912	16.1385	0.896617	0.0283169	2.9726
GO:0008152~metabolic process	76	43.9306	0.0019921	PIMR140, GDF3, CAMK1GB, CDX4, TBX6L, SI:CH211-191I18.4, ADMP, GFI1AA, G6PCA.2, BBOX1, CRY5, PTGDSA, ZGC:171566, LBH, LOC570474, CA15B, INSIG1, VENT, DND1, PIMR141, TBX16, LFT1, CYP11A1, NOTO, NDR2, ZP3A.2, ALOX5B.3, CYP1A, NME2A, PSME1, SPAW, ZGC:152670, RIPPLY1, CTSC, RIPPLY2, CYP2AA6, EEF1A1L2, SI:DKEYP-89C11.2, CASP6L1, PYCRL, STYXL1, HIST1H4L, CYP3C4, CYP1B1, BCO2L, ADHFE1, PFKFB3, SI:DKEY-20…	112	8007	14912	1.26375	0.911857	0.0299037	3.17815
GO:0048262~determination of dorsal/ventral asymmetry	4	2.31214	0.00203057	FSTA, ADMP, WNT8A, FGF8A	112	34	14912	15.6639	0.9159	0.0301024	3.23858
GO:0010647~positive regulation of cell communication	9	5.20231	0.00212103	GDF3, LFT1, SPAW, SI:CH211-191I18.4, ADMP, NDR2, ZGC:153759, WNT8A, FGF8A	112	308	14912	3.89054	0.924691	0.0310463	3.38054
GO:0023056~positive regulation of signaling	9	5.20231	0.00216416	GDF3, LFT1, SPAW, SI:CH211-191I18.4, ADMP, NDR2, ZGC:153759, WNT8A, FGF8A	112	309	14912	3.87795	0.928553	0.0312927	3.44815
GO:0001706~endoderm formation	4	2.31214	0.00220899	DAND5, FGF17, VENT, FGF8A	112	35	14912	15.2163	0.932358	0.0315571	3.51839
GO:0021536~diencephalon development	5	2.89017	0.00235493	DAND5, NOTO, LFT1, SPAW, NDR2	112	75	14912	8.87619	0.943397	0.0332202	3.7467
GO:0003143~embryonic heart tube morphogenesis	6	3.46821	0.00241158	DAND5, GDF3, TBX16, NOTO, SPAW, NDR2	112	125	14912	6.39086	0.947179	0.0336178	3.83518
GO:0030900~forebrain development	6	3.46821	0.00249658	DAND5, NOTO, LFT1, DRAXIN, SPAW, NDR2	112	126	14912	6.34014	0.952386	0.0343905	3.96781
GO:0044703~multi-organism reproductive process	6	3.46821	0.00249658	ZP3A.2, ZP3.2, FSTA, ZGC:171779, DND1, ZP3A.1	112	126	14912	6.34014	0.952386	0.0343905	3.96781
GO:0019953~sexual reproduction	6	3.46821	0.00249658	ZP3A.2, ZP3.2, FSTA, ZGC:171779, DND1, ZP3A.1	112	126	14912	6.34014	0.952386	0.0343905	3.96781
GO:0042981~regulation of apoptotic process	11	6.35838	0.00252616	GDF3, PIMR140, BCO2L, NME2A, LFT1, SPAW, ADMP, NDR2, ZGC:153759, PIMR141, SI:CH211-195H23.3	112	467	14912	3.13613	0.954076	0.0344029	4.01393
GO:0043067~regulation of programmed cell death	11	6.35838	0.00260524	GDF3, PIMR140, BCO2L, NME2A, LFT1, SPAW, ADMP, NDR2, ZGC:153759, PIMR141, SI:CH211-195H23.3	112	469	14912	3.12275	0.958303	0.0350705	4.1371
GO:0010562~positive regulation of phosphorus metabolic process	7	4.04624	0.00288582	GDF3, LFT1, SPAW, SI:CH211-191I18.4, ADMP, NDR2, ZGC:153759	112	189	14912	4.93122	0.970401	0.0383562	4.57295
GO:0045937~positive regulation of phosphate metabolic process	7	4.04624	0.00288582	GDF3, LFT1, SPAW, SI:CH211-191I18.4, ADMP, NDR2, ZGC:153759	112	189	14912	4.93122	0.970401	0.0383562	4.57295
GO:0060061~Spemann organizer formation	3	1.7341	0.00289057	ADMP, NDR2, WNT8A	112	11	14912	36.3117	0.970572	0.0380041	4.58031
GO:0008202~steroid metabolic process	5	2.89017	0.00311559	SOAT1, EBP, CYP1B1, CYP11A1, INSIG1	112	81	14912	8.21869	0.977645	0.0404704	4.92849
GO:0021903~rostrocaudal neural tube patterning	4	2.31214	0.00324593	CDX4, NR6A1A, CDX1A, FGF8A	112	40	14912	13.3143	0.980936	0.0416866	5.12963
GO:0003007~heart morphogenesis	7	4.04624	0.00336711	DAND5, GDF3, TBX16, NOTO, SPAW, NDR2, FGF8A	112	195	14912	4.77949	0.98356	0.0427615	5.31625
GO:0031128~developmental induction	3	1.7341	0.00345186	ADMP, NDR2, WNT8A	112	12	14912	33.2857	0.985178	0.0433647	5.44658
GO:0060485~mesenchyme development	7	4.04624	0.00354012	DAND5, TBX16, LBH, NOTO, LFT1, SPAW, FGF8A	112	197	14912	4.73096	0.986694	0.0439977	5.58212
GO:0048729~tissue morphogenesis	11	6.35838	0.00366599	DAND5, GDF3, TBX16, NOTO, FSTA, CYP11A1, SPAW, MESPAA, NDR2, WNT8A, FGF8A	112	492	14912	2.97677	0.988591	0.0450701	5.77511
GO:0010941~regulation of cell death	11	6.35838	0.00366599	GDF3, PIMR140, BCO2L, NME2A, LFT1, SPAW, ADMP, NDR2, ZGC:153759, PIMR141, SI:CH211-195H23.3	112	492	14912	2.97677	0.988591	0.0450701	5.77511
GO:0045165~cell fate commitment	6	3.46821	0.00380946	NOTO, FGF17, VENT, NDR2, WNT8A, FGF8A	112	139	14912	5.74717	0.990427	0.046329	5.99462
GO:0071696~ectodermal placode development	4	2.31214	0.00398953	FSTA, FGF10B, NDR2, FGF8A	112	43	14912	12.3854	0.992319	0.0479917	6.26947
GO:0048263~determination of dorsal identity	3	1.7341	0.0040597	FSTA, WNT8A, FGF8A	112	13	14912	30.7253	0.99295	0.0483403	6.37636
GO:0007417~central nervous system development	12	6.93642	0.00420069	DAND5, TBX6, NOTO, FSTA, LFT1, DRAXIN, SPAW, TTPA, NR6A1A, NDR2, WNT8A, FGF8A	112	585	14912	2.73114	0.994067	0.0494976	6.5908
GO:0031401~positive regulation of protein modification process	7	4.04624	0.00429904	GDF3, LFT1, SPAW, SI:CH211-191I18.4, ADMP, NDR2, ZGC:153759	112	205	14912	4.54634	0.994739	0.0501453	6.74011
GO:0030154~cell differentiation	24	13.8728	0.00459838	GDF3, TBX6, TBX16, NOTO, LFT1, CDX4, DRAXIN, FGF17, GFI1AA, NR6A1A, ADMP, NDR2, ZP3A.2, ZP3.2, LBH, FSTA, SPAW, VENT, ZGC:171779, DND1, CDX1A, WNT8A, FGF8A, ZP3A.1	112	1753	14912	1.82283	0.996353	0.0530437	7.19318
GO:0044281~small molecule metabolic process	16	9.24855	0.00472222	SOAT1, PYCRL, CYP1B1, CYP11A1, PTH2R, PFKFB3, SCD, G6PCA.2, FADS2, PCK2, RBP2A, ZGC:171566, LOC570474, NME2A, CA15B, INSIG1	112	955	14912	2.23067	0.996866	0.053927	7.38002
GO:0021532~neural tube patterning	4	2.31214	0.0048288	CDX4, NR6A1A, CDX1A, FGF8A	112	46	14912	11.5776	0.997249	0.0546025	7.54053
GO:0007420~brain development	10	5.78035	0.00501483	DAND5, NOTO, FSTA, LFT1, DRAXIN, SPAW, NR6A1A, NDR2, WNT8A, FGF8A	112	433	14912	3.07489	0.997809	0.0561313	7.82007
GO:0042663~regulation of endodermal cell fate specification	3	1.7341	0.00541219	FGF17, VENT, FGF8A	112	15	14912	26.6286	0.998653	0.0599058	8.4145
GO:0048562~embryonic organ morphogenesis	9	5.20231	0.00545478	DAND5, GDF3, TBX16, LBH, NOTO, FSTA, SPAW, NDR2, FGF8A	112	360	14912	3.32857	0.998722	0.0598221	8.47801
GO:0071774~response to fibroblast growth factor	4	2.31214	0.00576706	FGF17, FGF10B, WNT8A, FGF8A	112	49	14912	10.8688	0.999128	0.0625853	8.94235
GO:0044344~cellular response to fibroblast growth factor stimulus	4	2.31214	0.00576706	FGF17, FGF10B, WNT8A, FGF8A	112	49	14912	10.8688	0.999128	0.0625853	8.94235
GO:0008543~fibroblast growth factor receptor signaling pathway	4	2.31214	0.00576706	FGF17, FGF10B, WNT8A, FGF8A	112	49	14912	10.8688	0.999128	0.0625853	8.94235
GO:0008037~cell recognition	5	2.89017	0.00614395	ZP3A.2, SI:DKEY-15J16.3, ZP3.2, ZGC:171779, ZP3A.1	112	98	14912	6.793	0.99945	0.0659639	9.49982
GO:1903224~regulation of endodermal cell differentiation	3	1.7341	0.00615543	FGF17, VENT, FGF8A	112	16	14912	24.9643	0.999458	0.0655079	9.51674
GO:0016125~sterol metabolic process	4	2.31214	0.00644904	SOAT1, EBP, CYP11A1, INSIG1	112	51	14912	10.4426	0.999622	0.0679422	9.94873
GO:0035239~tube morphogenesis	7	4.04624	0.00700396	DAND5, GDF3, TBX16, NOTO, CDX4, SPAW, NDR2	112	227	14912	4.10573	0.999809	0.072961	10.7599
GO:0060322~head development	10	5.78035	0.00716433	DAND5, NOTO, FSTA, LFT1, DRAXIN, SPAW, NR6A1A, NDR2, WNT8A, FGF8A	112	458	14912	2.90705	0.999843	0.0739441	10.993
GO:0009887~organ morphogenesis	12	6.93642	0.0082845	DAND5, GDF3, TBX16, LBH, NOTO, FSTA, CDX4, SPAW, VENT, NDR2, CDX1A, FGF8A	112	642	14912	2.48865	0.99996	0.0843391	12.6057
GO:0042659~regulation of cell fate specification	3	1.7341	0.00955913	FGF17, VENT, FGF8A	112	20	14912	19.9714	0.999992	0.0959347	14.4073
GO:0051704~multi-organism process	9	5.20231	0.00959937	ZP3A.2, MOGAT2, ZP3.2, FSTA, IL12A, ZGC:171779, ZGC:153759, DND1, ZP3A.1	112	397	14912	3.01835	0.999992	0.0955377	14.4636
GO:0035987~endodermal cell differentiation	3	1.7341	0.0115101	FGF17, VENT, FGF8A	112	22	14912	18.1558	0.999999	0.112633	17.0976
GO:0030903~notochord development	4	2.31214	0.0115325	NOTO, NDR2, WNT8A, FGF8A	112	63	14912	8.45351	0.999999	0.111948	17.128
GO:0010453~regulation of cell fate commitment	3	1.7341	0.0125455	FGF17, VENT, FGF8A	112	23	14912	17.3665	1	0.120272	18.493
GO:0002009~morphogenesis of an epithelium	9	5.20231	0.0129814	DAND5, GDF3, TBX16, NOTO, FSTA, CYP11A1, SPAW, NDR2, FGF8A	112	419	14912	2.85987	1	0.123245	19.0737
GO:1901615~organic hydroxy compound metabolic process	5	2.89017	0.0130499	SOAT1, EBP, CYP1B1, CYP11A1, INSIG1	112	122	14912	5.45667	1	0.122907	19.1646
GO:0022603~regulation of anatomical structure morphogenesis	8	4.62428	0.0139724	GDF3, TBX16, NOTO, SPAW, FGF17, VENT, NDR2, FGF8A	112	342	14912	3.11445	1	0.130065	20.3797
GO:0060562~epithelial tube morphogenesis	6	3.46821	0.0143625	DAND5, GDF3, TBX16, NOTO, SPAW, NDR2	112	192	14912	4.16071	1	0.132465	20.8884
GO:0021906~hindbrain-spinal cord boundary formation	2	1.15607	0.0148324	CDX4, CDX1A	112	2	14912	133.143	1	0.135505	21.4971
GO:0048518~positive regulation of biological process	18	10.4046	0.0157656	GDF3, CYP11A1, LFT1, FGF17, SI:CH211-191I18.4, ADMP, ZGC:153759, NDR2, ZP3A.2, ZP3.2, PSME1, SPAW, IL12A, ZGC:171779, DND1, WNT8A, FGF8A, ZP3A.1	112	1302	14912	1.84068	1	0.142398	22.6929
GO:0009966~regulation of signal transduction	14	8.09249	0.0159407	DAND5, GDF3, TBX16, BCO2L, NOTO, LFT1, DRAXIN, SI:CH211-191I18.4, ADMP, ZGC:153759, NDR2, SPAW, WNT8A, FGF8A	112	898	14912	2.07572	1	0.142824	22.9153
GO:0012501~programmed cell death	11	6.35838	0.0161605	GDF3, PIMR140, BCO2L, NME2A, LFT1, SPAW, ADMP, NDR2, ZGC:153759, PIMR141, SI:CH211-195H23.3	112	614	14912	2.3853	1	0.143614	23.1938
GO:0048584~positive regulation of response to stimulus	9	5.20231	0.0171686	GDF3, LFT1, SPAW, SI:CH211-191I18.4, ADMP, NDR2, ZGC:153759, WNT8A, FGF8A	112	441	14912	2.7172	1	0.150843	24.4586
GO:0001932~regulation of protein phosphorylation	7	4.04624	0.0174098	GDF3, LFT1, SPAW, SI:CH211-191I18.4, ADMP, NDR2, ZGC:153759	112	277	14912	3.36462	1	0.151727	24.7582
GO:0048869~cellular developmental process	24	13.8728	0.0178362	GDF3, TBX6, TBX16, NOTO, LFT1, CDX4, DRAXIN, FGF17, GFI1AA, NR6A1A, ADMP, NDR2, ZP3A.2, ZP3.2, LBH, FSTA, SPAW, VENT, ZGC:171779, DND1, CDX1A, WNT8A, FGF8A, ZP3A.1	112	1970	14912	1.62204	1	0.154082	25.2853
GO:0044702~single organism reproductive process	6	3.46821	0.0182003	ZP3A.2, ZP3.2, FSTA, ZGC:171779, DND1, ZP3A.1	112	204	14912	3.91597	1	0.155902	25.7327
GO:0031399~regulation of protein modification process	8	4.62428	0.0187661	GDF3, LFT1, SPAW, SI:CH211-191I18.4, GFI1AA, ADMP, NDR2, ZGC:153759	112	363	14912	2.93428	1	0.159275	26.4229
GO:0008219~cell death	11	6.35838	0.0207239	GDF3, PIMR140, BCO2L, NME2A, LFT1, SPAW, ADMP, NDR2, ZGC:153759, PIMR141, SI:CH211-195H23.3	112	639	14912	2.29197	1	0.173331	28.7649
GO:0060788~ectodermal placode formation	3	1.7341	0.0208549	FSTA, NDR2, FGF8A	112	30	14912	13.3143	1	0.173163	28.9191
GO:0006357~regulation of transcription from RNA polymerase II promoter	11	6.35838	0.0217399	DAND5, GDF3, TBX16, NOTO, CDX4, SPAW, GFI1AA, RIPPLY1, NDR2, RIPPLY2, CDX1A	112	644	14912	2.27418	1	0.178684	29.9525
GO:0001708~cell fate specification	4	2.31214	0.0217949	NOTO, FGF17, VENT, FGF8A	112	80	14912	6.65714	1	0.177914	30.0163
GO:0022414~reproductive process	6	3.46821	0.0222663	ZP3A.2, ZP3.2, FSTA, ZGC:171779, DND1, ZP3A.1	112	215	14912	3.71561	1	0.180241	30.5606
GO:0000003~reproduction	6	3.46821	0.0226629	ZP3A.2, ZP3.2, FSTA, ZGC:171779, DND1, ZP3A.1	112	216	14912	3.69841	1	0.181982	31.0153
GO:0042325~regulation of phosphorylation	7	4.04624	0.0235978	GDF3, LFT1, SPAW, SI:CH211-191I18.4, ADMP, NDR2, ZGC:153759	112	297	14912	3.13805	1	0.1876	32.0764
GO:0007517~muscle organ development	5	2.89017	0.026847	TBX6, MESPBB, NOC3L, RIPPLY1, FGF8A	112	152	14912	4.3797	1	0.209494	35.6462
GO:0006066~alcohol metabolic process	4	2.31214	0.0287221	SOAT1, CYP1B1, CYP11A1, INSIG1	112	89	14912	5.98395	1	0.221176	37.6254
GO:0006366~transcription from RNA polymerase II promoter	9	5.20231	0.0292421	DAND5, GDF3, TBX16, NOTO, SPAW, GFI1AA, RIPPLY1, NDR2, RIPPLY2	112	488	14912	2.4555	1	0.223364	38.1641
GO:0071697~ectodermal placode morphogenesis	3	1.7341	0.0293462	FSTA, NDR2, FGF8A	112	36	14912	11.0952	1	0.222705	38.2715
GO:1900145~regulation of nodal signaling pathway involved in determination of left/right asymmetry	2	1.15607	0.0294468	DAND5, GDF3	112	4	14912	66.5714	1	0.222031	38.375
GO:0007166~cell surface receptor signaling pathway	16	9.24855	0.0303618	GDF3, DAND5, TBX16, NOTO, PTH2R, LFT1, ADORA2AB, FGF17, DRAXIN, FGF10B, ADMP, NDR2, SPAW, WNT8-2, WNT8A, FGF8A	112	1190	14912	1.79016	1	0.2268	39.3093
GO:0010646~regulation of cell communication	14	8.09249	0.0320773	DAND5, GDF3, TBX16, BCO2L, NOTO, LFT1, DRAXIN, SI:CH211-191I18.4, ADMP, ZGC:153759, NDR2, SPAW, WNT8A, FGF8A	112	989	14912	1.88473	1	0.236727	41.0252
GO:0010604~positive regulation of macromolecule metabolic process	10	5.78035	0.0321535	GDF3, PSME1, LFT1, SPAW, SI:CH211-191I18.4, ADMP, NDR2, ZGC:153759, DND1, WNT8A	112	591	14912	2.25284	1	0.235828	41.1003
GO:0023051~regulation of signaling	14	8.09249	0.0355955	DAND5, GDF3, TBX16, BCO2L, NOTO, LFT1, DRAXIN, SI:CH211-191I18.4, ADMP, ZGC:153759, NDR2, SPAW, WNT8A, FGF8A	112	1004	14912	1.85657	1	0.256421	44.4029
GO:0071466~cellular response to xenobiotic stimulus	3	1.7341	0.0356445	CYP1A, CYP1B1, SMPD2A	112	40	14912	9.98571	1	0.255258	44.4486
GO:0008203~cholesterol metabolic process	3	1.7341	0.0356445	SOAT1, CYP11A1, INSIG1	112	40	14912	9.98571	1	0.255258	44.4486
GO:1902652~secondary alcohol metabolic process	3	1.7341	0.0372938	SOAT1, CYP11A1, INSIG1	112	41	14912	9.74216	1	0.264035	45.9676
GO:0006629~lipid metabolic process	10	5.78035	0.0405612	SOAT1, PTGDSA, EBP, CYP1B1, CYP11A1, SCD, INSIG1, FADS2, SMPD2A, RBP2A	112	617	14912	2.15791	1	0.282368	48.8624
GO:0048468~cell development	15	8.67052	0.0420271	ZP3A.2, GDF3, ZP3.2, TBX16, LBH, LFT1, FSTA, DRAXIN, SPAW, ADMP, GFI1AA, NDR2, ZGC:171779, DND1, ZP3A.1	112	1135	14912	1.7596	1	0.289512	50.1133
GO:0048513~animal organ development	23	13.2948	0.0423893	GDF3, TBX6, DAND5, TBX16, NOTO, LFT1, CDX4, DRAXIN, NOC3L, FGF10B, FADS2, GFI1AA, NR6A1A, NDR2, LBH, MESPBB, FSTA, SPAW, RIPPLY1, VENT, CDX1A, WNT8A, FGF8A	112	2027	14912	1.51075	1	0.290059	50.4179
GO:0032525~somite rostral/caudal axis specification	2	1.15607	0.0438463	RIPPLY1, RIPPLY2	112	6	14912	44.381	1	0.296951	51.6257
GO:0007399~nervous system development	17	9.82659	0.0441562	GDF3, TBX6, DAND5, NOTO, LFT1, CDX4, FGF17, DRAXIN, TTPA, GFI1AA, NR6A1A, NDR2, FSTA, SPAW, CDX1A, WNT8A, FGF8A	112	1360	14912	1.66429	1	0.297143	51.8791
GO:0007507~heart development	8	4.62428	0.0442303	DAND5, GDF3, TBX16, NOTO, LFT1, SPAW, NDR2, FGF8A	112	436	14912	2.44299	1	0.295986	51.9394
GO:0009893~positive regulation of metabolic process	10	5.78035	0.0445324	GDF3, PSME1, LFT1, SPAW, SI:CH211-191I18.4, ADMP, NDR2, ZGC:153759, DND1, WNT8A	112	628	14912	2.12011	1	0.296138	52.1849
GO:0051174~regulation of phosphorus metabolic process	7	4.04624	0.0445773	GDF3, LFT1, SPAW, SI:CH211-191I18.4, ADMP, NDR2, ZGC:153759	112	346	14912	2.69364	1	0.294835	52.2213
GO:0019220~regulation of phosphate metabolic process	7	4.04624	0.0445773	GDF3, LFT1, SPAW, SI:CH211-191I18.4, ADMP, NDR2, ZGC:153759	112	346	14912	2.69364	1	0.294835	52.2213
GO:0048793~pronephros development	4	2.31214	0.0456532	TBX16, NOTO, CDX4, CDX1A	112	107	14912	4.9773	1	0.29933	53.0853
GO:0030522~intracellular receptor signaling pathway	3	1.7341	0.0459627	CDX4, NR6A1A, CDX1A	112	46	14912	8.68323	1	0.299501	53.3311
GO:0044699~single-organism process	88	50.8671	0.0478768	SI:DKEY-15J16.3, PIMR140, GDF3, RXFP2A, CDX4, FGF17, SI:CH211-191I18.4, FGF10B, TTPA, ADMP, GFI1AA, G6PCA.2, BBOX1, ZP3.2, PTGDSA, ZGC:171566, LBH, LOC570474, CA15B, MESPAA, INSIG1, WNT8-2, VENT, DND1, RLTGR, PIMR141, DEPDC7, TBX16, LFT1, CYP11A1, NOTO, DRAXIN, NDR2, ZP3A.2, SI:CH211-132B12.1, ALOX5B.3, CYP1A, NME2A, MESPBB, PSME1, SPAW, IL12A, ZGC:152670, RIPPLY1, RIPPLY2, CYP2AA6, GRB10A, ZP3A.…	112	10572	14912	1.10826	1	0.308481	54.8247
GO:0006855~drug transmembrane transport	2	1.15607	0.0509665	SLC47A1, SI:DKEY-175A17.4	112	7	14912	38.0408	1	0.323545	57.1414
GO:0031016~pancreas development	4	2.31214	0.054455	CDX4, SPAW, FGF10B, CDX1A	112	115	14912	4.63106	1	0.340225	59.6231
GO:0009410~response to xenobiotic stimulus	3	1.7341	0.0552904	CYP1A, CYP1B1, SMPD2A	112	51	14912	7.83193	1	0.342862	60.197
GO:0071599~otic vesicle development	3	1.7341	0.0552904	FSTA, FGF10B, FGF8A	112	51	14912	7.83193	1	0.342862	60.197
GO:0032268~regulation of cellular protein metabolic process	10	5.78035	0.0553705	GDF3, PSME1, LFT1, SPAW, SI:CH211-191I18.4, GFI1AA, ADMP, NDR2, ZGC:153759, DND1	112	655	14912	2.03272	1	0.341608	60.2516
GO:0044283~small molecule biosynthetic process	5	2.89017	0.056925	PYCRL, SCD, G6PCA.2, FADS2, PCK2	112	194	14912	3.43152	1	0.347838	61.2979
GO:0009880~embryonic pattern specification	3	1.7341	0.0572297	RIPPLY1, RIPPLY2, FGF8A	112	52	14912	7.68132	1	0.347707	61.4999
GO:0014028~notochord formation	2	1.15607	0.0580341	NOTO, NDR2	112	8	14912	33.2857	1	0.350066	62.0285
GO:0042664~negative regulation of endodermal cell fate specification	2	1.15607	0.0580341	FGF17, FGF8A	112	8	14912	33.2857	1	0.350066	62.0285
GO:1903225~negative regulation of endodermal cell differentiation	2	1.15607	0.0580341	FGF17, FGF8A	112	8	14912	33.2857	1	0.350066	62.0285
GO:0006351~transcription, DNA-templated	17	9.82659	0.0621398	GDF3, TBX6, DAND5, HIST1H4L, TBX16, NOTO, CDX4, TBX6L, GFI1AA, NR6A1A, NDR2, SI:CH211-195H23.3, LBH, SPAW, RIPPLY1, RIPPLY2, CDX1A	112	1424	14912	1.58949	1	0.368493	64.6222
GO:0044767~single-organism developmental process	36	20.8092	0.0639848	GDF3, CDX4, FGF17, NOC3L, TTPA, FGF10B, ADMP, GFI1AA, NR6A1A, ZGC:153759, ZP3.2, LBH, FSTA, MESPAA, WNT8-2, VENT, ZGC:171779, DND1, CDX1A, WNT8A, DAND5, TBX6, TBX16, NOTO, CYP11A1, LFT1, DRAXIN, FADS2, NDR2, ZP3A.2, MESPBB, SPAW, RIPPLY1, RIPPLY2, FGF8A, ZP3A.1	112	3695	14912	1.2972	1	0.375613	65.7327
GO:0032501~multicellular organismal process	39	22.5434	0.0648276	GDF3, CDX4, FGF17, NOC3L, SI:CH211-191I18.4, TTPA, FGF10B, ADMP, GFI1AA, NR6A1A, ZGC:153759, TPCN2, ZP3.2, LBH, FSTA, MESPAA, WNT8-2, ZGC:171779, VENT, DND1, CDX1A, WNT8A, DAND5, TBX6, TBX16, NOTO, LFT1, DRAXIN, FADS2, NDR2, ZP3A.2, MESPBB, SPAW, NIPSNAP1, IL12A, RIPPLY1, RIPPLY2, FGF8A, ZP3A.1	112	4074	14912	1.27456	1	0.377882	66.229
GO:0001710~mesodermal cell fate commitment	2	1.15607	0.0650495	NOTO, WNT8A	112	9	14912	29.5873	1	0.377215	66.3586
GO:0009653~anatomical structure morphogenesis	21	12.1387	0.0663102	GDF3, TBX6, DAND5, TBX16, NOTO, CYP11A1, CDX4, DRAXIN, FGF17, ADMP, NDR2, LBH, FSTA, SPAW, MESPAA, RIPPLY1, RIPPLY2, VENT, CDX1A, WNT8A, FGF8A	112	1895	14912	1.47546	1	0.381388	67.0858
GO:0048856~anatomical structure development	36	20.8092	0.0696657	GDF3, CDX4, FGF17, NOC3L, TTPA, FGF10B, ADMP, GFI1AA, NR6A1A, ZGC:153759, ZP3.2, LBH, FSTA, MESPAA, WNT8-2, VENT, ZGC:171779, DND1, CDX1A, WNT8A, DAND5, TBX6, TBX16, NOTO, CYP11A1, LFT1, DRAXIN, FADS2, NDR2, ZP3A.2, MESPBB, SPAW, RIPPLY1, RIPPLY2, FGF8A, ZP3A.1	112	3721	14912	1.28813	1	0.395038	68.9502
GO:0061061~muscle structure development	6	3.46821	0.0709695	TBX6, TBX16, MESPBB, NOC3L, RIPPLY1, FGF8A	112	297	14912	2.68975	1	0.399168	69.6476
GO:0019318~hexose metabolic process	3	1.7341	0.0714388	PFKFB3, G6PCA.2, PCK2	112	59	14912	6.76998	1	0.399528	69.8949
GO:0048732~gland development	5	2.89017	0.0717394	NOTO, SPAW, FGF10B, FADS2, FGF8A	112	210	14912	3.17007	1	0.399137	70.0524
GO:0038092~nodal signaling pathway	2	1.15607	0.0720132	DAND5, GDF3	112	10	14912	26.6286	1	0.398634	70.1952
GO:0001714~endodermal cell fate specification	2	1.15607	0.0720132	FGF17, FGF8A	112	10	14912	26.6286	1	0.398634	70.1952
GO:0051246~regulation of protein metabolic process	10	5.78035	0.0749079	GDF3, PSME1, LFT1, SPAW, SI:CH211-191I18.4, GFI1AA, ADMP, NDR2, ZGC:153759, DND1	112	696	14912	1.91297	1	0.409548	71.6658
GO:0048522~positive regulation of cellular process	14	8.09249	0.0750458	GDF3, CYP11A1, LFT1, FGF17, SI:CH211-191I18.4, ADMP, ZGC:153759, NDR2, PSME1, SPAW, IL12A, DND1, WNT8A, FGF8A	112	1126	14912	1.65542	1	0.40842	71.7342
GO:0044238~primary metabolic process	61	35.2601	0.0781199	PIMR140, GDF3, CAMK1GB, CDX4, TBX6L, SI:CH211-191I18.4, ADMP, GFI1AA, G6PCA.2, CRY5, PTGDSA, ZGC:171566, LOC570474, LBH, INSIG1, VENT, DND1, PIMR141, TBX16, LFT1, CYP11A1, NOTO, NDR2, ZP3A.2, NME2A, PSME1, SPAW, RIPPLY1, RIPPLY2, CTSC, EEF1A1L2, CASP6L1, STYXL1, PYCRL, HIST1H4L, CYP1B1, SI:DKEY-202E17.1, PFKFB3, NOC3L, NR6A1A, ZGC:153759, PRSS59.1, SI:CH211-195H23.3, SMPD2A, NFIL3-3, CDX1A, CTSL.…	112	6995	14912	1.16107	1	0.419783	73.2179
GO:1900107~regulation of nodal signaling pathway	2	1.15607	0.0789255	DAND5, GDF3	112	11	14912	24.2078	1	0.421431	73.5944
GO:0032925~regulation of activin receptor signaling pathway	2	1.15607	0.0789255	DAND5, GDF3	112	11	14912	24.2078	1	0.421431	73.5944
GO:0009996~negative regulation of cell fate specification	2	1.15607	0.0789255	FGF17, FGF8A	112	11	14912	24.2078	1	0.421431	73.5944
GO:0032502~developmental process	36	20.8092	0.0801051	GDF3, CDX4, FGF17, NOC3L, TTPA, FGF10B, ADMP, GFI1AA, NR6A1A, ZGC:153759, ZP3.2, LBH, FSTA, MESPAA, WNT8-2, VENT, ZGC:171779, DND1, CDX1A, WNT8A, DAND5, TBX6, TBX16, NOTO, CYP11A1, LFT1, DRAXIN, FADS2, NDR2, ZP3A.2, MESPBB, SPAW, RIPPLY1, RIPPLY2, FGF8A, ZP3A.1	112	3765	14912	1.27308	1	0.42461	74.1369
GO:0031325~positive regulation of cellular metabolic process	9	5.20231	0.0812284	GDF3, PSME1, LFT1, SPAW, SI:CH211-191I18.4, ADMP, NDR2, ZGC:153759, DND1	112	604	14912	1.98392	1	0.427512	74.6437
GO:0048583~regulation of response to stimulus	14	8.09249	0.0813386	DAND5, GDF3, TBX16, BCO2L, NOTO, LFT1, DRAXIN, SI:CH211-191I18.4, ADMP, ZGC:153759, NDR2, SPAW, WNT8A, FGF8A	112	1141	14912	1.63365	1	0.426243	74.6929
GO:1902531~regulation of intracellular signal transduction	8	4.62428	0.0828088	GDF3, BCO2L, LFT1, SPAW, SI:CH211-191I18.4, ADMP, NDR2, ZGC:153759	112	505	14912	2.10919	1	0.430508	75.341
GO:0005996~monosaccharide metabolic process	3	1.7341	0.0844227	PFKFB3, G6PCA.2, PCK2	112	65	14912	6.14505	1	0.435281	76.0344
GO:2000542~negative regulation of gastrulation	2	1.15607	0.0857867	FGF17, FGF8A	112	12	14912	22.1905	1	0.438987	76.6062
GO:0035775~pronephric glomerulus morphogenesis	2	1.15607	0.0857867	TBX16, NOTO	112	12	14912	22.1905	1	0.438987	76.6062
GO:0001711~endodermal cell fate commitment	2	1.15607	0.0857867	FGF17, FGF8A	112	12	14912	22.1905	1	0.438987	76.6062
GO:2000380~regulation of mesoderm development	2	1.15607	0.0857867	DAND5, VENT	112	12	14912	22.1905	1	0.438987	76.6062
GO:0015893~drug transport	2	1.15607	0.0857867	SLC47A1, SI:DKEY-175A17.4	112	12	14912	22.1905	1	0.438987	76.6062
GO:0021510~spinal cord development	3	1.7341	0.0888994	TBX6, DRAXIN, WNT8A	112	67	14912	5.96162	1	0.449447	77.8634
GO:0051781~positive regulation of cell division	2	1.15607	0.0925973	GDF3, FGF17	112	13	14912	20.4835	1	0.461863	79.2746
GO:0045992~negative regulation of embryonic development	2	1.15607	0.0925973	FGF17, FGF8A	112	13	14912	20.4835	1	0.461863	79.2746
GO:0048859~formation of anatomical boundary	2	1.15607	0.0925973	CDX4, CDX1A	112	13	14912	20.4835	1	0.461863	79.2746
GO:0010454~negative regulation of cell fate commitment	2	1.15607	0.0925973	FGF17, FGF8A	112	13	14912	20.4835	1	0.461863	79.2746
GO:0071704~organic substance metabolic process	63	36.4162	0.0934781	PIMR140, GDF3, CAMK1GB, CDX4, TBX6L, SI:CH211-191I18.4, ADMP, GFI1AA, G6PCA.2, CRY5, PTGDSA, ZGC:171566, LBH, LOC570474, INSIG1, VENT, DND1, PIMR141, TBX16, LFT1, CYP11A1, NOTO, NDR2, ZP3A.2, NME2A, PSME1, SPAW, RIPPLY1, RIPPLY2, CTSC, EEF1A1L2, SI:DKEYP-89C11.2, CASP6L1, STYXL1, PYCRL, HIST1H4L, CYP1B1, SI:DKEY-202E17.1, PFKFB3, NR6A1A, PRSS59.1, ZGC:153759, SI:CH211-195H23.3, SMPD2A, NFIL3-3, C…	112	7332	14912	1.14403	1	0.46344	79.5981
GO:0021508~floor plate formation	2	1.15607	0.0993576	NOTO, NDR2	112	14	14912	19.0204	1	0.483363	81.6388
GO:0033505~floor plate morphogenesis	2	1.15607	0.0993576	NOTO, NDR2	112	14	14912	19.0204	1	0.483363	81.6388
GO:0032924~activin receptor signaling pathway	2	1.15607	0.0993576	DAND5, GDF3	112	14	14912	19.0204	1	0.483363	81.6388

## Sheet: 4. BP_GoTerms_down genes
Term	Count	%	PValue	Genes	List Total	Pop Hits	Pop Total	Fold Enrichment	Bonferroni	Benjamini	FDR
GO:0006811~ion transport	65	9.53079	8.07117e-11	ZGC:171957, CALHM2, CAX1, ATP1A1A.2, GLRA3, ATP1A1A.3, SLC4A1A, AQP8A.1, SLC6A1B, GRIA2B, ATP6AP1LB, CHRNA5, SI:CH211-139A5.9, DRD2B, TRPV6, CACNB4B, SI:CH211-195B13.1, AQP10B, CACNA1SB, KCND1, CHRNA2A, SLC24A5, TMEM38A, CACNA1SA, SLC20A1A, TRPM2, THY1, GRIA3A, GRIA3B, SLC16A1A, GRIN1A, KCNJ1A.4, KCNJ1A.5, TRPC4A, KCNJ1A.2, VCLA, SI:DKEY-246G23.4, KCNJ1A.6, SLC8A4A, ZGC:198419, ATP2B3B, ATP2A1L, …	461	874	14912	2.40567	1.70221e-07	1.70221e-07	1.39629e-07
GO:0034220~ion transmembrane transport	43	6.30499	1.41413e-10	ATP2B3B, ZGC:171957, CALHM2, CAX1, ATP1A1A.2, GLRA3, ATP2B3A, ATP1A1A.3, SLC4A1A, AQP8A.1, CACNB2A, SLC17A6A, ATP6AP1LB, CHRNA5, DRD2B, CACNB4B, NDUFA4, KCNC1A, AQP10B, CACNA1SB, KCND1, CA15A, CHRNA2A, TMEM38A, TRPM1A, RHD, ATP1A3B, CACNA1SA, RHAG, ATP1A3A, TRPM2, TRPM1B, THY1, RYR1B, SLC16A1A, KCNJ1A.4, KCNJ1A.5, TRPC4A, KCNJ1A.2, VCLA, SI:DKEY-246G23.4, CHRNE, KCNJ1A.6	461	449	14912	3.09783	2.9824e-07	1.4912e-07	2.44641e-07
GO:0060047~heart contraction	19	2.78592	4.24325e-09	TNNC1B, LIMS2, TCAP, ACTA2, MYH11A, MYBPC3, TNNI1AL, MYH6, ANK1A, BVES, SGCG, TNNI1D, SGCD, DESMA, BIN1B, POPDC2, VCLA, TNNI2A.4, SLC8A4A	461	107	14912	5.74387	8.94898e-06	2.983e-06	7.34071e-06
GO:0030239~myofibril assembly	16	2.34604	4.89269e-09	CAV3, SMYD1A, TNNT3A, TNNT3B, MYH6, BVES, MYOZ1A, MYOZ2B, MYOZ2A, TNNT2D, DESMA, VCLA, MYOZ1B, TFPI2, TNNI2A.4, CAPN3B	461	73	14912	7.08977	1.03186e-05	2.57967e-06	8.46423e-06
GO:0003015~heart process	19	2.78592	5.76181e-09	TNNC1B, LIMS2, TCAP, ACTA2, MYH11A, MYBPC3, TNNI1AL, MYH6, ANK1A, BVES, SGCG, TNNI1D, SGCD, DESMA, BIN1B, POPDC2, VCLA, TNNI2A.4, SLC8A4A	461	109	14912	5.63848	1.21516e-05	2.43033e-06	9.96777e-06
GO:0031032~actomyosin structure organization	18	2.6393	7.07888e-09	CAV3, EPB41B, SMYD1A, TNNT3A, TNNT3B, CNN1A, MYH6, BVES, MYOZ1A, MYOZ2B, MYOZ2A, TNNT2D, DESMA, VCLA, MYOZ1B, TFPI2, TNNI2A.4, CAPN3B	461	98	14912	5.9413	1.49292e-05	2.48822e-06	1.22463e-05
GO:0055001~muscle cell development	22	3.22581	1.09471e-08	CAV3, SMYD1A, TCAP, TNNT3A, TNNT3B, MYH6, DMRT2B, BVES, SGCG, MYOZ1A, MYHZ2, MYOZ2B, MYOZ2A, MURCB, TNNT2D, SGCD, DESMA, VCLA, MYOZ1B, TFPI2, TNNI2A.4, CAPN3B	461	154	14912	4.62101	2.30871e-05	3.29819e-06	1.89382e-05
GO:0061061~muscle structure development	31	4.54545	1.17574e-08	CAV3, SMYD1A, TCAP, POSTNB, MYBPC3, PGAM2, HOMER1B, STAC3, DMRT2B, MYOZ1A, MURCA, TNNT2D, MURCB, DESMA, POPDC2, MYOZ1B, TFPI2, TNNT3A, TNNT3B, MYH6, LAMA2, BVES, SGCG, MYHZ2, MYOZ2B, MYOZ2A, SGCD, VCLA, SLC8A4A, TNNI2A.4, CAPN3B	461	297	14912	3.37629	2.47961e-05	3.09955e-06	2.03401e-05
GO:0044765~single-organism transport	96	14.0762	2.53425e-08	ZGC:171957, CAX1, CALHM2, ZGC:91968, ATP1A1A.2, GLRA3, ATP1A1A.3, SLC4A1A, SLC2A11B, RAB11BB, SI:CH211-5K11.12, AQP8A.1, GRIA2B, SLC6A1B, ATP6AP1LB, SLC2A15B, CHRNA5, SI:CH211-139A5.9, SLC2A15A, DRD2B, TRPV6, CACNB4B, SI:CH211-195B13.1, MB, AQP10B, CACNA1SB, SLC25A4, KCND1, ZGC:163057, TMEM38A, SLC24A5, CHRNA2A, TCN2, CACNA1SA, SLC20A1A, TRPM2, THY1, GRIA3A, GRIA3B, KIF5AA, SLC16A1A, GRIN1A, KCNJ…	461	1760	14912	1.76439	5.3446e-05	5.93859e-06	4.38419e-05
GO:1902578~single-organism localization	97	14.2229	1.02764e-07	CALHM2, ZGC:171957, ZGC:91968, RAB11BB, GRIA2B, SLC6A1B, SLC2A15B, CHRNA5, SLC2A15A, DRD2B, CACNB4B, SI:CH211-195B13.1, MB, CACNA1SB, KCND1, ZGC:163057, CACNA1SA, TCN2, SLC20A1A, THY1, GRIA3A, GRIA3B, KIF5AA, GRIN1A, GPHNB, KCNJ1A.4, KCNJ1A.5, KCNJ1A.2, DOC2D, SLC8A4A, KCNJ1A.6, GC, ATP2B3B, ATP2B3A, GABRZ, GLRBB, GLRBA, CACNB2A, SLC17A6A, ZGC:110789, SI:CH211-251B21.1, SCN4AB, CLCNK, TRPM1A, RHD…	461	1838	14912	1.70711	0.000216706	2.16727e-05	0.000177779
GO:0042692~muscle cell differentiation	24	3.51906	1.31006e-07	CAV3, SMYD1A, TCAP, TNNT3A, PGAM2, TNNT3B, MYH6, DMRT2B, BVES, SGCG, MYOZ1A, MYHZ2, MYOZ2B, MYOZ2A, MURCB, TNNT2D, SGCD, DESMA, POPDC2, VCLA, MYOZ1B, TFPI2, TNNI2A.4, CAPN3B	461	209	14912	3.7145	0.000276253	2.51171e-05	0.000226636
GO:0098655~cation transmembrane transport	31	4.54545	2.26898e-07	ATP2B3B, ZGC:171957, CAX1, ATP1A1A.2, ATP2B3A, ATP1A1A.3, CACNB2A, ATP6AP1LB, CHRNA5, DRD2B, CACNB4B, KCNC1A, NDUFA4, CACNA1SB, KCND1, CA15A, TMEM38A, CHRNA2A, RHD, ATP1A3B, CACNA1SA, ATP1A3A, RHAG, THY1, RYR1B, KCNJ1A.4, KCNJ1A.5, TRPC4A, KCNJ1A.2, CHRNE, KCNJ1A.6	461	339	14912	2.95799	0.000478413	3.98765e-05	0.000392526
GO:0044724~single-organism carbohydrate catabolic process	13	1.90616	2.34736e-07	ALDOAB, PYGMA, PKMB, PGAM2, FBP2, GAPDHS, PFKMA, NEU3.2, PKLR, MIOX, PFKMB, ENO3, GPIB	461	60	14912	7.00853	0.000494936	3.80807e-05	0.000406087
GO:0055085~transmembrane transport	55	8.06452	2.88516e-07	CALHM2, CAX1, ZGC:171957, ATP1A1A.2, GLRA3, ATP1A1A.3, SLC4A1A, SLC2A11B, AQP8A.1, ATP6AP1LB, SLC2A15B, CHRNA5, SLC2A15A, DRD2B, CACNB4B, TRPV6, AQP10B, CACNA1SB, SLC25A4, KCND1, CHRNA2A, SLC24A5, TMEM38A, CACNA1SA, TRPM2, THY1, SLC16A1A, KCNJ1A.4, KCNJ1A.5, TRPC4A, KCNJ1A.2, VCLA, SI:DKEY-246G23.4, SLC8A4A, KCNJ1A.6, ATP2B3B, KCNH2A, ATP2B3A, CACNB2A, SLC17A6A, ZGC:110789, SCN4AB, NDUFA4, KCNC1A…	461	846	14912	2.10294	0.000608295	4.34619e-05	0.000499124
GO:0006812~cation transport	41	6.01173	3.33484e-07	ZGC:198419, ATP2B3B, ZGC:171957, CAX1, KCNH2A, ATP2A1L, ATP1A1A.2, ATP2B3A, ATP1A1A.3, CACNB2A, SLC17A6A, ATP6AP1LB, CHRNA5, DRD2B, TRPV6, CACNB4B, SCN4AB, SI:CH211-195B13.1, NDUFA4, KCNC1A, CACNA1SB, KCND1, CA15A, CHRNA2A, TMEM38A, RHD, ATP1A3B, CACNA1SA, RHAG, ATP1A3A, TRPM2, THY1, RYR1B, ATP2A1, KCNJ1A.4, KCNJ1A.5, TRPC4A, KCNJ1A.2, CHRNE, KCNJ1A.6, SLC8A4A	461	544	14912	2.43792	0.000703071	4.68868e-05	0.000576917
GO:0006941~striated muscle contraction	11	1.6129	3.36266e-07	RYR1B, CX39.9, TNNC1B, TNNC2, ATP2A1, TNNI1AL, TNNI1D, BIN1B, STAC3, TNNI2A.4, ANK1A	461	41	14912	8.67848	0.000708933	4.4323e-05	0.000581729
GO:0055002~striated muscle cell development	19	2.78592	3.39545e-07	CAV3, SMYD1A, TNNT3A, TNNT3B, MYH6, DMRT2B, BVES, MYOZ1A, MYHZ2, MYOZ2B, MYOZ2A, MURCB, TNNT2D, DESMA, VCLA, MYOZ1B, TFPI2, TNNI2A.4, CAPN3B	461	141	14912	4.35883	0.000715844	4.21227e-05	0.000587402
GO:0016052~carbohydrate catabolic process	13	1.90616	4.11586e-07	ALDOAB, PYGMA, PKMB, PGAM2, FBP2, GAPDHS, PFKMA, NEU3.2, PKLR, MIOX, PFKMB, ENO3, GPIB	461	63	14912	6.67479	0.000867658	4.8223e-05	0.00071203
GO:0003009~skeletal muscle contraction	9	1.31965	5.25761e-07	RYR1B, CX39.9, TNNC1B, TNNC2, ATP2A1, TNNI1AL, TNNI1D, STAC3, TNNI2A.4	461	25	14912	11.6449	0.00110822	5.83578e-05	0.000909549
GO:0051146~striated muscle cell differentiation	21	3.07918	5.65904e-07	CAV3, SMYD1A, TNNT3A, PGAM2, TNNT3B, MYH6, DMRT2B, BVES, MYOZ1A, MYHZ2, MYOZ2B, MYOZ2A, MURCB, TNNT2D, DESMA, POPDC2, VCLA, MYOZ1B, TFPI2, TNNI2A.4, CAPN3B	461	177	14912	3.83779	0.00119278	5.96729e-05	0.000978995
GO:0044699~single-organism process	372	54.5455	7.93463e-07	CALHM2, FREM1A, MOV10B.1, SGMS2, ADH8A, HOXC13A, EVLB, PGAM2, PCDH15A, GRIA2B, EHD2B, CH25H, CHRNA5, NME2B.2, DRD2B, ARHGEF3L, SI:CH211-195B13.1, RLBP1A, FUT9D, F10, SERPINH1B, ZGC:163057, CYR61L1, DKK3B, AGRP2, MYH6, F7, CTNNA2, THY1, NME4, GRIA3A, GRIA3B, KIF5AA, SERPINF1, F5, GRIN1A, MUC13B, WISP1A, GPHNB, UGT5C1, HAS3, CAPGB, CCR12A, DOC2D, CAPN3B, GC, CADM2A, MMP23BB, RBP4, POSTNB, ALDOAB, F…	461	10572	14912	1.13821	0.00167202	7.96833e-05	0.00137266
GO:0009132~nucleoside diphosphate metabolic process	12	1.75953	9.07889e-07	GAPDHS, NME4, PFKMA, ALDOAB, AK1, PFKMB, PKLR, PKMB, ENO3, GPIB, PGAM2, NME2B.2	461	56	14912	6.93152	0.00191291	8.70298e-05	0.00157061
GO:0046939~nucleotide phosphorylation	11	1.6129	1.31566e-06	GAPDHS, NME4, PFKMA, ALDOAB, PFKMB, PKLR, PKMB, ENO3, GPIB, PGAM2, NME2B.2	461	47	14912	7.57059	0.00277087	0.000120633	0.00227603
GO:0006165~nucleoside diphosphate phosphorylation	11	1.6129	1.31566e-06	GAPDHS, NME4, PFKMA, ALDOAB, PFKMB, PKLR, PKMB, ENO3, GPIB, PGAM2, NME2B.2	461	47	14912	7.57059	0.00277087	0.000120633	0.00227603
GO:0050881~musculoskeletal movement	9	1.31965	1.39257e-06	RYR1B, CX39.9, TNNC1B, TNNC2, ATP2A1, TNNI1AL, TNNI1D, STAC3, TNNI2A.4	461	28	14912	10.3973	0.00293263	0.000122365	0.00240909
GO:0050879~multicellular organismal movement	9	1.31965	1.39257e-06	RYR1B, CX39.9, TNNC1B, TNNC2, ATP2A1, TNNI1AL, TNNI1D, STAC3, TNNI2A.4	461	28	14912	10.3973	0.00293263	0.000122365	0.00240909
GO:0006875~cellular metal ion homeostasis	21	3.07918	1.7461e-06	ZGC:198419, CAX1, ATP2B3B, ATP1A1A.2, ATP2A1L, ATP2B3A, ATP1A1A.3, PTH1B, SLC24A5, ATP1A3B, HOMER1B, ATP1A3A, THY1, CALB2B, RYR1B, SCGN, ATP2A1, TRPC4A, DRD2B, SI:CH211-195B13.1, SLC8A4A	461	190	14912	3.5752	0.00367576	0.000147291	0.00302067
GO:0055082~cellular chemical homeostasis	26	3.81232	1.86843e-06	ZGC:198419, ATP2B3B, CAX1, AQP10B, ATP2A1L, ATP1A1A.2, ATP2B3A, PTH1B, ATP1A1A.3, SLC24A5, ATP1A3B, HOMER1B, SLC4A1A, ATP1A3A, CALB2B, THY1, AQP8A.1, RYR1B, SCGN, AQP1A.1, AQP3A, ATP2A1, TRPC4A, DRD2B, SI:CH211-195B13.1, SLC8A4A	461	279	14912	3.01442	0.00393277	0.000151547	0.00323229
GO:0046031~ADP metabolic process	10	1.46628	2.17505e-06	GAPDHS, PFKMA, ALDOAB, AK1, PFKMB, PKLR, PKMB, ENO3, GPIB, PGAM2	461	39	14912	8.29412	0.00457669	0.000169882	0.00376272
GO:0019725~cellular homeostasis	30	4.39883	2.47922e-06	CAV3, ZGC:198419, CAX1, ATP2B3B, ATP1A1A.2, ATP2A1L, PDIA2, ATP2B3A, ATP1A1A.3, PTH1B, HOMER1B, PDIA4, ZGC:100906, SLC4A1A, AQP8A.1, AQP1A.1, AQP3A, DRD2B, SI:CH211-195B13.1, AQP10B, SLC24A5, ATP1A3B, ATP1A3A, THY1, CALB2B, RYR1B, SCGN, ATP2A1, TRPC4A, SLC8A4A	461	360	14912	2.69559	0.00521504	0.000186721	0.0042889
GO:0008015~blood circulation	23	3.37243	2.49333e-06	TNNC1B, LIMS2, TCAP, ACTA2, MYH11A, MYBPC3, TNNI1AL, EDNRBA, MYH6, ANK1A, NPY8BR, BVES, SGCG, NPPC, TNNI1D, SGCD, DESMA, BIN1B, POPDC2, VCLA, NPPA, TNNI2A.4, SLC8A4A	461	229	14912	3.24883	0.00524464	0.000181309	0.00431331
GO:0065008~regulation of biological quality	73	10.7038	2.57561e-06	CAX1, ATP1A1A.2, PDIA2, MYBPC3, ATP1A1A.3, PDIA4, SLC4A1A, AQP8A.1, FITM1, DRD2B, TRPV6, SI:CH211-195B13.1, GAD1B, AQP10B, TWF2, CACNA1SB, F10, SLC24A5, F7, CACNA1SA, ZGC:85777, SI:CH211-153B23.4, CTNNA2, THY1, BVES, F5, BSCL2L, NPPC, TRPC4A, VCLA, CAPGB, NPPA, DOC2D, SLC8A4A, ZGC:198419, CAV3, ATP2B3B, EPB41B, ATP2A1L, KCNH2A, ATP2B3A, PTH1B, EDNRBA, TWF2B, HOMER1B, ZGC:100906, ANK1A, FGA, FGB, …	461	1348	14912	1.75173	0.00541724	0.000181049	0.00445564
GO:0009179~purine ribonucleoside diphosphate metabolic process	10	1.46628	2.73063e-06	GAPDHS, PFKMA, ALDOAB, AK1, PFKMB, PKLR, PKMB, ENO3, GPIB, PGAM2	461	40	14912	8.08677	0.00574237	0.000185754	0.00472382
GO:0009185~ribonucleoside diphosphate metabolic process	10	1.46628	2.73063e-06	GAPDHS, PFKMA, ALDOAB, AK1, PFKMB, PKLR, PKMB, ENO3, GPIB, PGAM2	461	40	14912	8.08677	0.00574237	0.000185754	0.00472382
GO:0009135~purine nucleoside diphosphate metabolic process	10	1.46628	2.73063e-06	GAPDHS, PFKMA, ALDOAB, AK1, PFKMB, PKLR, PKMB, ENO3, GPIB, PGAM2	461	40	14912	8.08677	0.00574237	0.000185754	0.00472382
GO:0003013~circulatory system process	23	3.37243	2.87875e-06	TNNC1B, LIMS2, TCAP, ACTA2, MYH11A, MYBPC3, TNNI1AL, EDNRBA, MYH6, ANK1A, NPY8BR, BVES, SGCG, NPPC, TNNI1D, SGCD, DESMA, BIN1B, POPDC2, VCLA, NPPA, TNNI2A.4, SLC8A4A	461	231	14912	3.2207	0.0060529	0.00018971	0.00498005
GO:0003012~muscle system process	15	2.19941	2.88367e-06	CX39.9, TNNC1B, TNNC2, TNNI1AL, TNNT3A, TNNT3B, STAC3, ANK1A, RYR1B, ATP2A1, TNNT2D, TNNI1D, BIN1B, DESMA, TNNI2A.4	461	102	14912	4.75692	0.00606321	0.000184276	0.00498855
GO:0045214~sarcomere organization	9	1.31965	3.25802e-06	CAV3, SMYD1A, TNNT2D, TNNT3A, TNNT3B, DESMA, VCLA, TFPI2, CAPN3B	461	31	14912	9.39109	0.00684762	0.000202073	0.00563614
GO:0006936~muscle contraction	14	2.05279	3.65033e-06	RYR1B, CX39.9, TNNC1B, TNNC2, ATP2A1, TNNI1AL, TNNI1D, TNNT3A, TNNT3B, DESMA, BIN1B, STAC3, TNNI2A.4, ANK1A	461	90	14912	5.03177	0.007669	0.000219935	0.00631479
GO:0030001~metal ion transport	32	4.69208	5.59592e-06	ZGC:198419, ATP2B3B, CAX1, KCNH2A, ATP2A1L, ATP1A1A.2, ATP2B3A, ATP1A1A.3, CACNB2A, SLC17A6A, DRD2B, TRPV6, CACNB4B, SCN4AB, SI:CH211-195B13.1, KCNC1A, CACNA1SB, KCND1, CA15A, TMEM38A, ATP1A3B, CACNA1SA, ATP1A3A, THY1, RYR1B, ATP2A1, KCNJ1A.4, KCNJ1A.5, TRPC4A, KCNJ1A.2, KCNJ1A.6, SLC8A4A	461	416	14912	2.48824	0.0117325	0.000327775	0.00968036
GO:0048878~chemical homeostasis	30	4.39883	5.81906e-06	ZGC:198419, CAX1, ATP2B3B, ATP1A1A.2, ATP2A1L, ATP2B3A, ATP1A1A.3, PTH1B, HOMER1B, SLC4A1A, AQP8A.1, AQP1A.1, AQP3A, DRD2B, TRPV6, SI:CH211-195B13.1, AQP10B, CA15A, SLC24A5, ATP1A3B, ATP1A3A, ZGC:85777, THY1, CALB2B, RYR1B, SCGN, BVES, ATP2A1, TRPC4A, SLC8A4A	461	376	14912	2.58088	0.0121974	0.000331632	0.0100663
GO:0098662~inorganic cation transmembrane transport	26	3.81232	6.06755e-06	CAX1, ZGC:171957, ATP2B3B, ATP1A1A.2, ATP2B3A, ATP1A1A.3, CACNB2A, ATP6AP1LB, DRD2B, CACNB4B, KCNC1A, NDUFA4, CACNA1SB, KCND1, CA15A, TMEM38A, ATP1A3B, CACNA1SA, ATP1A3A, THY1, RYR1B, KCNJ1A.4, KCNJ1A.5, KCNJ1A.2, TRPC4A, KCNJ1A.6	461	298	14912	2.82223	0.012715	0.000336694	0.0104962
GO:0098660~inorganic ion transmembrane transport	28	4.10557	6.79858e-06	CAX1, ZGC:171957, ATP2B3B, ATP1A1A.2, ATP2B3A, GLRA3, ATP1A1A.3, SLC4A1A, CACNB2A, ATP6AP1LB, DRD2B, CACNB4B, KCNC1A, NDUFA4, CACNA1SB, KCND1, CA15A, TMEM38A, ATP1A3B, CACNA1SA, ATP1A3A, THY1, RYR1B, KCNJ1A.4, KCNJ1A.5, TRPC4A, KCNJ1A.2, KCNJ1A.6	461	339	14912	2.67173	0.014236	0.00036758	0.0117607
GO:0055065~metal ion homeostasis	22	3.22581	8.15126e-06	ZGC:198419, CAX1, ATP2B3B, ATP1A1A.2, ATP2A1L, ATP2B3A, ATP1A1A.3, PTH1B, SLC24A5, ATP1A3B, HOMER1B, ATP1A3A, THY1, CALB2B, RYR1B, SCGN, ATP2A1, TRPC4A, DRD2B, TRPV6, SI:CH211-195B13.1, SLC8A4A	461	228	14912	3.12121	0.0170442	0.000429685	0.0141005
GO:0006757~ATP generation from ADP	9	1.31965	8.72095e-06	GAPDHS, PFKMA, ALDOAB, PFKMB, PKLR, PKMB, ENO3, GPIB, PGAM2	461	35	14912	8.31782	0.0182245	0.000448499	0.0150859
GO:0006096~glycolytic process	9	1.31965	8.72095e-06	GAPDHS, PFKMA, ALDOAB, PFKMB, PKLR, PKMB, ENO3, GPIB, PGAM2	461	35	14912	8.31782	0.0182245	0.000448499	0.0150859
GO:0030003~cellular cation homeostasis	22	3.22581	1.57432e-05	ZGC:198419, CAX1, ATP2B3B, ATP1A1A.2, ATP2A1L, ATP2B3A, ATP1A1A.3, PTH1B, SLC24A5, ATP1A3B, HOMER1B, ATP1A3A, SLC4A1A, THY1, CALB2B, RYR1B, SCGN, ATP2A1, TRPC4A, DRD2B, SI:CH211-195B13.1, SLC8A4A	461	238	14912	2.99007	0.0326575	0.000790226	0.0272318
GO:0015671~oxygen transport	7	1.02639	1.60748e-05	SI:CH211-5K11.12, HBBE1.1, ZGC:163057, HBBE2, HBBE3, HBAE3, MB	461	19	14912	11.9173	0.0333337	0.000788107	0.0278053
GO:0055080~cation homeostasis	24	3.51906	1.78564e-05	ZGC:198419, CAX1, ATP2B3B, ATP1A1A.2, ATP2A1L, CA15A, ATP2B3A, ATP1A1A.3, PTH1B, SLC24A5, ATP1A3B, HOMER1B, ATP1A3A, SLC4A1A, THY1, CALB2B, RYR1B, SCGN, ATP2A1, TRPC4A, DRD2B, TRPV6, SI:CH211-195B13.1, SLC8A4A	461	278	14912	2.79255	0.0369591	0.00085553	0.0308866
GO:0006873~cellular ion homeostasis	22	3.22581	2.43663e-05	ZGC:198419, CAX1, ATP2B3B, ATP1A1A.2, ATP2A1L, ATP2B3A, ATP1A1A.3, PTH1B, SLC24A5, ATP1A3B, HOMER1B, ATP1A3A, SLC4A1A, THY1, CALB2B, RYR1B, SCGN, ATP2A1, TRPC4A, DRD2B, SI:CH211-195B13.1, SLC8A4A	461	245	14912	2.90463	0.050091	0.00114133	0.0421447
GO:0043473~pigmentation	15	2.19941	2.59482e-05	SLC45A2, PMELB, PMELA, ZGC:91968, EDNRBA, SLC24A5, AGRP2, CSF1RA, GPR143, RAB11BB, IMPDH1A, TYR, MITFA, TFAP2E, TYRP1B	461	123	14912	3.94476	0.053255	0.00118898	0.0448802
GO:0015669~gas transport	7	1.02639	3.05043e-05	SI:CH211-5K11.12, HBBE1.1, ZGC:163057, HBBE2, HBBE3, HBAE3, MB	461	21	14912	10.7824	0.0623087	0.00136788	0.0527585
GO:0098771~inorganic ion homeostasis	24	3.51906	3.12942e-05	ZGC:198419, CAX1, ATP2B3B, ATP1A1A.2, ATP2A1L, CA15A, ATP2B3A, ATP1A1A.3, PTH1B, SLC24A5, ATP1A3B, HOMER1B, ATP1A3A, SLC4A1A, THY1, CALB2B, RYR1B, SCGN, ATP2A1, TRPC4A, DRD2B, TRPV6, SI:CH211-195B13.1, SLC8A4A	461	288	14912	2.69559	0.0638697	0.00137407	0.0541244
GO:0006090~pyruvate metabolic process	9	1.31965	4.32709e-05	GAPDHS, PFKMA, ALDOAB, PFKMB, PKLR, PKMB, ENO3, GPIB, PGAM2	461	43	14912	6.77032	0.08722	0.00186072	0.0748312
GO:0050801~ion homeostasis	24	3.51906	5.98284e-05	ZGC:198419, CAX1, ATP2B3B, ATP1A1A.2, ATP2A1L, CA15A, ATP2B3A, ATP1A1A.3, PTH1B, SLC24A5, ATP1A3B, HOMER1B, ATP1A3A, SLC4A1A, THY1, CALB2B, RYR1B, SCGN, ATP2A1, TRPC4A, DRD2B, TRPV6, SI:CH211-195B13.1, SLC8A4A	461	300	14912	2.58777	0.118545	0.00252045	0.103451
GO:0055074~calcium ion homeostasis	16	2.34604	6.72132e-05	CAX1, ATP2B3B, ATP2A1L, ATP2B3A, PTH1B, SLC24A5, HOMER1B, CALB2B, THY1, RYR1B, SCGN, ATP2A1, TRPC4A, DRD2B, TRPV6, SLC8A4A	461	151	14912	3.4275	0.132168	0.0027757	0.116213
GO:0009205~purine ribonucleoside triphosphate metabolic process	15	2.19941	7.32455e-05	ZGC:171957, ALDOAB, AK1, PKMB, PGAM2, NME4, GAPDHS, IMPDH1A, PFKMA, GPHNB, PKLR, PFKMB, ENO3, GPIB, NME2B.2	461	135	14912	3.59412	0.14314	0.00296637	0.126637
GO:0006810~transport	112	16.4223	7.61113e-05	ZGC:171957, CALHM2, ZGC:91968, PCDH15A, RAB11BB, GRIA2B, SLC6A1B, DAB2, EHD2B, SLC2A15B, CHRNA5, SLC2A15A, DRD2B, CACNB4B, SI:CH211-195B13.1, MB, RLBP1A, CACNA1SB, KCND1, ZGC:163057, CACNA1SA, TCN2, SLC20A1A, THY1, GRIA3A, GRIA3B, KIF5AA, GRIN1A, KCNJ1A.4, KCNJ1A.5, KCNJ1A.2, KCNJ1A.6, DOC2D, SLC8A4A, GC, ATP2B3B, RBP4, ATP2B3A, GABRZ, GLRBB, GLRBA, CACNB2A, SLC17A6A, SI:CH211-251B21.1, ZGC:11078…	461	2563	14912	1.41353	0.148303	0.00302419	0.131589
GO:0010107~potassium ion import	8	1.17302	8.07069e-05	ATP1A1A.2, ATP1A1A.3, KCNJ1A.4, KCNJ1A.5, KCNJ1A.2, ATP1A3B, ATP1A3A, KCNJ1A.6	461	35	14912	7.39362	0.156519	0.00314722	0.139529
GO:0072521~purine-containing compound metabolic process	22	3.22581	8.52593e-05	ZGC:171957, ALDOAB, AK1, PKMB, ADCY2B, PGAM2, GC3, PNP4A, NME4, GAPDHS, IMPDH1A, PFKMA, PFKMB, GPHNB, PKLR, ENO3, GPIB, NME2B.2, DRD2B, AOX5, AOX6, TSHR	461	267	14912	2.6653	0.164579	0.00326411	0.147394
GO:0009628~response to abiotic stimulus	23	3.37243	9.90947e-05	LOXL2A, ALPL, GNAT1, SLC45A2, EPAS1B, CRY1BA, HSP90AA1.2, OPN4XB, TRPM1A, HSP70.1, PCDH15A, TRPM1B, OPN5, HSP90B1, OTPA, ATP2A1, DNAJA1, COL1A2, HSP70L, TRPV6, RLBP1A, NFATC1, MB	461	290	14912	2.56546	0.188606	0.00372521	0.171293
GO:0009144~purine nucleoside triphosphate metabolic process	15	2.19941	0.000100625	ZGC:171957, ALDOAB, AK1, PKMB, PGAM2, NME4, GAPDHS, IMPDH1A, PFKMA, GPHNB, PKLR, PFKMB, ENO3, GPIB, NME2B.2	461	139	14912	3.49069	0.19122	0.00371639	0.173936
GO:0006816~calcium ion transport	15	2.19941	0.000100625	CAX1, ATP2B3B, CACNA1SB, ATP2A1L, ATP2B3A, CACNA1SA, THY1, CACNB2A, RYR1B, ATP2A1, TRPC4A, DRD2B, TRPV6, CACNB4B, SLC8A4A	461	139	14912	3.49069	0.19122	0.00371639	0.173936
GO:0006874~cellular calcium ion homeostasis	15	2.19941	0.000126619	CAX1, ATP2B3B, ATP2A1L, ATP2B3A, PTH1B, SLC24A5, HOMER1B, CALB2B, THY1, RYR1B, SCGN, ATP2A1, TRPC4A, DRD2B, SLC8A4A	461	142	14912	3.41694	0.234371	0.00459385	0.218822
GO:0009199~ribonucleoside triphosphate metabolic process	15	2.19941	0.000136489	ZGC:171957, ALDOAB, AK1, PKMB, PGAM2, NME4, GAPDHS, IMPDH1A, PFKMA, GPHNB, PKLR, PFKMB, ENO3, GPIB, NME2B.2	461	143	14912	3.39305	0.250145	0.00486736	0.23586
GO:0072507~divalent inorganic cation homeostasis	16	2.34604	0.000139083	CAX1, ATP2B3B, ATP2A1L, ATP2B3A, PTH1B, SLC24A5, HOMER1B, CALB2B, THY1, RYR1B, SCGN, ATP2A1, TRPC4A, DRD2B, TRPV6, SLC8A4A	461	161	14912	3.21462	0.254236	0.00487717	0.240337
GO:0048066~developmental pigmentation	10	1.46628	0.000181729	IMPDH1A, SLC45A2, PMELB, PMELA, TYR, EDNRBA, MITFA, SLC24A5, CSF1RA, TFAP2E	461	66	14912	4.90107	0.318393	0.00626394	0.313922
GO:0051234~establishment of localization	112	16.4223	0.00018288	ZGC:171957, CALHM2, ZGC:91968, PCDH15A, RAB11BB, GRIA2B, SLC6A1B, DAB2, EHD2B, SLC2A15B, CHRNA5, SLC2A15A, DRD2B, CACNB4B, SI:CH211-195B13.1, MB, RLBP1A, CACNA1SB, KCND1, ZGC:163057, CACNA1SA, TCN2, SLC20A1A, THY1, GRIA3A, GRIA3B, KIF5AA, GRIN1A, KCNJ1A.4, KCNJ1A.5, KCNJ1A.2, KCNJ1A.6, DOC2D, SLC8A4A, GC, ATP2B3B, RBP4, ATP2B3A, GABRZ, GLRBB, GLRBA, CACNB2A, SLC17A6A, SI:CH211-251B21.1, ZGC:11078…	461	2618	14912	1.38383	0.320045	0.00620211	0.315906
GO:0072503~cellular divalent inorganic cation homeostasis	15	2.19941	0.00021087	CAX1, ATP2B3B, ATP2A1L, ATP2B3A, PTH1B, SLC24A5, HOMER1B, CALB2B, THY1, RYR1B, SCGN, ATP2A1, TRPC4A, DRD2B, SLC8A4A	461	149	14912	3.25642	0.359029	0.00703499	0.364173
GO:0009150~purine ribonucleotide metabolic process	19	2.78592	0.00024715	ZGC:171957, ALDOAB, AK1, PKMB, ADCY2B, PGAM2, GC3, NME4, GAPDHS, IMPDH1A, PFKMA, PFKMB, GPHNB, PKLR, ENO3, GPIB, NME2B.2, DRD2B, TSHR	461	227	14912	2.70746	0.406255	0.0081123	0.426704
GO:0055114~oxidation-reduction process	41	6.01173	0.000260583	ME1, LOXL2A, ADH8A, AKR1A1A, UGP2A, PAH, IMPDH1A, TYR, PYCR1B, CH25H, MIOX, CYP26B1, HPDB, DHRS7CB, CAT, SARDH, GPX1A, TYRP1B, NDUFA4, ALDH2.2, ALDH6A1, MPX, CYP1C1, CYP46A1.3, ZGC:113276, PYGMA, CYP4V7, DBH, CYP2X7, ZGC:85777, HAO1, GAPDHS, GRHPRB, SPRB, RDH8B, AKR1B1, CP, AOX5, AOX6, CH25HL2, TPH2	461	724	14912	1.83181	0.422843	0.00842037	0.449846
GO:0030036~actin cytoskeleton organization	24	3.51906	0.000266279	CAV3, EPB41B, SMYD1A, TWF2, EVLB, TNNT3A, CNN1A, TNNT3B, TWF2B, MYH6, CORO1A, EHD2B, BVES, MYOZ1A, MYOZ2B, MYOZ2A, TNNT2D, DESMA, VCLA, CAPGB, MYOZ1B, TFPI2, TNNI2A.4, CAPN3B	461	332	14912	2.33834	0.429737	0.00847385	0.459657
GO:0009141~nucleoside triphosphate metabolic process	15	2.19941	0.000277927	ZGC:171957, ALDOAB, AK1, PKMB, PGAM2, NME4, GAPDHS, IMPDH1A, PFKMA, GPHNB, PKLR, PFKMB, ENO3, GPIB, NME2B.2	461	153	14912	3.17128	0.443578	0.00871152	0.479719
GO:0030029~actin filament-based process	25	3.66569	0.000295586	CAV3, EPB41B, SMYD1A, EVLB, CNN1A, TWF2B, ANK1A, EHD2B, MYOZ1A, TNNT2D, DESMA, MYOZ1B, TFPI2, TWF2, TNNT3A, TNNT3B, MYH6, CORO1A, BVES, MYOZ2B, MYOZ2A, VCLA, CAPGB, TNNI2A.4, CAPN3B	461	356	14912	2.27156	0.463926	0.00912696	0.510126
GO:0007218~neuropeptide signaling pathway	10	1.46628	0.000319183	PENKA, NPY8BR, LTB4R2A, RXFP3.2B, LOC571123, GLRA3, GLRBB, GLRBA, PENKB, POMCB	461	71	14912	4.55593	0.489959	0.00970999	0.550743
GO:0006163~purine nucleotide metabolic process	19	2.78592	0.000354151	ZGC:171957, ALDOAB, AK1, PKMB, ADCY2B, PGAM2, GC3, NME4, GAPDHS, IMPDH1A, PFKMA, PFKMB, GPHNB, PKLR, ENO3, GPIB, NME2B.2, DRD2B, TSHR	461	234	14912	2.62647	0.526231	0.0106152	0.610906
GO:0042592~homeostatic process	36	5.27859	0.000390684	CAV3, ZGC:198419, ATP2B3B, CAX1, EPB41B, ATP2A1L, ATP1A1A.2, PDIA2, ATP2B3A, PTH1B, ATP1A1A.3, HOMER1B, PDIA4, ZGC:100906, SLC4A1A, AQP8A.1, AQP1A.1, AQP3A, DRD2B, TRPV6, SI:CH211-195B13.1, AQP10B, CA15A, SLC24A5, ATP1A3B, ATP1A3A, ZGC:85777, CALB2B, THY1, RYR1B, SCGN, BVES, ATP2A1, TRPC4A, KLF1, SLC8A4A	461	617	14912	1.88735	0.561377	0.0115401	0.673726
GO:0006937~regulation of muscle contraction	7	1.02639	0.000454858	TNNC1B, TNNC2, ATP2A1, TNNT2D, TNNT3A, TNNT3B, ANK1A	461	33	14912	6.8615	0.616921	0.0132382	0.783983
GO:0009259~ribonucleotide metabolic process	19	2.78592	0.000456628	ZGC:171957, ALDOAB, AK1, PKMB, ADCY2B, PGAM2, GC3, NME4, GAPDHS, IMPDH1A, PFKMA, PFKMB, GPHNB, PKLR, ENO3, GPIB, NME2B.2, DRD2B, TSHR	461	239	14912	2.57152	0.618349	0.0131085	0.787022
GO:0003008~system process	39	5.71848	0.000505587	LIMS2, TNNC2, TCAP, TNNI1AL, MYBPC3, EDNRBA, PCDH15A, STAC3, ANK1A, CRYBB1, CX55.5, TNNT2D, DESMA, POPDC2, BIN1B, SCN4AB, CX39.9, PENKA, TNNC1B, ACTA2, MYH11A, OPN4XB, TNNT3A, TNNT3B, MYH6, RYR1B, NPY8BR, BVES, SGCG, ATP2A1, TNNI1D, NPPC, SGCD, VCLA, PENKB, POMCB, SLC8A4A, TNNI2A.4, NPPA	461	699	14912	1.80477	0.655807	0.0143095	0.871058
GO:0090257~regulation of muscle system process	7	1.02639	0.000632756	TNNC1B, TNNC2, ATP2A1, TNNT2D, TNNT3A, TNNT3B, ANK1A	461	35	14912	6.46941	0.736817	0.0176413	1.08902
GO:0019693~ribose phosphate metabolic process	19	2.78592	0.00064328	ZGC:171957, ALDOAB, AK1, PKMB, ADCY2B, PGAM2, GC3, NME4, GAPDHS, IMPDH1A, PFKMA, PFKMB, GPHNB, PKLR, ENO3, GPIB, NME2B.2, DRD2B, TSHR	461	246	14912	2.49835	0.742598	0.0176983	1.10704
GO:0070838~divalent metal ion transport	15	2.19941	0.000675477	CAX1, ATP2B3B, CACNA1SB, ATP2A1L, ATP2B3A, CACNA1SA, THY1, CACNB2A, RYR1B, ATP2A1, TRPC4A, DRD2B, TRPV6, CACNB4B, SLC8A4A	461	167	14912	2.90543	0.759507	0.0183371	1.16215
GO:0072511~divalent inorganic cation transport	15	2.19941	0.000675477	CAX1, ATP2B3B, CACNA1SB, ATP2A1L, ATP2B3A, CACNA1SA, THY1, CACNB2A, RYR1B, ATP2A1, TRPC4A, DRD2B, TRPV6, CACNB4B, SLC8A4A	461	167	14912	2.90543	0.759507	0.0183371	1.16215
GO:0032438~melanosome organization	5	0.733138	0.000699385	PMELB, PMELA, TYR, GPR143, TYRP1B	461	14	14912	11.5525	0.77134	0.0187391	1.20305
GO:0048753~pigment granule organization	5	0.733138	0.000699385	PMELB, PMELA, TYR, GPR143, TYRP1B	461	14	14912	11.5525	0.77134	0.0187391	1.20305
GO:0019362~pyridine nucleotide metabolic process	9	1.31965	0.000750407	GAPDHS, PFKMA, ALDOAB, PFKMB, PKLR, PKMB, ENO3, GPIB, PGAM2	461	64	14912	4.54881	0.794684	0.0198411	1.29028
GO:0046496~nicotinamide nucleotide metabolic process	9	1.31965	0.000750407	GAPDHS, PFKMA, ALDOAB, PFKMB, PKLR, PKMB, ENO3, GPIB, PGAM2	461	64	14912	4.54881	0.794684	0.0198411	1.29028
GO:0051179~localization	130	19.0616	0.000799103	ZGC:171957, CALHM2, ZGC:91968, PCDH15A, RAB11BB, GRIA2B, SLC6A1B, DAB2, EHD2B, CH25H, SLC2A15B, CHRNA5, SLC2A15A, DRD2B, CACNB4B, SI:CH211-195B13.1, MB, RLBP1A, CACNA1SB, ZGC:163057, KCND1, TCN2, CACNA1SA, SLC20A1A, THY1, GRIA3A, GRIA3B, KIF5AA, GRIN1A, GPHNB, KCNJ1A.4, KCNJ1A.5, KCNJ1A.2, KCNJ1A.6, SLC8A4A, DOC2D, GC, LOXL2A, RBP4, ATP2B3B, ATP2B3A, GABRZ, GLRBB, GLRBA, CACNB2A, SLC17A6A, DNAAF2…	461	3250	14912	1.29388	0.814738	0.0208543	1.37346
GO:0030154~cell differentiation	78	11.437	0.000817593	SLC45A2, CAX1, BCL11AB, NEFMB, NEFMA, BCL11AA, PGAM2, CSF1RA, PCDH15A, SLC4A1A, TYR, MYOZ1A, CDNF, MURCA, MURCB, GATA2B, DESMA, MYOZ1B, TFPI2, SI:CH211-195B13.1, SNCGB, MB, WNT4B, SLC24A5, NGS, MYH6, THY1, CTNNA2, BVES, KIF5AA, SGCG, SERPINF1, MYHZ2, MYOZ2B, MYOZ2A, SGCD, VCLA, EPYC, TFAP2E, TNNI2A.4, CAPN3B, LOXL2A, CAV3, EPAS1B, EPB41B, SPI1A, SMYD1A, UCMAB, LINGO4B, TCAP, FOSAB, EDNRBA, POU1F1…	461	1753	14912	1.43929	0.821828	0.0210712	1.40503
GO:0006883~cellular sodium ion homeostasis	5	0.733138	0.000930606	ATP1A1A.2, ATP1A1A.3, ATP1A3B, ATP1A3A, SI:CH211-195B13.1	461	15	14912	10.7824	0.859643	0.0236615	1.59777
GO:0010927~cellular component assembly involved in morphogenesis	17	2.49267	0.00100537	CAV3, SMYD1A, TNNT3A, TNNT3B, MYH6, BVES, MYOZ1A, DNAAF2, MYOZ2B, MYOZ2A, TNNT2D, DESMA, VCLA, MYOZ1B, TFPI2, TNNI2A.4, CAPN3B	461	214	14912	2.56963	0.880135	0.0252351	1.72508
GO:0072524~pyridine-containing compound metabolic process	9	1.31965	0.00102038	GAPDHS, PFKMA, ALDOAB, PFKMB, PKLR, PKMB, ENO3, GPIB, PGAM2	461	67	14912	4.34513	0.883874	0.0253062	1.75062
GO:0071804~cellular potassium ion transport	11	1.6129	0.00102606	KCNC1A, KCND1, ATP1A1A.2, ATP1A1A.3, KCNJ1A.4, TMEM38A, KCNJ1A.5, KCNJ1A.2, ATP1A3B, ATP1A3A, KCNJ1A.6	461	100	14912	3.55818	0.885258	0.0251497	1.76029
GO:0071805~potassium ion transmembrane transport	11	1.6129	0.00102606	KCNC1A, KCND1, ATP1A1A.2, ATP1A1A.3, KCNJ1A.4, TMEM38A, KCNJ1A.5, KCNJ1A.2, ATP1A3B, ATP1A3A, KCNJ1A.6	461	100	14912	3.55818	0.885258	0.0251497	1.76029
GO:0060048~cardiac muscle contraction	6	0.879765	0.00105135	TNNC1B, TNNI1AL, TNNI1D, BIN1B, TNNI2A.4, ANK1A	461	26	14912	7.46471	0.891224	0.0254662	1.8033
GO:0046128~purine ribonucleoside metabolic process	15	2.19941	0.00106852	ZGC:171957, ALDOAB, AK1, PKMB, PGAM2, NME4, GAPDHS, IMPDH1A, PFKMA, GPHNB, PKLR, PFKMB, ENO3, GPIB, NME2B.2	461	175	14912	2.77261	0.895095	0.0255832	1.83249
GO:0034765~regulation of ion transmembrane transport	13	1.90616	0.00116828	KCNC1A, CACNA1SB, KCND1, CACNA1SA, THY1, CACNB2A, KCNJ1A.4, KCNJ1A.5, KCNJ1A.2, DRD2B, CACNB4B, SCN4AB, KCNJ1A.6	461	138	14912	3.04719	0.91502	0.0276264	2.00196
GO:0042278~purine nucleoside metabolic process	15	2.19941	0.00119233	ZGC:171957, ALDOAB, AK1, PKMB, PGAM2, NME4, GAPDHS, IMPDH1A, PFKMA, GPHNB, PKLR, PFKMB, ENO3, GPIB, NME2B.2	461	177	14912	2.74128	0.919228	0.0278751	2.04277
GO:0034762~regulation of transmembrane transport	13	1.90616	0.00140727	KCNC1A, CACNA1SB, KCND1, CACNA1SA, THY1, CACNB2A, KCNJ1A.4, KCNJ1A.5, KCNJ1A.2, DRD2B, CACNB4B, SCN4AB, KCNJ1A.6	461	141	14912	2.98235	0.948698	0.0324616	2.40681
GO:0044281~small molecule metabolic process	47	6.8915	0.00171394	ME1, ZGC:171957, ADH8A, ALDOAB, ADCY2B, PGAM2, ZGC:101853, PAH, G6PC3, GC3, PNP4A, IMPDH1A, TYR, PYCR1B, INS, CH25H, MIOX, CYP26B1, HPDB, ENO3, NME2B.2, DRD2B, GAD1B, MPX, CA15A, ZGC:92040, AK1, HOGA1, PKMB, FBP2, DBH, ZGC:85777, GAPDHS, NME4, AMDHD1, PFKFB2A, PFKMA, PFKMB, GPHNB, PKLR, UGT5C1, GPIB, AOX5, AOX6, CH25HL2, TSHR, TPH2	461	955	14912	1.59195	0.973158	0.0389762	2.92402
GO:0015672~monovalent inorganic cation transport	19	2.78592	0.00177755	KCNC1A, NDUFA4, ZGC:171957, ATP1A1A.2, KCND1, KCNH2A, CA15A, ATP1A1A.3, TMEM38A, ATP1A3B, ATP1A3A, SLC17A6A, ATP6AP1LB, KCNJ1A.4, KCNJ1A.5, KCNJ1A.2, SCN4AB, SI:CH211-195B13.1, KCNJ1A.6	461	269	14912	2.28474	0.976534	0.0399641	3.03096
GO:0043269~regulation of ion transport	14	2.05279	0.00182632	KCNC1A, CACNA1SB, KCND1, CACNA1SA, THY1, CACNB2A, KCNJ1A.4, KCNJ1A.5, KCNJ1A.2, DRD2B, CACNB4B, SCN4AB, KCNJ1A.6, SI:CH211-195B13.1	461	165	14912	2.7446	0.978831	0.0406066	3.11289
GO:0070588~calcium ion transmembrane transport	11	1.6129	0.00197782	CACNB2A, RYR1B, ATP2B3B, CAX1, CACNA1SB, ATP2B3A, TRPC4A, DRD2B, CACNB4B, CACNA1SA, THY1	461	109	14912	3.26438	0.98463	0.0434465	3.36697
GO:0071436~sodium ion export	4	0.58651	0.00213218	ATP1A1A.2, ATP1A1A.3, ATP1A3B, ATP1A3A	461	9	14912	14.3765	0.988908	0.0462799	3.62521
GO:0030007~cellular potassium ion homeostasis	4	0.58651	0.00213218	ATP1A1A.2, ATP1A1A.3, ATP1A3B, ATP1A3A	461	9	14912	14.3765	0.988908	0.0462799	3.62521
GO:0036376~sodium ion export from cell	4	0.58651	0.00213218	ATP1A1A.2, ATP1A1A.3, ATP1A3B, ATP1A3A	461	9	14912	14.3765	0.988908	0.0462799	3.62521
GO:0044712~single-organism catabolic process	21	3.07918	0.00236545	ALDOAB, ZGC:92040, PYGMA, HOGA1, PKMB, PGAM2, PAH, FBP2, ZGC:85777, GAPDHS, AMDHD1, PFKMA, NEU3.2, PFKMB, PKLR, MIOX, CYP26B1, ENO3, GPIB, AOX5, AOX6	461	321	14912	2.11616	0.993226	0.0506973	4.01423
GO:0044723~single-organism carbohydrate metabolic process	23	3.37243	0.00237258	FUT9D, ALDOAB, PYGMA, UGP2A, PKMB, PGAM2, FBP2, ZGC:103510, G6PC3, GBGT1L1, GAPDHS, GLT8D2, PFKFB2A, PFKMA, NEU3.2, INS, PFKMB, ST8SIA5, PKLR, MIOX, ENO3, GPIB, HAS3	461	367	14912	2.0272	0.993327	0.0503355	4.02608
GO:0050878~regulation of body fluid levels	9	1.31965	0.00251989	F10, BVES, F5, FGA, FGB, ITGB3A, F7, SERPIND1, CPB2	461	77	14912	3.78083	0.995113	0.0528496	4.27095
GO:0009116~nucleoside metabolic process	16	2.34604	0.00276833	ZGC:171957, ALDOAB, AK1, PKMB, PGAM2, PNP4A, NME4, GAPDHS, IMPDH1A, PFKMA, PFKMB, GPHNB, PKLR, ENO3, GPIB, NME2B.2	461	215	14912	2.40722	0.99711	0.0573456	4.6826
GO:0006733~oxidoreduction coenzyme metabolic process	9	1.31965	0.00296205	GAPDHS, PFKMA, ALDOAB, PFKMB, PKLR, PKMB, ENO3, GPIB, PGAM2	461	79	14912	3.68511	0.998082	0.0606455	5.00242
GO:0046189~phenol-containing compound biosynthetic process	4	0.58651	0.0029766	TYR, DBH, TYRP1B, TPH2	461	10	14912	12.9388	0.99814	0.0603498	5.02639
GO:0055075~potassium ion homeostasis	4	0.58651	0.0029766	ATP1A1A.2, ATP1A1A.3, ATP1A3B, ATP1A3A	461	10	14912	12.9388	0.99814	0.0603498	5.02639
GO:0009119~ribonucleoside metabolic process	15	2.19941	0.00308988	ZGC:171957, ALDOAB, AK1, PKMB, PGAM2, NME4, GAPDHS, IMPDH1A, PFKMA, GPHNB, PKLR, PFKMB, ENO3, GPIB, NME2B.2	461	196	14912	2.47554	0.998536	0.0619826	5.21291
GO:0046034~ATP metabolic process	11	1.6129	0.00312888	GAPDHS, ZGC:171957, PFKMA, ALDOAB, AK1, PFKMB, PKLR, PKMB, ENO3, GPIB, PGAM2	461	116	14912	3.06739	0.998652	0.0621511	5.27702
GO:0055086~nucleobase-containing small molecule metabolic process	22	3.22581	0.00333565	ZGC:171957, ALDOAB, AK1, PKMB, ADCY2B, PGAM2, GC3, PNP4A, NME4, GAPDHS, IMPDH1A, PFKMA, PFKMB, GPHNB, PKLR, ENO3, GPIB, NME2B.2, DRD2B, AOX5, AOX6, TSHR	461	354	14912	2.01027	0.99913	0.0655117	5.61635
GO:0006732~coenzyme metabolic process	14	2.05279	0.00337723	MOCOS, ALDOAB, PKMB, PGAM2, GCH2, GAPDHS, SPRB, PFKMA, GPHNB, PKLR, PFKMB, ENO3, GPIB, PTS	461	177	14912	2.55853	0.999203	0.0656918	5.68445
GO:0050931~pigment cell differentiation	7	1.02639	0.00341469	SLC45A2, TYR, EDNRBA, MITFA, SLC24A5, CSF1RA, TFAP2E	461	48	14912	4.71728	0.999264	0.0657917	5.74576
GO:0032501~multicellular organismal process	153	22.434	0.00345525	LMO7B, FREM1A, NEFMB, NEFMA, TNNC2, HOXC13A, MYHZ1.1, PCDH15A, DAB2, CDNF, DESMA, DRD2B, CACNB4B, TFPI2, SI:CH211-195B13.1, RLBP1A, MB, F10, WNT4B, DLX2B, NGS, DKK3B, HSP70.1, MYH6, F7, THY1, CTNNA2, KIF5AA, F5, SERPINF1, MUC13B, GREM2B, SLC8A4A, TNNI2A.4, LOXL2A, CAV3, MMP23BB, RBP4, UCMAB, POSTNB, FOSAB, AND1, AND2, CACNB2A, DMRT2B, OTPA, PYCR1B, FGA, FGB, CX55.5, ZGC:103530, OLFM2A, NADL1.2, S…	461	4074	14912	1.2148	0.999324	0.0659468	5.8121
GO:0042060~wound healing	14	2.05279	0.00371771	PRPH, F10, SERPINH1B, HOXC13A, ITGB3A, F7, KRT91, FGA, F5, FGB, COL1A1A, PRP, SERPIND1, CPB2	461	179	14912	2.52994	0.999612	0.0701518	6.24032
GO:0007599~hemostasis	8	1.17302	0.00411639	F10, F5, FGA, FGB, ITGB3A, F7, SERPIND1, CPB2	461	66	14912	3.92086	0.999833	0.076709	6.88728
GO:0007596~blood coagulation	8	1.17302	0.00411639	F10, F5, FGA, FGB, ITGB3A, F7, SERPIND1, CPB2	461	66	14912	3.92086	0.999833	0.076709	6.88728
GO:0007268~chemical synaptic transmission	19	2.78592	0.00412621	PENKA, NRXN2B, LOC571123, GLRA3, CHRNA2A, GLRBB, ZGC:162595, GLRBA, LIN7A, CACNB2A, SLC6A1B, SNAP25B, SNAP23.2, CHRNA5, DRD2B, CACNB4B, PENKB, CHRNE, DOC2D	461	291	14912	2.11201	0.999837	0.0762135	6.90316
GO:0099537~trans-synaptic signaling	19	2.78592	0.00412621	PENKA, NRXN2B, LOC571123, GLRA3, CHRNA2A, GLRBB, ZGC:162595, GLRBA, LIN7A, CACNB2A, SLC6A1B, SNAP25B, SNAP23.2, CHRNA5, DRD2B, CACNB4B, PENKB, CHRNE, DOC2D	461	291	14912	2.11201	0.999837	0.0762135	6.90316
GO:0098916~anterograde trans-synaptic signaling	19	2.78592	0.00412621	PENKA, NRXN2B, LOC571123, GLRA3, CHRNA2A, GLRBB, ZGC:162595, GLRBA, LIN7A, CACNB2A, SLC6A1B, SNAP25B, SNAP23.2, CHRNA5, DRD2B, CACNB4B, PENKB, CHRNE, DOC2D	461	291	14912	2.11201	0.999837	0.0762135	6.90316
GO:1901657~glycosyl compound metabolic process	16	2.34604	0.00412818	ZGC:171957, ALDOAB, AK1, PKMB, PGAM2, PNP4A, NME4, GAPDHS, IMPDH1A, PFKMA, PFKMB, GPHNB, PKLR, ENO3, GPIB, NME2B.2	461	224	14912	2.31051	0.999837	0.0755883	6.90635
GO:0033059~cellular pigmentation	7	1.02639	0.00419932	PMELB, PMELA, TYR, ZGC:91968, GPR143, TYRP1B, RAB11BB	461	50	14912	4.52859	0.99986	0.0761829	7.02133
GO:0030104~water homeostasis	5	0.733138	0.00420369	AQP8A.1, AQP10B, BVES, AQP1A.1, AQP3A	461	22	14912	7.35161	0.999861	0.0756105	7.02838
GO:0099536~synaptic signaling	19	2.78592	0.00427844	PENKA, NRXN2B, LOC571123, GLRA3, CHRNA2A, GLRBB, ZGC:162595, GLRBA, LIN7A, CACNB2A, SLC6A1B, SNAP25B, SNAP23.2, CHRNA5, DRD2B, CACNB4B, PENKB, CHRNE, DOC2D	461	292	14912	2.10478	0.999882	0.0762566	7.14905
GO:0044707~single-multicellular organism process	137	20.088	0.00471779	LMO7B, FREM1A, NEFMB, NEFMA, TNNC2, HOXC13A, MYHZ1.1, PCDH15A, DAB2, CDNF, DESMA, DRD2B, CACNB4B, TFPI2, SI:CH211-195B13.1, RLBP1A, MB, F10, WNT4B, DLX2B, NGS, DKK3B, HSP70.1, MYH6, F7, THY1, CTNNA2, KIF5AA, F5, SERPINF1, MUC13B, GREM2B, SLC8A4A, TNNI2A.4, LOXL2A, MMP23BB, CAV3, RBP4, UCMAB, POSTNB, FOSAB, AND1, AND2, CACNB2A, DMRT2B, OTPA, PYCR1B, FGA, FGB, ZGC:103530, OLFM2A, NADL1.2, SCN4AB, I…	461	3617	14912	1.2252	0.999953	0.0830707	7.85527
GO:0009167~purine ribonucleoside monophosphate metabolic process	12	1.75953	0.00478803	GAPDHS, IMPDH1A, ZGC:171957, PFKMA, ALDOAB, AK1, PFKMB, PKLR, PKMB, ENO3, GPIB, PGAM2	461	143	14912	2.71444	0.99996	0.0835616	7.9677
GO:0009126~purine nucleoside monophosphate metabolic process	12	1.75953	0.00478803	GAPDHS, IMPDH1A, ZGC:171957, PFKMA, ALDOAB, AK1, PFKMB, PKLR, PKMB, ENO3, GPIB, PGAM2	461	143	14912	2.71444	0.99996	0.0835616	7.9677
GO:0006813~potassium ion transport	12	1.75953	0.00478803	KCNC1A, KCNH2A, KCND1, ATP1A1A.2, ATP1A1A.3, KCNJ1A.4, TMEM38A, KCNJ1A.5, KCNJ1A.2, ATP1A3B, ATP1A3A, KCNJ1A.6	461	143	14912	2.71444	0.99996	0.0835616	7.9677
GO:0006942~regulation of striated muscle contraction	4	0.58651	0.0052119	ATP2A1, TNNT3A, TNNT3B, ANK1A	461	12	14912	10.7824	0.999984	0.0898934	8.64346
GO:0032787~monocarboxylic acid metabolic process	16	2.34604	0.00524402	ALDOAB, PKMB, HOGA1, PGAM2, ZGC:85777, GAPDHS, AMDHD1, PFKMA, CH25H, PKLR, CYP26B1, PFKMB, UGT5C1, ENO3, GPIB, CH25HL2	461	230	14912	2.25023	0.999985	0.0896921	8.69447
GO:0050817~coagulation	8	1.17302	0.00527118	F10, F5, FGA, FGB, ITGB3A, F7, SERPIND1, CPB2	461	69	14912	3.75039	0.999986	0.0894137	8.73759
GO:0055078~sodium ion homeostasis	5	0.733138	0.00581684	ATP1A1A.2, ATP1A1A.3, ATP1A3B, ATP1A3A, SI:CH211-195B13.1	461	24	14912	6.73897	0.999995	0.0974484	9.59978
GO:0006006~glucose metabolic process	6	0.879765	0.00592533	GAPDHS, INS, GPIB, PGAM2, FBP2, G6PC3	461	38	14912	5.10743	0.999996	0.0984	9.77031
GO:0048468~cell development	51	7.47801	0.00677859	CAX1, NEFMB, NEFMA, CSF1RA, MYOZ1A, CDNF, MURCB, GATA2B, DESMA, MYOZ1B, TFPI2, SI:CH211-195B13.1, NGS, MYH6, CTNNA2, THY1, KIF5AA, BVES, SERPINF1, SGCG, MYHZ2, MYOZ2B, MYOZ2A, SGCD, VCLA, EPYC, TNNI2A.4, CAPN3B, CAV3, LOXL2A, SMYD1A, LINGO4B, TCAP, CDH4, STMN4L, DMRT2B, OTPA, TNNT2D, NADL1.2, OLFM2A, TPMA, FMODA, NEFLB, RTN4R, TNNT3A, TNNT3B, LAMA2, CORO1A, ZGC:113307, INAB, FEZ1	461	1135	14912	1.45348	0.999999	0.11093	11.1008
GO:0009117~nucleotide metabolic process	19	2.78592	0.00688805	ZGC:171957, ALDOAB, AK1, PKMB, ADCY2B, PGAM2, GC3, NME4, GAPDHS, IMPDH1A, PFKMA, PFKMB, GPHNB, PKLR, ENO3, GPIB, NME2B.2, DRD2B, TSHR	461	306	14912	2.00848	1	0.11176	11.2701
GO:1901135~carbohydrate derivative metabolic process	34	4.98534	0.00703656	ZGC:171957, ALDOAB, UGP2A, ADCY2B, PGAM2, DCN, G6PC3, GBGT1L1, PNP4A, GC3, IMPDH1A, PGLYRP6, NEU3.2, ENO3, NME2B.2, DRD2B, FUT9D, ITM2CA, AK1, PKMB, FBP2, ZGC:103510, NME4, GAPDHS, PFKFB2A, PFKMA, PFKMB, ITIH3A, ST8SIA5, GPHNB, PKLR, GPIB, HAS3, TSHR	461	681	14912	1.61498	1	0.113169	11.4994
GO:0006753~nucleoside phosphate metabolic process	19	2.78592	0.00711653	ZGC:171957, ALDOAB, AK1, PKMB, ADCY2B, PGAM2, GC3, NME4, GAPDHS, IMPDH1A, PFKMA, PFKMB, GPHNB, PKLR, ENO3, GPIB, NME2B.2, DRD2B, TSHR	461	307	14912	2.00194	1	0.113522	11.6226
GO:0006082~organic acid metabolic process	26	3.81232	0.00745532	GAD1B, ME1, MPX, ALDOAB, ZGC:92040, HOGA1, PKMB, PGAM2, ZGC:101853, PAH, ZGC:85777, GAPDHS, AMDHD1, TYR, PYCR1B, PFKMA, CH25H, PFKMB, PKLR, CYP26B1, HPDB, UGT5C1, GPIB, ENO3, CH25HL2, TPH2	461	479	14912	1.75579	1	0.117728	12.1429
GO:0007517~muscle organ development	12	1.75953	0.00751142	LAMA2, BVES, SGCG, MYHZ2, POSTNB, MURCA, MURCB, MYBPC3, SGCD, DESMA, STAC3, SLC8A4A	461	152	14912	2.55372	1	0.117686	12.2287
GO:0048869~cellular developmental process	80	11.7302	0.00798966	SLC45A2, CAX1, BCL11AB, NEFMB, NEFMA, BCL11AA, PGAM2, CSF1RA, PCDH15A, SLC4A1A, TYR, MYOZ1A, CDNF, MURCA, MURCB, GATA2B, DESMA, MYOZ1B, TFPI2, SI:CH211-195B13.1, SNCGB, MB, WNT4B, SLC24A5, NGS, MYH6, THY1, CTNNA2, BVES, KIF5AA, SGCG, SERPINF1, MYHZ2, MYOZ2B, MYOZ2A, SGCD, VCLA, EPYC, TFAP2E, TNNI2A.4, CAPN3B, LOXL2A, CAV3, EPAS1B, EPB41B, SPI1A, SMYD1A, UCMAB, LINGO4B, TCAP, FOSAB, EDNRBA, POU1F1…	461	1970	14912	1.31359	1	0.123809	12.9575
GO:0009992~cellular water homeostasis	4	0.58651	0.00823711	AQP8A.1, AQP10B, AQP1A.1, AQP3A	461	14	14912	9.24202	1	0.126481	13.3324
GO:0009161~ribonucleoside monophosphate metabolic process	12	1.75953	0.0086472	GAPDHS, IMPDH1A, ZGC:171957, PFKMA, ALDOAB, AK1, PFKMB, PKLR, PKMB, ENO3, GPIB, PGAM2	461	155	14912	2.50429	1	0.131419	13.9503
GO:0072378~blood coagulation, fibrin clot formation	3	0.439883	0.00892565	FGA, FGB, F7	461	5	14912	19.4082	1	0.134408	14.3674
GO:0003010~voluntary skeletal muscle contraction	3	0.439883	0.00892565	RYR1B, CX39.9, ATP2A1	461	5	14912	19.4082	1	0.134408	14.3674
GO:0014721~twitch skeletal muscle contraction	3	0.439883	0.00892565	RYR1B, CX39.9, ATP2A1	461	5	14912	19.4082	1	0.134408	14.3674
GO:0019318~hexose metabolic process	7	1.02639	0.00944699	GAPDHS, PFKFB2A, INS, GPIB, PGAM2, FBP2, G6PC3	461	59	14912	3.83779	1	0.140715	15.1434
GO:0014823~response to activity	4	0.58651	0.0100637	EPAS1B, TNNC2, MYHZ2, MB	461	15	14912	8.62589	1	0.148189	16.0528
GO:0009123~nucleoside monophosphate metabolic process	12	1.75953	0.0103634	GAPDHS, IMPDH1A, ZGC:171957, PFKMA, ALDOAB, AK1, PFKMB, PKLR, PKMB, ENO3, GPIB, PGAM2	461	159	14912	2.44129	1	0.151222	16.4913
GO:0016050~vesicle organization	11	1.6129	0.0115029	PMELB, PMELA, TYR, CORO1A, SNAP25B, SNAP23.2, ZGC:162595, GPR143, DOC2D, SNX10B, TYRP1B	461	140	14912	2.54156	1	0.16535	18.1393
GO:0035725~sodium ion transmembrane transport	5	0.733138	0.0115203	ATP1A1A.2, CA15A, ATP1A1A.3, ATP1A3B, ATP1A3A	461	29	14912	5.57708	1	0.164468	18.1641
GO:0006814~sodium ion transport	8	1.17302	0.0124182	SLC17A6A, ATP1A1A.2, CA15A, ATP1A1A.3, ATP1A3B, ATP1A3A, SCN4AB, SI:CH211-195B13.1	461	81	14912	3.19477	1	0.174994	19.4407
GO:0048856~anatomical structure development	137	20.088	0.0127058	LMO7B, FREM1A, NEFMB, NEFMA, HOXC13A, MYHZ1.1, PGAM2, PCDH15A, DAB2, MYOZ1A, CDNF, DESMA, MYOZ1B, CACNB4B, TFPI2, SI:CH211-195B13.1, MB, WNT4B, SERPINH1B, SPARCL1, DLX2B, NGS, DKK3B, HSP70.1, MYH6, THY1, CTNNA2, KRT91, KIF5AA, SERPINF1, MUC13B, MYOZ2B, MYOZ2A, GREM2B, SLC8A4A, TNNI2A.4, CAPN3B, LOXL2A, MMP23BB, CAV3, RBP4, SMYD1A, UCMAB, POSTNB, FOSAB, AND1, AND2, CACNB2A, DMRT2B, OTPA, PYCR1B, D…	461	3721	14912	1.19096	1	0.177512	19.8456
GO:0003230~cardiac atrium development	3	0.439883	0.0131164	MYBPC3, MYH6, GREM2B	461	6	14912	16.1735	1	0.181537	20.4204
GO:0046146~tetrahydrobiopterin metabolic process	3	0.439883	0.0131164	SPRB, GCH2, PTS	461	6	14912	16.1735	1	0.181537	20.4204
GO:0006729~tetrahydrobiopterin biosynthetic process	3	0.439883	0.0131164	SPRB, GCH2, PTS	461	6	14912	16.1735	1	0.181537	20.4204
GO:0030168~platelet activation	4	0.58651	0.0143699	F5, FGA, FGB, ITGB3A	461	17	14912	7.61108	1	0.195909	22.151
GO:0006884~cell volume homeostasis	4	0.58651	0.0143699	AQP8A.1, AQP10B, AQP1A.1, AQP3A	461	17	14912	7.61108	1	0.195909	22.151
GO:0009408~response to heat	4	0.58651	0.0143699	HSP90AA1.2, DNAJA1, HSP70L, HSP70.1	461	17	14912	7.61108	1	0.195909	22.151
GO:0030318~melanocyte differentiation	5	0.733138	0.0145439	SLC45A2, MITFA, SLC24A5, CSF1RA, TFAP2E	461	31	14912	5.21727	1	0.196788	22.3884
GO:0005996~monosaccharide metabolic process	7	1.02639	0.0148541	GAPDHS, PFKFB2A, INS, GPIB, PGAM2, FBP2, G6PC3	461	65	14912	3.48353	1	0.1993	22.8099
GO:0044057~regulation of system process	10	1.46628	0.0153324	TNNC1B, TNNC2, ATP2A1, TNNT2D, MYBPC3, TNNT3A, TNNT3B, POPDC2, POMCB, ANK1A	461	125	14912	2.58777	1	0.203778	23.4557
GO:0001508~action potential	5	0.733138	0.0162266	CACNA1SB, VCLA, CACNA1SA, SCN4AB, ANK1A	461	32	14912	5.05423	1	0.213058	24.6494
GO:0009266~response to temperature stimulus	5	0.733138	0.0162266	HSP90AA1.2, CRY1BA, DNAJA1, HSP70L, HSP70.1	461	32	14912	5.05423	1	0.213058	24.6494
GO:1902600~hydrogen ion transmembrane transport	7	1.02639	0.0170541	NDUFA4, ZGC:171957, ATP1A1A.2, ATP6AP1LB, ATP1A1A.3, ATP1A3B, ATP1A3A	461	67	14912	3.37954	1	0.221346	25.7384
GO:0044767~single-organism developmental process	135	19.7947	0.0173031	LMO7B, FREM1A, NEFMB, NEFMA, HOXC13A, MYHZ1.1, PGAM2, PCDH15A, DAB2, MYOZ1A, CDNF, DESMA, MYOZ1B, CACNB4B, TFPI2, SI:CH211-195B13.1, MB, WNT4B, SERPINH1B, DLX2B, NGS, DKK3B, HSP70.1, MYH6, THY1, CTNNA2, KRT91, KIF5AA, SERPINF1, MUC13B, MYOZ2B, MYOZ2A, GREM2B, SLC8A4A, TNNI2A.4, CAPN3B, LOXL2A, MMP23BB, CAV3, RBP4, SMYD1A, UCMAB, POSTNB, FOSAB, AND1, AND2, CACNB2A, DMRT2B, OTPA, PYCR1B, DNAAF2, OL…	461	3695	14912	1.18183	1	0.22286	26.0632
GO:0009611~response to wounding	14	2.05279	0.0173799	PRPH, F10, SERPINH1B, HOXC13A, ITGB3A, F7, KRT91, FGA, F5, FGB, COL1A1A, PRP, SERPIND1, CPB2	461	217	14912	2.08691	1	0.222398	26.1631
GO:0031579~membrane raft organization	3	0.439883	0.0179908	CAV3, ZGC:158296, YJEFN3	461	7	14912	13.863	1	0.227948	26.9532
GO:0043436~oxoacid metabolic process	23	3.37243	0.018314	GAD1B, ME1, MPX, ALDOAB, ZGC:92040, HOGA1, PKMB, PGAM2, PAH, ZGC:101853, ZGC:85777, GAPDHS, AMDHD1, PYCR1B, PFKMA, CH25H, PFKMB, PKLR, CYP26B1, UGT5C1, ENO3, GPIB, CH25HL2	461	440	14912	1.69087	1	0.230201	27.368
GO:0005975~carbohydrate metabolic process	25	3.66569	0.0184618	FUT9D, ALDOAB, PYGMA, UGP2A, PKMB, PGAM2, FBP2, ZGC:103510, G6PC3, GBGT1L1, GAPDHS, GLT8D2, PFKFB2A, PFKMA, NEU3.2, INS, PFKMB, MIOX, ST8SIA5, PKLR, GPIB, ENO3, HAS3, SPAM1, ZGC:66313	461	492	14912	1.64365	1	0.230488	27.5569
GO:0032502~developmental process	137	20.088	0.0185853	LMO7B, FREM1A, NEFMB, NEFMA, HOXC13A, MYHZ1.1, PGAM2, PCDH15A, DAB2, MYOZ1A, CDNF, DESMA, MYOZ1B, CACNB4B, TFPI2, SI:CH211-195B13.1, MB, WNT4B, SERPINH1B, SPARCL1, DLX2B, NGS, DKK3B, HSP70.1, MYH6, THY1, CTNNA2, KRT91, KIF5AA, SERPINF1, MUC13B, MYOZ2B, MYOZ2A, GREM2B, SLC8A4A, TNNI2A.4, CAPN3B, LOXL2A, MMP23BB, CAV3, RBP4, SMYD1A, UCMAB, POSTNB, FOSAB, AND1, AND2, CACNB2A, DMRT2B, OTPA, PYCR1B, D…	461	3765	14912	1.17704	1	0.230505	27.7144
GO:0043200~response to amino acid	4	0.58651	0.0195674	GLRA3, GLRBB, GLRBA, RRAGD	461	19	14912	6.80991	1	0.239812	28.9558
GO:0090130~tissue migration	6	0.879765	0.0200411	LOXL2A, ACTA2, MT2, ZGC:103530, SLC24A5, CSF1RA	461	51	14912	3.80554	1	0.243504	29.5472
GO:0006950~response to stress	52	7.62463	0.0207146	PRPH, MXC, CXCR3.2, PDIA2, HOXC13A, HSP90AA1.2, CSF1RA, PDIA4, PGLYRP6, LTB4R2A, PRP, CAT, TRPV6, PRL, GPX1A, MB, F10, SERPINH1B, CCL25B, LYZ, HSP70.1, F7, TRPM2, KRT91, BVES, F5, COL1A1A, HSP70L, AHSA1A, AHSA1B, LOXL2A, EPAS1B, FOSAB, RRAGD, ZGC:100906, HIC1, IL17D, FGA, FGB, DNAJA1, MGME1, IRG1, MPX, ITK, PTPN6, ITGB3A, CXCL20, RYR1B, HSP90B1, MPEG1.1, SERPIND1, CPB2	461	1239	14912	1.35758	1	0.249235	30.3802
GO:1901617~organic hydroxy compound biosynthetic process	6	0.879765	0.0216296	TYR, CH25H, CH25HL2, DBH, TYRP1B, TPH2	461	52	14912	3.73235	1	0.25735	31.4969
GO:0051186~cofactor metabolic process	14	2.05279	0.0219473	MOCOS, ALDOAB, PKMB, PGAM2, GCH2, GAPDHS, SPRB, PFKMA, GPHNB, PKLR, PFKMB, ENO3, GPIB, PTS	461	224	14912	2.02169	1	0.259193	31.8808
GO:0044710~single-organism metabolic process	84	12.3167	0.0222417	ZGC:171957, SGMS2, ADH8A, PGAM2, PNP4A, GLT8D2, TYR, NEU3.2, FITM1, CH25H, MIOX, HPDB, NME2B.2, DRD2B, CAT, SARDH, GPX1A, TYRP1B, GAD1B, FUT9D, ALDH2.2, ALDH6A1, CCL25B, PKMB, SLC24A5, FBP2, CYP2X7, ZGC:85777, HAO1, NME4, PKLR, GPHNB, UGT5C1, GPIB, HAS3, CH25HL2, TSHR, TPH2, LOXL2A, ME1, AKR1A1A, ALDOAB, UGP2A, ADCY2B, PAH, ZGC:101853, G6PC3, GC3, GBGT1L1, IMPDH1A, PYCR1B, INS, CYP26B1, GGPS1, EN…	461	2178	14912	1.24755	1	0.260771	32.2346
GO:0046039~GTP metabolic process	4	0.58651	0.0225047	IMPDH1A, NME4, GPHNB, NME2B.2	461	20	14912	6.46941	1	0.262011	32.5493
GO:0060012~synaptic transmission, glycinergic	3	0.439883	0.0235029	GLRA3, GLRBB, GLRBA	461	8	14912	12.1302	1	0.270552	33.731
GO:0009416~response to light stimulus	9	1.31965	0.0236513	OPN5, GNAT1, SLC45A2, OTPA, CRY1BA, OPN4XB, TRPM1A, TRPM1B, RLBP1A	461	113	14912	2.57632	1	0.270575	33.905
GO:0001101~response to acid chemical	5	0.733138	0.0241493	RBP4, GLRA3, GLRBB, GLRBA, RRAGD	461	36	14912	4.49265	1	0.274013	34.4858
GO:0019319~hexose biosynthetic process	4	0.58651	0.0256681	GPIB, PGAM2, FBP2, G6PC3	461	21	14912	6.16135	1	0.287178	36.2276
GO:0046364~monosaccharide biosynthetic process	4	0.58651	0.0256681	GPIB, PGAM2, FBP2, G6PC3	461	21	14912	6.16135	1	0.287178	36.2276
GO:0018958~phenol-containing compound metabolic process	4	0.58651	0.0256681	TYR, DBH, TYRP1B, TPH2	461	21	14912	6.16135	1	0.287178	36.2276
GO:0006094~gluconeogenesis	4	0.58651	0.0256681	GPIB, PGAM2, FBP2, G6PC3	461	21	14912	6.16135	1	0.287178	36.2276
GO:0009072~aromatic amino acid family metabolic process	4	0.58651	0.0256681	TYR, HPDB, PAH, TPH2	461	21	14912	6.16135	1	0.287178	36.2276
GO:0048731~system development	106	15.5425	0.0258304	LMO7B, NEFMB, NEFMA, PCDH15A, DAB2, CDNF, DESMA, TFPI2, SI:CH211-195B13.1, MB, WNT4B, NGS, HSP70.1, MYH6, CTNNA2, THY1, KIF5AA, SERPINF1, MUC13B, GREM2B, SLC8A4A, MMP23BB, CAV3, LOXL2A, RBP4, UCMAB, POSTNB, FOSAB, AND1, AND2, CACNB2A, PYCR1B, OTPA, NADL1.2, OLFM2A, ITK, TNNC1B, FMODA, NEUROD6B, NEFLB, ITM2CA, MYH11A, ITGB3A, BIRC6-AS2, LAMA2, CORO1A, PDCD4B, KLF1, PTRFB, INAB, CAX1, BCL11AB, ATP1…	461	2855	14912	1.20098	1	0.287234	36.4111
GO:0006818~hydrogen transport	7	1.02639	0.0264969	NDUFA4, ZGC:171957, ATP1A1A.2, ATP6AP1LB, ATP1A1A.3, ATP1A3B, ATP1A3A	461	74	14912	3.05986	1	0.29202	37.1596
GO:0055067~monovalent inorganic cation homeostasis	7	1.02639	0.0264969	ATP1A1A.2, CA15A, ATP1A1A.3, ATP1A3B, ATP1A3A, SLC4A1A, SI:CH211-195B13.1	461	74	14912	3.05986	1	0.29202	37.1596
GO:0015992~proton transport	7	1.02639	0.0264969	NDUFA4, ZGC:171957, ATP1A1A.2, ATP6AP1LB, ATP1A1A.3, ATP1A3B, ATP1A3A	461	74	14912	3.05986	1	0.29202	37.1596
GO:0006091~generation of precursor metabolites and energy	11	1.6129	0.0276913	GAPDHS, PFKMA, ALDOAB, PYGMA, UGP2A, PFKMB, PKLR, PKMB, ENO3, GPIB, PGAM2	461	161	14912	2.21005	1	0.301582	38.4801
GO:0019752~carboxylic acid metabolic process	22	3.22581	0.0290386	GAD1B, ME1, ALDOAB, ZGC:92040, HOGA1, PKMB, PGAM2, PAH, ZGC:101853, ZGC:85777, GAPDHS, AMDHD1, PYCR1B, PFKMA, CH25H, PFKMB, PKLR, CYP26B1, UGT5C1, ENO3, GPIB, CH25HL2	461	435	14912	1.63594	1	0.312293	39.9383
GO:1901385~regulation of voltage-gated calcium channel activity	3	0.439883	0.0296088	CACNB2A, DRD2B, CACNB4B	461	9	14912	10.7824	1	0.315844	40.5456
GO:0097324~melanocyte migration	3	0.439883	0.0296088	ZGC:103530, SLC24A5, CSF1RA	461	9	14912	10.7824	1	0.315844	40.5456
GO:0032879~regulation of localization	28	4.10557	0.0303775	SST2, CSF1RA, ANK1A, ADPRHL1, CACNB2A, MT2, DRD2B, CACNB4B, SCN4AB, SI:CH211-195B13.1, KCNC1A, SST1.1, CACNA1SB, KCND1, ITGB3A, CXCL20, ZGC:162595, CACNA1SA, THY1, LAMA2, KCNJ1A.4, KCNJ1A.5, YJEFN3, KCNJ1A.2, POMCB, ZGC:91999, KCNJ1A.6, DOC2D	461	597	14912	1.51712	1	0.321084	41.3551
GO:0014706~striated muscle tissue development	11	1.6129	0.0309085	BVES, SGCG, MYHZ2, MURCB, MYBPC3, SGCD, DESMA, MYH6, STAC3, NPPA, SLC8A4A	461	164	14912	2.16962	1	0.324163	41.9083
GO:1903169~regulation of calcium ion transmembrane transport	4	0.58651	0.0326708	CACNB2A, DRD2B, CACNB4B, THY1	461	23	14912	5.62558	1	0.337728	43.709
GO:0060537~muscle tissue development	11	1.6129	0.0331946	BVES, SGCG, MYHZ2, MURCB, MYBPC3, SGCD, DESMA, MYH6, STAC3, NPPA, SLC8A4A	461	166	14912	2.14348	1	0.34055	44.2339
GO:0019637~organophosphate metabolic process	25	3.66569	0.0333058	MOCOS, ZGC:171957, SGMS2, ALDOAB, AK1, PKMB, ADCY2B, PGAM2, FBP2, G6PC3, GC3, GAPDHS, IMPDH1A, NME4, PFKFB2A, PFKMA, FITM1, PFKMB, GPHNB, PKLR, GPIB, ENO3, NME2B.2, DRD2B, TSHR	461	521	14912	1.55216	1	0.339883	44.3448
GO:0050900~leukocyte migration	7	1.02639	0.0350327	CORO1A, CXCR3.2, CCL25B, CH25H, CXCL20, MITFA, CSF1RA	461	79	14912	2.8662	1	0.352564	46.04
GO:0007010~cytoskeleton organization	28	4.10557	0.0351455	CAV3, EPB41B, SMYD1A, EVLB, CNN1A, TWF2B, STMN4L, EHD2B, MYOZ1A, DNAAF2, TNNT2D, DESMA, MYOZ1B, TFPI2, TWF2, TNNT3A, TNNT3B, MYH6, THY1, CORO1A, BVES, RGS14A, MYOZ2B, MYOZ2A, VCLA, CAPGB, TNNI2A.4, CAPN3B	461	605	14912	1.49705	1	0.351863	46.149
GO:0051049~regulation of transport	20	2.93255	0.0355675	KCNC1A, CACNA1SB, KCND1, ZGC:162595, CACNA1SA, THY1, CACNB2A, ADPRHL1, KCNJ1A.4, KCNJ1A.5, YJEFN3, KCNJ1A.2, DRD2B, CACNB4B, POMCB, ZGC:91999, SCN4AB, SI:CH211-195B13.1, DOC2D, KCNJ1A.6	461	392	14912	1.65036	1	0.353672	46.555
GO:0072522~purine-containing compound biosynthetic process	10	1.46628	0.0357792	IMPDH1A, NME4, ZGC:171957, AK1, ADCY2B, NME2B.2, DRD2B, TSHR, PNP4A, GC3	461	145	14912	2.23083	1	0.353769	46.7576
GO:0044763~single-organism cellular process	289	42.3754	0.0366376	CALHM2, FREM1A, MOV10B.1, SGMS2, EVLB, PGAM2, PCDH15A, EHD2B, CH25H, CHRNA5, NME2B.2, DRD2B, ARHGEF3L, SI:CH211-195B13.1, FUT9D, SERPINH1B, CYR61L1, DKK3B, AGRP2, MYH6, CTNNA2, THY1, NME4, KIF5AA, SERPINF1, F5, GRIN1A, MUC13B, GPHNB, WISP1A, UGT5C1, HAS3, CAPGB, CCR12A, DOC2D, CAPN3B, CADM2A, ALDOAB, POSTNB, FOSAB, CD81B, GPR143, ZGC:85932, DMRT2B, SLC17A6A, IL17D, OTPA, DNAAF2, ZGC:103530, ZGC:1…	461	8718	14912	1.0723	1	0.359012	47.5717
GO:0044711~single-organism biosynthetic process	29	4.2522	0.0395073	ZGC:171957, SGMS2, ADCY2B, PGAM2, G6PC3, GBGT1L1, GC3, IMPDH1A, GLT8D2, TYR, PYCR1B, FITM1, CH25H, GGPS1, NME2B.2, DRD2B, TYRP1B, GAD1B, MPX, AK1, SLC24A5, FBP2, DBH, NME4, GPHNB, GPIB, HAS3, CH25HL2, TSHR	461	639	14912	1.46802	1	0.379725	50.2089
GO:0010631~epithelial cell migration	5	0.733138	0.0397742	LOXL2A, MT2, ZGC:103530, SLC24A5, CSF1RA	461	42	14912	3.85084	1	0.380101	50.4477
GO:0060538~skeletal muscle organ development	8	1.17302	0.0418724	LAMA2, BVES, MYHZ2, POSTNB, MURCB, DESMA, STAC3, SLC8A4A	461	104	14912	2.48824	1	0.39418	52.2879
GO:0030595~leukocyte chemotaxis	6	0.879765	0.0420717	CORO1A, CXCR3.2, CCL25B, CH25H, CXCL20, CSF1RA	461	62	14912	3.13036	1	0.393971	52.4593
GO:0015988~energy coupled proton transmembrane transport, against electrochemical gradient	5	0.733138	0.0428255	ATP1A1A.2, ATP6AP1LB, ATP1A1A.3, ATP1A3B, ATP1A3A	461	43	14912	3.76129	1	0.397819	53.1023
GO:0090662~ATP hydrolysis coupled transmembrane transport	5	0.733138	0.0428255	ATP1A1A.2, ATP6AP1LB, ATP1A1A.3, ATP1A3B, ATP1A3A	461	43	14912	3.76129	1	0.397819	53.1023
GO:0015991~ATP hydrolysis coupled proton transport	5	0.733138	0.0428255	ATP1A1A.2, ATP6AP1LB, ATP1A1A.3, ATP1A3B, ATP1A3A	461	43	14912	3.76129	1	0.397819	53.1023
GO:0007610~behavior	10	1.46628	0.042923	RYR1B, NPY8BR, OTPA, INS, DESMA, ATP1A3B, DRD2B, ATP1A3A, SNCGB, RLBP1A	461	150	14912	2.15647	1	0.396856	53.1849
GO:0006002~fructose 6-phosphate metabolic process	3	0.439883	0.0434373	PFKMA, PFKMB, FBP2	461	11	14912	8.82193	1	0.398912	53.6182
GO:0030004~cellular monovalent inorganic cation homeostasis	6	0.879765	0.04459	ATP1A1A.2, ATP1A1A.3, ATP1A3B, ATP1A3A, SLC4A1A, SI:CH211-195B13.1	461	63	14912	3.08067	1	0.405484	54.5757
GO:1901068~guanosine-containing compound metabolic process	4	0.58651	0.0448376	IMPDH1A, NME4, GPHNB, NME2B.2	461	26	14912	4.97647	1	0.405569	54.7789
GO:0043279~response to alkaloid	4	0.58651	0.0448376	CHRNA2A, CHRNA5, DRD2B, CHRNE	461	26	14912	4.97647	1	0.405569	54.7789
GO:0007270~neuron-neuron synaptic transmission	4	0.58651	0.0448376	GLRA3, GLRBB, DRD2B, GLRBA	461	26	14912	4.97647	1	0.405569	54.7789
GO:0007267~cell-cell signaling	27	3.95894	0.0452299	SST2, NRXN2B, GLRA3, PTH1B, GLRBB, GLRBA, CACNB2A, SLC6A1B, CHRNA5, DRD2B, CACNB4B, SST1.1, PENKA, WNT4B, LOC571123, CHRNA2A, CYR61L1, DKK3B, ZGC:162595, LIN7A, SNAP25B, SNAP23.2, WISP1A, PENKB, POMCB, CHRNE, DOC2D	461	593	14912	1.4728	1	0.406669	55.0992
GO:0009612~response to mechanical stimulus	5	0.733138	0.046005	ALPL, ATP2A1, COL1A2, PCDH15A, NFATC1	461	44	14912	3.6758	1	0.410415	55.7256
GO:0009152~purine ribonucleotide biosynthetic process	9	1.31965	0.0481793	IMPDH1A, NME4, ZGC:171957, AK1, ADCY2B, NME2B.2, DRD2B, TSHR, GC3	461	130	14912	2.23941	1	0.423628	57.4392
GO:0003205~cardiac chamber development	4	0.58651	0.0493256	TNNC1B, MYBPC3, MYH6, GREM2B	461	27	14912	4.79216	1	0.429635	58.3173
GO:0006164~purine nucleotide biosynthetic process	9	1.31965	0.0499983	IMPDH1A, NME4, ZGC:171957, AK1, ADCY2B, NME2B.2, DRD2B, TSHR, GC3	461	131	14912	2.22232	1	0.432409	58.8246
GO:0016051~carbohydrate biosynthetic process	6	0.879765	0.0526758	GLT8D2, GPIB, PGAM2, HAS3, FBP2, G6PC3	461	66	14912	2.94064	1	0.448111	60.7868
GO:0090132~epithelium migration	5	0.733138	0.0527475	LOXL2A, MT2, ZGC:103530, SLC24A5, CSF1RA	461	46	14912	3.51599	1	0.446866	60.8381
GO:0010959~regulation of metal ion transport	5	0.733138	0.0527475	CACNB2A, DRD2B, CACNB4B, SI:CH211-195B13.1, THY1	461	46	14912	3.51599	1	0.446866	60.8381
GO:1904062~regulation of cation transmembrane transport	4	0.58651	0.0540238	CACNB2A, DRD2B, CACNB4B, THY1	461	28	14912	4.62101	1	0.453248	61.741
GO:0006979~response to oxidative stress	6	0.879765	0.0555485	RYR1B, MPX, PDIA2, CAT, GPX1A, TRPM2	461	67	14912	2.89675	1	0.461038	62.7939
GO:0031443~fast-twitch skeletal muscle fiber contraction	2	0.293255	0.0607457	RYR1B, ATP2A1	461	2	14912	32.3471	1	0.490503	66.1813
GO:0032989~cellular component morphogenesis	32	4.69208	0.0642384	CAV3, LOXL2A, SMYD1A, LINGO4B, MYOZ1A, DNAAF2, TNNT2D, DESMA, NADL1.2, MYOZ1B, TFPI2, SI:CH211-195B13.1, FMODA, RTN4R, TNNT3A, TNNT3B, MYH6, CTNNA2, THY1, CORO1A, KIF5AA, BVES, CDC42SE2, MYOZ2B, MYOZ2A, ZGC:113307, VCLA, EPYC, TNNI2A.4, FEZ1, INAB, CAPN3B	461	755	14912	1.371	1	0.508745	68.2922
GO:0051924~regulation of calcium ion transport	4	0.58651	0.0693364	CACNB2A, DRD2B, CACNB4B, THY1	461	31	14912	4.17382	1	0.534847	71.1515
GO:0051480~regulation of cytosolic calcium ion concentration	7	1.02639	0.0704228	ATP2B3B, SCGN, TRPC4A, DRD2B, SLC8A4A, CALB2B, THY1	461	94	14912	2.40882	1	0.538799	71.7286
GO:0046390~ribose phosphate biosynthetic process	9	1.31965	0.0729496	IMPDH1A, NME4, ZGC:171957, AK1, ADCY2B, NME2B.2, DRD2B, TSHR, GC3	461	142	14912	2.05017	1	0.550112	73.029
GO:0009260~ribonucleotide biosynthetic process	9	1.31965	0.0729496	IMPDH1A, NME4, ZGC:171957, AK1, ADCY2B, NME2B.2, DRD2B, TSHR, GC3	461	142	14912	2.05017	1	0.550112	73.029
GO:0051239~regulation of multicellular organismal process	29	4.2522	0.0741008	LOXL2A, SPI1A, UCMAB, TNNC2, MYBPC3, CSF1RA, CDH4, ANK1A, TNNT2D, CYP26B1, MITFA, MT2, POPDC2, NADL1.2, TFPI2, FMODA, TNNC1B, MYH11A, TNNT3A, TNNT3B, THY1, LAMA2, SERPINF1, ATP2A1, COL1A1A, YJEFN3, POMCB, EPYC, CPB2	461	680	14912	1.37951	1	0.554171	73.6026
GO:0006183~GTP biosynthetic process	3	0.439883	0.0765144	IMPDH1A, NME4, NME2B.2	461	15	14912	6.46941	1	0.564418	74.7681
GO:0046686~response to cadmium ion	3	0.439883	0.0765144	MT2, HSP70L, HSP70.1	461	15	14912	6.46941	1	0.564418	74.7681
GO:0042559~pteridine-containing compound biosynthetic process	3	0.439883	0.0765144	SPRB, GCH2, PTS	461	15	14912	6.46941	1	0.564418	74.7681
GO:0072593~reactive oxygen species metabolic process	4	0.58651	0.0805109	MPX, MYH11A, CAT, IRG1	461	33	14912	3.92086	1	0.581901	76.5919
GO:0051216~cartilage development	8	1.17302	0.080679	LOXL2A, LECT1, CYP26B1, AND1, AND2, DCN, COL11A2, GREM2B	461	121	14912	2.13865	1	0.580903	76.6659
GO:1901615~organic hydroxy compound metabolic process	8	1.17302	0.083449	TYR, ADH8A, CH25H, MIOX, CH25HL2, DBH, TYRP1B, TPH2	461	122	14912	2.12112	1	0.591986	77.8527
GO:0070925~organelle assembly	18	2.6393	0.0874562	CAV3, SMYD1A, TNNT3A, TNNT3B, MYH6, CORO1A, BVES, MYOZ1A, DNAAF2, MYOZ2B, MYOZ2A, TNNT2D, DESMA, VCLA, MYOZ1B, TFPI2, TNNI2A.4, CAPN3B	461	384	14912	1.51627	1	0.608183	79.4695
GO:0009115~xanthine catabolic process	2	0.293255	0.0897234	AOX5, AOX6	461	3	14912	21.5647	1	0.616256	80.3343
GO:0046110~xanthine metabolic process	2	0.293255	0.0897234	AOX5, AOX6	461	3	14912	21.5647	1	0.616256	80.3343
GO:0042417~dopamine metabolic process	2	0.293255	0.0897234	TYR, DBH	461	3	14912	21.5647	1	0.616256	80.3343
GO:0009314~response to radiation	9	1.31965	0.0904069	OPN5, GNAT1, SLC45A2, OTPA, CRY1BA, OPN4XB, TRPM1A, TRPM1B, RLBP1A	461	149	14912	1.95385	1	0.61741	80.5882
GO:0015698~inorganic anion transport	6	0.879765	0.0929414	GLRA3, CLCNK, GLRBB, GLRBA, SLC4A1A, SLC20A1A	461	78	14912	2.48824	1	0.626318	81.5029
GO:0010038~response to metal ion	5	0.733138	0.0938974	MT2, HSP70L, HSP70.1, CAT, TRPV6	461	56	14912	2.88813	1	0.628518	81.8373
GO:0061448~connective tissue development	8	1.17302	0.0950674	LOXL2A, LECT1, CYP26B1, AND1, AND2, DCN, COL11A2, GREM2B	461	126	14912	2.05378	1	0.631559	82.2388
GO:0044275~cellular carbohydrate catabolic process	3	0.439883	0.0952282	PYGMA, MIOX, PGAM2	461	17	14912	5.70831	1	0.630473	82.2933
GO:0071542~dopaminergic neuron differentiation	3	0.439883	0.0952282	OTPA, CDNF, SNCGB	461	17	14912	5.70831	1	0.630473	82.2933
GO:0019748~secondary metabolic process	3	0.439883	0.0952282	SLC24A5, PGAM2, TYRP1B	461	17	14912	5.70831	1	0.630473	82.2933
GO:0001505~regulation of neurotransmitter levels	7	1.02639	0.0954646	GAD1B, SNAP25B, SNAP23.2, ZGC:162595, DBH, DOC2D, LIN7A	461	102	14912	2.2199	1	0.629702	82.3732

## Sheet: DE hindbrain genes
Genes expressed in r4, r5, and r6	Up-regulated genes in hoxb1b RNA-Seq (n=7)	Down-regulated genes in hoxb1b RNA-Seq (n=78)	Differentially expressed genes with specific rhombomere restricted expression pattern n=4
atf3		X
atp1a1a.2		X
atp1a3a		X
atp1a3b		X
bsk146		X
cacnb2a		X
cacnb4b		X
cadm2a		X
calb2b		X
cd81b		X
cdh4		X
cdx4	X
col11a1b		X
cyp1b1	X
cyp26b1		X	r3/4
dab2		X
dbh		X
desma		X	r3/5
draxin	X
drd2b		X
egr3		X
entpd3		X
fez1		X
fgf13a		X
fgf8a	X		r4
fosab		X
fsta	X
gad1b		X
gapdhs		X
gata2b		X
ghrb		X
glrbb		X
gpc1b		X
gpm6aa		X
gria2b		X
gria3b		X
grin1a		X
homer1b		X
hpdb		X
hsp90aa1.2		X
hspb11		X
hspb9		X
kif5aa		X
lin7a		X
mb		X
mmp23bb		X
mpz	X		r3/5
myhz1.1		X
myt1la		X
ndufa4		X
nefma		X
neurod6b		X
npy8br		X
olfm2a		X
otpa		X
pcsk1nl		X
pdcd4b		X
pdlim3b		X
penka		X
penkb		X
pth1b		X
pth2r	X
ptn		X
pvalb7		X
rab11bb		X
raly		X
rgs7a		X
rtn4r		X
rxfp3.2b		X
sardh		X
scrt1a		X
sgcd		X
slc10a4		X
slc6a1b		X
sncgb		X
sst1.1		X
st8sia5		X
stmn4l		X
syngr1a		X
tfap2e		X
tph2		X
trpc4a		X
trpm2		X
tspan7b		X
wnt4b		X
aacs
abat
abca1a
abca5
abcc4
abcc5
abcc8
acat2
ache
ackr3a
ackr3b
aclya
aco2
acsbg2
acss1
actn1
acvr2b
adarb1a
adcyap1a
adcyap1b
adcyap1r1a
adcyap1r1b
adgra3
adgrl3.1
adgrl3.2
adgrv1
adka
adkb
adora2aa
adora2b
adra2a
aggf1
agrn
ahctf1
ahcyl1
ahi1
ak3
akt1
alcama
alcamb
aldh1a2
aldh1l1
aldoaa
aldocb
alk
amigo1
amotl2a
anos1a
anp32b
anxa13l
ap1m1
ap1m3
ap1s1
apc
aph1b
aplp2
appa
appb
appl1
appl2
arfip2a
arg2
arhgap29b
arhgap32b
arhgef1a
arid1aa
arl4ca
arl4cb
arrb2b
arrdc2
ascl1a
ascl1b
aspm
atg5
atoh1a
atoh1b
atoh8
atp1a1a.1
atp1a1a.4
atp1a1a.5
atp1a1b
atp1a3al
atp1b1b
atp1b2a
atp1b3a
atp1b3b
atp2b1a
atp5a1
atp6v0ca
atp6v0cb
atp6v1ba
aurka
aurkb
auts2a
avpr1ab
axin2
azin1a
badb
barhl1a
barhl1b
barhl2
bcam
bckdk
bcl11bb
bcl2a
bcl2l1
bcl2l10
bdnf
bgnb
bhlha15
bhlhe22
bhlhe23
bhlhe40
bhlhe41
bicc1a
birc5b
bmpr1ba
bnip3lb
boc
bokb
bop1
bora
borcs8
brd2a
brd2b
brinp1
brinp3a.1
btbd6a
btg1
btg2
btg3
bub1bb
ca16b
ca2
ca8
cabin1
cacnb1
cacnb3a
cacnb4a
cad
cadm1b
cadm3
cadm4
cahz
calb2a
calca
calm1a
calm1b
calm2a
camk1db
camk2b1
camk2d2
camk2g1
camk2g2
camk2n2
camk4
camkvb
capns1b
cart2
cart3
cart4
casp3a
casr
casz1
ccdc85al
ccdc85b
ccna2
ccnb1
ccnb2
ccnd1
ccne2
ccnf
ccng2
ccnjl
cd59
cd82a
cd99l2
cdc25b
cdc42ep2
cdca7a
cdh1
cdh10a
cdh2
cdh6
cdh7
cdk10
cdk2
cdk5r1b
cdk5rap3
cdkn1a
cdkn1ca
cdon
celf2
celf5a
cenpw
cercam
cers2a
cfap161
chata
chd
chd7
chek1
chfr
chga
chn1
chodl
chpf2
chpfa
chrdl2
chrm2a
chst11
chst13
chst14
chst7
chuk
cicb
cirbpa
cited2
cited4b
ckba
ckbb
cldn5a
cldnj
clic4
clstn1
clstn2
clstn3
clybl
cnbpa
cnga5
cnnm2a
cnp
cnpy1
cnr1
cntfr
cntn1a
cntn1b
cntn2
cobl
col11a1a
col14a1a
col15a1b
col18a1
col4a5
col5a1
col7a1l
col9a2
coro1b
coro1ca
cpeb1b
cpm
crabp1a
crabp1b
crabp2a
crabp2b
crb1
crb2a
creb1a
crhb
crhr1
crip2
csgalnact2
csnk1da
csnk1db
csnk1e
csnk1g2a
csrnp1b
ctcf
ctnnb1
ctsba
ctsf
cul4a
cux2a
cux2b
cx43
cx43.4
cxadr
cxcl11.1
cxcl11.3
cxcl11.4
cxcl11.5
cxcl11.8
cxcl12a
cxcl14
cxcr4a
cxcr4b
cygb1
cyp26a1
cyp26c1
cyp4t8
cyr61
dab1a
dab1b
dacha
dachb
dachc
dachd
dact1
dact3a
dact3b
dag1
dagla
dao.2
dap1b
dbx1a
dcaf7
dcbld1
dcc
dclk2a
ddb2
ddit4
ddx46
depdc1a
desi1a
dhrs9
dicer1
dio3a
dio3b
disc1
dkk1b
dkk2
dla
dlb
dlc
dld
dlg1
dlg2
dlg4b
dlgap5
dlst
dlx2a
dmbx1a
dmbx1b
dmtn
dmxl2
dnajb11
dnajc2
dnajc5aa
dnmt1
dnmt3bb.1
dnttip2
dot1l
dpysl2b
dpysl3
dpysl4
dpysl5a
dpysl5b
drd1b
drd2a
drd2l
drd3
drd4a
drgx
dselb
dtl
dtnba
dusp1
dusp2
dusp6
dusp8a
dynll2a
ebf2
ebf3a
eef2b
eef2l2
efemp2a
efemp2b
efhc1
efna1b
efna2a
efna3b
efna5a
efna5b
efnb1
efnb2a
efnb3b
egfl6
egr1
egr2a
egr2b
eif3ha
eif4ebp3l
ek1
elavl3
elfn1b
elovl1b
emilin2b
eml2
enc1
enc2
enc3
eng1a
eng1b
eng2a
eng2b
eno1a
eno2
entpd1
epha4a
epha4b
epha7
ephb3a
ephb4a
ephb4b
epo
eps8
esco2
esr2a
esrra
esrrb
esrrga
ets1
etv1
etv4
etv5a
etv5b
evla
evx1
exd1
exosc2
exosc6
ext1a
ext1b
eya1
eya2
fabp3
fabp7a
fadd
fam212aa
fam212ab
fam222a
fam43a
fam49a
fam84a
fanca
fancc
fbl
fbxl14b
fbxo25
fbxo5
fen1
fev
fgf18b
fgf19
fgf3
fgf4
fgf5
fgf8b
fgfr1a
fgfr1b
fgfr2
fgfr3
fgfr4
fgfrl1a
fibinb
fign
fkbp1ab
fkbp1b
fkrp
fktn
flot1b
flrt1b
flrt2
flrt3
flt4
fmnl3
foxa
foxa2
foxb1a
foxb1b
foxd3
foxi1
foxj1a
foxj1b
foxl1
foxo3a
foxo3b
foxp1b
foxp2
fras1
fryb
fscn1a
fstl1a
fstl1b
fundc1
fus
fxyd6
fzd7a
fzd7b
fzd8a
gabarapa
gad2
gadd45ga
gadd45gb.1
gak
galca
galcb
galn
galnt18a
galnt8b.1
gap43
gars
gas2l3
gas6
gas7a
gata2a
gata3
gbx1
gbx2
gclm
gdnfa
gemin4
gfap
gfra1b
ghra
gigfy2
gins3
gipc2
glceb
gli1
gli2a
gli2b
gli3
glra1
glra4a
gltscr1
glula
glulb
gmfb
gmnn
gnai2b
gnao1b
gnav1
gnb3a
gne
gpc1a
gpc6a
gpd1b
gper1
gpia
gpm6ab
gpm6ba
gpm6bb
gpr146
gpr158a
gpr161
gpr22a
gpt2
grapa
greb1
greb1l
gria4b
grid2
grin1b
grin2db
grk5
grm6a
grna
grnb
gsg1l
gsna
gsta.1
gsx1
hapln1a
hcrt
hcrtr2
hdac1
hdlbpb
heatr1
hells
helt
her11
her12
her13
her2
her3
her4.1
her4.2
her4.5
her5
her6
her8a
her9
hey1
hgfa
hgfb
hhip
hif1ab
hif1an
hivep2a
hk1
hlfa
hlfb
hlx1
hmga1a
hmga2
hmgb1a
hmgb1b
hmp19
hmx3a
hnf1ba
hnf1bb
homeza
hoxa13a
hoxa1a
hoxa2b
hoxa3a
hoxa4a
hoxa9a
hoxb1a
hoxb1b
hoxb2a
hoxb3a
hoxb4a
hoxb5a
hoxb8a
hoxc6a
hoxd3a
hoxd4a
hpca
hrasa
hs2st1a
hs3st1l1
hs3st3b1a
hs3st3b1b
hs3st3l
hs3st4
hs6st1a
hs6st1b
hs6st2
hs6st3b
hsf1
hsf2
hspa4l
hspa8
hspb1
hspb8
htr1aa
hyou1
id1
id2a
id4
idh1
idh2
ids
ier2
igdcc3
igf2r
igfbp2a
igfbp3
igfbp7
igsf21a
igsf21b
igsf9b
ihhb
ikzf1
ikzf5
il17rd
impdh1b
insm1a
insm1b
ip6k2a
irx1a
irx1b
irx2a
irx3a
irx3b
irx4a
irx4b
irx5a
irx5b
irx6a
irx7
isl1
isl2b
ism1
jag1a
jag2b
jam3b
katnb1
kcna1a
kcnh1a
kcnh1b
kcnip1b
kcnip3b
kcnj10a
kcnj10b
kcnj11l
kctd12.2
kctd13
kctd15a
kctd4
kdm5bb
kdm7aa
kdm7ab
kdr
kera
khdrbs1a
khdrbs1b
kidins220b
kif1bp
kif20bb
kif5ab
kif5c
kirrel3l
kiss1
kiss1ra
kiss1rb
klf6a
klf7a
klf7b
klf8
klf9
kmt2a
kremen1
lama5
large
lbr
lbx1b
lbx2
ldb2a
ldha
ldlrap1a
lef1
lepr
lfng
lgi1a
lgi3
lgmn
lgr4
lhfpl2b
lhfpl4a
lhx1a
lhx2b
lhx3
lhx5
lhx9
lima1a
limk1a
limk2
lin28a
lingo1a
lingo1b
lingo2a
lingo3a
lipg
lix1l
lmf2b
lmo1
lmo3
lmo4a
lmo4b
lmo7a
lmx1al
lmx1ba
lmx1bb
loxl2b
lpar1
lpl
lratb
lrfn2a
lrfn5a
lrig1
lrp5
lrp8
lrrc3
lrrc4.1
lrrc4ba
lrrn1
lrrn3
lrrtm1
lrrtm2
lrrtm4l2
lum
lzic
lzts2a
m17
m6pr
mab21l1
mab21l2
macc1
mad2l1
mafaa
mafba
mafbb
mag
manf
mao
map1lc3b
map3k4
mapk1
mapk12a
mapk14a
mapk15
mapk3
mapk4
mapk6
mapk7
mapk8b
mapta
marcksl1a
marveld1
mast1b
mbd3b
mbnl2
mbpa
mcama
mcamb
mcm4
mcm5
mcoln1b
mdka
mdkb
mecom
med12
med24
mef2aa
mef2ca
mef2cb
mef2d
meis1a
meis1b
meis2a
meis2b
meis3
met
metrnl
mfn2
mgll
mib1
mibp
mical3b
mid1ip1l
midn
mir107
mir10a
mir10b-1
mir10c
mir217-1
mir9-001
mir9-2
mkrn1
mkxb
mllt10
mlnl
mlnr
mmd
mmd2a
mmp15b
mmp2
mn1b
mnx1
mnx2a
mpi
mpp2b
mpp5a
mpped2
mrc1a
msh6
msi1
msi2a
msi2b
msx1a
msx1b
msx3
mtfr2
mtr
mxi1
myca
mych
mycn
myh10
myo10
myo10l1
myo15aa
myo1b
myt1lb
naa10
nab1a
nanos1
nap1l1
nav2b
nav3
nbeaa
ncam1a
ncam1b
nck2a
ncoa3
ncor2
ncs1a
ncs1b
ndel1b
ndrg3b
ndst1b
ndst3
necab1
neo1a
nes
neurod1
neurod4
neurog1
nfe2l3
nfia
nfil3
nhsl1a
nin
nipblb
nisch
nkd1
nkx1.2la
nkx1.2lb
nkx2.2a
nkx2.2b
nkx2.9
nkx6.1
nkx6.2
nkx6.3
nlgn1
nlgn2a
nlgn2b
nlgn3a
nlgn3b
nlgn4a
nlgn4b
nog1
nog2
nolc1
nop58
notch1a
notch1b
notch3
notum1a
nova2
npb
npepps
nptna
nptnb
nptx1l
nptx2a
nr1d1
nr1d2a
nr1d2b
nr1d4a
nr1d4b
nr2f1a
nr2f1b
nr2f2
nr2f5
nr2f6b
nr4a1
nr4a2a
nr4a2b
nr4a3
nr5a2
nr6a1b
nrarpb
nrbf2b
nrg1
nrgna
nrip1b
nrn1a
nrp2a
nrp2b
nrxn2a
nsmfb
ntm
ntn1a
ntn1b
ntn2
ntsr1
nudt9
numb
nup62l
nusap1
nxn
oc90
ogg1
olfm1a
olfm1b
olig1
olig2
olig3
olig4
onecut1
onecutl
opcml
oprd1a
oprd1b
oprl1
oprm1
optc
osgn1
otofa
otpb
otx1b
otx2
p2rx7
pabpc1b
pacsin1b
pafah1b1a
pafah1b1b
pak1
pald1a
palm1a
panx1a
pappa2
pappaa
pappab
paqr5a
pard6gb
parp2
pax2a
pax2b
pax3a
pax3b
pax5
pax6a
pax6b
pax7a
pax7b
pax8
pbx1a
pbx3a
pbxip1b
pcdh10b
pcdh17
pcdh18a
pcdh18b
pcdh19
pcdh1a
pcdh1b
pcdh7a
pcdh7b
pcdh9
pclob
pcna
pcp4a
pdlim1
pdlim3a
pdlim4
pdlim5a
pdlim7
pds5b
pdzd4
pdzrn3b
pdzrn4
perp
pfkfb4b
phc2a
phf21ab
phlda1
phox2a
phox2bb
pigh
pik3c2a
pik3r3b
pink1
pkma
pla1a
plcb3
plce1
plcxd3
plekhg4
plekhh1
plk1
plp1a
plp1b
plpp7
plppr1
plppr2a
plxna3
plxna4
plxnb2a
plxnb2b
poc5
podxl
pola1
pold1
polr1a
pomgnt2
pomt2
porcn
pou3f1
pou3f2b
pou3f3a
pou3f3b
pou4f2
pou5f3
ppargc1a
ppdpfb
ppm1g
ppp1r14ab
ppp1r1c
ppp3ca
ppp3cb
ppp3ccb
ppp3r1a
ppp3r1b
prdm12a
prdm12b
prdm13
prdm16
prdm5
prdm8
prdx2
prdx6
preb
prickle1b
prickle2b
prim1
prkaa1
prkca
prkcba
prkcda
prmt1
prmt8b
prnprs3
prom1a
prox1a
prox2
prr18
prtga
prtgb
psenen
ptch1
ptch2
ptf1a
ptgdsl
ptges3a
pth1a
pth2
ptk7a
ptmaa
ptp4a1
ptpn12
ptpra
ptprfb
ptprk
ptprma
ptprn2
ptprn2l
ptprna
ptpro
ptprz1b
puf60a
pvalb6
pvrl1b
pvrl2l
pwp2h
qki2
qkia
quo
rab14
rab3c
rab5aa
rab6bb
rab8b
rabl6a
rac3a
rad21a
ran
rap1b
raraa
rarab
rarga
rasgef1ba
rasgef1bb
rasgrp3
rasl11b
rassf1
rassf8b
rbfox1
rbms3
rbmx
rcc1
rcor2
rdh10a
recql
reln
rem1
rest
rfng
rfx2
rfx4
rgcc
rgma
rgmb
rgmd
rgs3a
rgs4
rgs6
rhbdl3
rhoab
rhoca
rhoua
rhoub
rims2a
rln1
rln3a
rnd1l
rnd3a
rnf41
rnpep
robo1
robo2
robo3
robo4
rock1
rock2b
rogdi
roraa
rorca
rpl10
rras2
rrm1
rrm2
rrm2b
rspo1
rspo2
rspo3
rtca
rtn4b
rufy3
runx2b
rwdd3
rxfp1
rxfp2l
rxfp3
rxfp3.3b
rxraa
rxrba
rxrbb
rxrga
rybpa
ryr2a
ryr3
s1pr2
s1pr5a
sall1a
sall2
sall3a
sall4
satb1a
scarb2
schip1
scn12aa
scn1ba
scn1lab
scn4bb
scn8aa
scrt1b
scrt2
scube1
scube2
scube3
sdc2
sdc4
sec61a1
selj
sema3aa
sema3d
sema3e
sema3fb
sema3ga
sema3gb
sema4d
sema4e
sema6a
sema6bb
sema6dl
sema6e
seph
sepn1
sepw1
serinc5
serpine2
sesn1
setb
sfrp1a
sfrp5
sfxn1
sh2d3cb
sh3gl2
shank3a
shdb
she
shha
shhb
shisa9a
shmt1
shox
shox2
shroom2a
shrprbck1r
sid4
sipa1l1
sipa1l2
six2a
six3a
skida1
skp2
slbp
slc12a4
slc12a5b
slc16a1b
slc16a2
slc16a3
slc17a6b
slc1a2b
slc25a12
slc2a2
slc30a2
slc3a2a
slc3a2b
slc6a4a
slc6a5
slc6a9
slc7a6os
slc9a3r1
slit1b
slit3
slitrk2
slmapb
smad1
smad3b
smad7
smad9
smarca4a
smc1al
smc2
smc3
smc4
smoc2
smox
snai1b
snap25a
sncb
snx15
socs1a
sost
soul4
sox10
sox11a
sox19a
sox19b
sox1a
sox2
sox21a
sox21b
sox3
sox4a
sox4b
sox7
sox9a
sox9b
sp5l
sp8a
sp8b
spata2
speg
spock3
spon1a
spra
spry1
spry2
spry4
sqstm1
srd5a2b
srrm4
ssb
ssbp3b
sst1.2
sst3
sst5
sst6
st3gal8
st6gal1
st6gal2a
st6gal2b
st6galnac5b
st8sia1
st8sia2
st8sia3
st8sia4
stab2
stap2a
stc2a
stk40
stmn1a
stmn2a
stmn2b
stmn4
stra6
strbp
sulf1
sulf2a
sulf2b
suv39h1b
svila
syn1
syn2b
syne1a
syne2b
syt11a
syt13
syt4
syt9a
tac1
tac3a
tac3b
tacc2
tacc3
tacr1a
tacr1b
tacr3a
tacr3l
tagln3b
tal1
tanc2a
tbl3
tbx20
tbx2a
tcf12
tcf4
tcf7
tcf7l1a
tcf7l2
tdh
tead1a
tead3a
tefa
tekt1
tenm3
tenm4
tfap2a
tfap2b
tfe3a
tfe3b
tgif1
th
thbs3a
thraa
thrb
thsd7aa
thumpd3
timp2a
tiparp
tjp1a
tjp1b
tlr3
tlr4bb
tmem178b
tmem229b
tmem237a
tmem59l
tmtc2a
tmtopsa
tnfrsf1a
tnfrsfa
tnfsf10l
tnika
tob1a
tox3
tp53
tp53inp1
tpbga
tpi1b
tpm3
traf4a
trh
trib3
trim36
trim71
trpc3
trpc5a
trpc5b
trpc7b
trpm7
trpv1
try
tsen54
tshz1
tshz2
tshz3b
ttc25
ttc39c
tuba1b
tubb5
twist1a
twist1b
twist2
txn
txnipa
txnrd1
txnrd3
uacab
uba5
ube2e2
ube2ib
uchl1
ucn3l
uhrf1
umps
unc45a
unc5a
unc5b
unc5c
unc5da
unc5db
urp1
urp2
utp20
uts1
valopa
valopb
vamp1
vat1
vcam1b
vdac3
vdrb
vegfaa
vegfc
veph1
vezf1a
vhl
vim
vipb
vldlr
vox
vsx1
vsx2
vwa2
vwc2
vwc2l
wbscr17
wdr36
wdr78
whsc1
wls
wnt1
wnt10b
wnt3
wnt3a
wnt4a
wnt7aa
wnt7ab
wnt7bb
wnt8b
wtip
xrcc6
yap1
yrk
ywhaba
ywhabb
ywhabl
ywhae1
ywhae2
ywhag1
ywhah
ywhaqa
ywhaqb
ywhaz
zbtb10
zbtb16a
zbtb16b
zbtb18
zbtb4
zc4h2
zeb2b
zfhx3
zfhx4
zfp36l1a
zic1
zic2a
zic2b
zic3
zic4
zic5
zic6
zmat4a
znf219
znf385b
znf503
znf513
znf536
znf703
znrf1
zswim6
zwi
