# Supplementary material for: Analysis of novel caudal hindbrain genes reveals different regulatory logic for gene expression in rhombomere 4 versus 5/6 in embryonic zebrafish
Source: Neural Dev. 2018 Jun 26;13:13. doi: 10.1186/s13064-018-0112-y (PMC6020313; doi:10.1186/s13064-018-0112-y)
Supplement: Supplementary file 12 — Table S3. Detailed analysis of WT and gas6 mutants RNA-seq data. 1590 differentially expressed genes were identified from the RNA-Seq experiment and is shown in sheet 2. All the GO terms associated with Biological Processes for both up-regulated and down-regulated genes are listed in sheets 3 and 4. Sheet 5 shows the subset of differentially expressed genes that are expressed in the hindbrain. (XLSX 889 kb) [file 13064_2018_112_MOESM12_ESM.xlsx]

## Sheet: 1. Legend
	Sheet 1	Legend
	Sheet 2	1590 genes differentially expressed between WT and gas6 mutants at 48hpf
	Sheet 3	GO terms associated with Biological Processes in up-regulated genes
	Sheet 4	GO terms associated with Biological Processes in down-regulated genes
	Sheet 5	119 DE genes are expressed in the hindbrain and rhombomeres

## Sheet: 2.1590 DE genes in gas6 mutants
	1590 Differentially expressed genes in the 48hpf gas6 mutant hindbrains	WT1	WT2	WT3	Mut1	Mut2	Mut3	padj	log2FoldChange	foldChange
	crygm2d14	0	0	3.06	380.86	788.47	962.23	1.08397e-74	6.41879	85.5555
	crygm2d20	10	7.44	20.76	874.36	1677.09	2210.48	1.67861e-89	5.86936	58.4593
	crygm2d16	0	2.05	0	230.62	403.33	604.35	8.18841e-56	5.81761	56.3995
	crygm2d15	0	0	0	260.25	262.28	525.54	5.3756e-51	5.78072	54.9755
	si:dkey-29n10_1	0	0	0	171.07	230.05	248.15	5.54459e-51	5.6105	48.8573
	crygm2d6	0	1	4.05	216.5	440.5	583.49	7.10818e-54	5.5545	46.9972
	mhc1uba	0	0	0	148	206	174	1.62126e-44	5.34128	40.54
	si:dkey-146c18_2	3.05	7.65	3.07	249.85	351.5	327.03	6.29388e-66	5.07831	33.7849
	capn2l	1.01	1.69	1	235.98	159.85	273.53	6.31629e-39	5.00568	32.1262
	si:ch211-255g12_6	0	1	0	90	145	135	2.00041e-35	4.79843	27.8273
	si:dkey-19d21_2	7.75	6.53	7.93	251.94	343.97	396.14	2.29097e-67	4.79019	27.6689
	cryaa	1	5	3	163	218	396	3.72043e-39	4.71434	26.2516
	lgsn	1	4	0	99	217	274	1.87997e-34	4.64861	25.0825
	bfsp2	7	4	11	241	426	743	8.31033e-42	4.64666	25.0486
	PCBP3	5	11.09	12	380.21	592.56	341.73	3.055e-54	4.64143	24.958
	cfhl3	0	0	0	68	86	112	7.49812e-28	4.46869	22.1416
	CABZ01031753_1	0	0	0	72	80	96	6.09035e-27	4.40768	21.2248
	si:ch211-64i20_3	3.57	2.1	0	141.31	123.83	138.37	2.05778e-31	4.38644	20.9146
	si:dkey-30k22_8	0	0	0	66	106	66	2.3371e-24	4.25837	19.1381
	lim2_5	1	2	3	98	120	249	2.59654e-27	4.22319	18.677
	si:ch211-209l18_2	7.84	2.39	2.4	131.33	167.5	136.85	4.38236e-34	4.12038	17.3923
	gnb3a	19	18	24	356	572.99	502	7.36415e-88	4.1115	17.2856
	zgc:112285	1	4	5	92.14	132	214	5.93281e-28	4.00482	16.0535
	crygm2d11	0	0	0	34.3	79.42	104.79	1.45832e-19	3.92786	15.2196
	CU929052_1	25.13	38	62.88	565.21	1160.92	1628.02	9.53991e-37	3.90496	14.98
	lctlb	1	3	7	89	124	215	2.00899e-24	3.82364	14.1589
	CT573263_2	0	8.6	4.62	93.54	123.05	128.44	4.90053e-29	3.78256	13.7614
	si:dkey-232o15_1	1	0	2.39	47.35	72.3	79.58	4.6171e-21	3.78108	13.7473
	zgc:109965	4	3	8	155	240	108	4.2738e-24	3.76137	13.5608
	AL935184_1	0	0	0	33	67	43	1.2569e-16	3.63944	12.4618
	rho	0	0	0	58	62	36	4.7336e-16	3.61156	12.2233
	BX324132_5	33	54	34	504	850	563	3.29467e-59	3.57167	11.8899
	si:ch211-209m20_7	115	126	89	1293.99	1445.98	2006.1	5.12782e-91	3.53567	11.597
	si:dkey-20i20_11	10	18.02	15.98	184.77	289.21	224.62	2.90474e-44	3.5078	11.3751
	rcv1	2.01	3	5	94	111.27	72.01	2.10273e-20	3.49599	11.2823
	dnase1l3l	1	0	0	33	46	92	2.89162e-15	3.4942	11.2683
	ckmt2a	2	1	4	63	93	63	1.69846e-19	3.48531	11.1991
	si:ch211-212c13_8	12.37	16.2	3.17	186.03	171.91	212.9	7.64434e-28	3.46412	11.0358
	si:dkey-10f21_16	2	0	0	32	52	57	5.95472e-16	3.44193	10.8674
	camk1gb	8	12	7	149	174	140	2.81927e-30	3.43163	10.79
	si:dkey-121n8_4	5.69	4.23	9.26	95.84	106.94	165.87	5.14862e-24	3.42152	10.7147
	si:dkey-72l14_3	13	16	13	163.9	196	265	3.79007e-38	3.36802	10.3247
	zgc:195170	0	2	3	45	56	64.02	4.67723e-17	3.36164	10.2791
	im:7150988	25	37	15	256	449	348	1.62126e-44	3.32521	10.0228
	si:dkey-19d21_1	2	0	0	33.66	51.36	42.15	1.06345e-14	3.32258	10.0045
	rs1a	1	4	3	62	65	66	8.00158e-18	3.2952	9.81644
	zgc:66024	0	0	0	24	44	33	3.27453e-13	3.28573	9.75222
	tfa	257	505.03	292	4981	4711.04	3765.27	1.13891e-36	3.25997	9.57962
	si:ch211-13k12_1	13	14	8	129	189	157	1.68038e-33	3.2316	9.3931
	ndrg1b	18	31	14	313	388	209	3.5978e-24	3.20552	9.22478
	CABZ01031754_1	0	0	0	47	31	32	3.6912e-12	3.19323	9.14656
	si:dkey-217g21_3	4.59	3.39	2.42	57.73	68.49	60.13	4.26842e-17	3.17845	9.05334
	si:dkey-19d21_3	7	10	12	95.34	139.64	172.85	2.30945e-27	3.17651	9.04117
	otx5	48	92	41	618	847	636.96	1.98067e-38	3.1338	8.77746
	zgc:110053	4	5	16	102	130	258.01	1.05166e-15	3.11086	8.63897
	CCDC37	0	0	0	39.47	26.49	32.76	1.73684e-11	3.10436	8.60014
	si:dkey-57a22_15	0	0	0	18	33.01	63	2.81721e-11	3.08894	8.50873
	si:ch211-209j12_3	11.5	5.95	11.39	107.7	119.98	127.62	3.55711e-24	3.07588	8.432
	si:dkeyp-82b4_2	13.14	15.17	7.03	103.02	144.32	175.27	2.24311e-27	3.04006	8.22525
	nr2e3	10	30	5	192	311	183.01	3.99599e-16	3.0193	8.10776
	si:dkey-54i3_2	2.11	2	1.33	41.88	34.2	54.97	2.89568e-12	2.96661	7.81696
	cryba2b	30	35	102	1044	1850.96	3491.01	1.45891e-10	2.95363	7.74697
	si:ch211-223o1_4p	0	0	0	12.87	46.09	49.51	3.43198e-10	2.94611	7.70667
	zgc:162999	0	2.91	0	29.79	38.44	28.27	4.9916e-11	2.94545	7.70314
	si:dkey-21o19_2	7	25	7	166	222	128	2.25522e-15	2.89778	7.45278
	six7	18	64	18	403	587	304	7.90153e-15	2.87297	7.3257
	rcvrna	0	3	0	32	40	29	1.14119e-10	2.87005	7.3109
	si:ch73-376g11_3	4.05	3.22	4.07	39.49	63.31	58.04	2.78163e-14	2.85026	7.21133
	si:dkey-22i16_9	9	1.21	7.86	56	77	97	5.69974e-15	2.84291	7.17463
	crx	30	111	35	1091.91	1515.99	838.77	2.20281e-10	2.80413	6.98435
	ccdc88aa	12	21	10	124	182	124	7.85754e-22	2.79822	6.95584
	hal	6	9	6	104	80	73	6.83847e-14	2.77842	6.861
	crygm2d2	2	3.31	18.66	854.93	1101.02	1790.13	7.26441e-09	2.77522	6.84579
	si:dkey-121n8_7	0	0	0	13.79	26.49	28.88	4.89998e-09	2.75902	6.76936
	pomca	0	1.81	1.3	25.45	21.91	46.34	2.44813e-09	2.75042	6.72914
	si:ch1073-127d16_1	12.89	10.22	12.28	80.85	123.18	118.24	1.90003e-22	2.73003	6.63471
	sptssb	5.03	5.21	3.14	46.29	50.96	68.46	2.96831e-13	2.72961	6.63275
	BX571954_1	0	1.27	0	23.57	21.23	27.77	4.61798e-09	2.72748	6.62296
	CR788231_1	2	1	1	30	34	29	5.35897e-10	2.72524	6.61271
	cyp4v8	0	3	1	46	36	28	1.81016e-09	2.72464	6.60995
	si:dkey-283b15_2	4	6	2	55	79	38	5.44421e-11	2.68423	6.42738
	si:ch1073-525h16_1	4	4	9	48	63	74	9.37455e-14	2.65037	6.27827
	ms4a17a_8	51.14	47.05	54.01	295.16	424.96	425.55	2.18421e-59	2.64191	6.24157
	si:dkeyp-4c4_1	16.39	19.79	13.44	112.46	141.4	141.97	2.99612e-25	2.62838	6.18332
	tmprss9	73	101	84	549	584	776	8.52038e-48	2.61693	6.13443
	C24H16orf11	0	7	2.49	36	58.98	40.99	5.06958e-10	2.61632	6.13183
	syt5b	18	22	10	137	168	121	1.02297e-18	2.60392	6.07937
	VTCN1	3	3	4	42	47	38	1.02567e-10	2.59483	6.0412
	hsf4	2	2	3	19	43	65	4.03065e-09	2.58259	5.99015
	ftr27	2	2	1	27	35	27	3.88879e-09	2.57493	5.9584
	si:dkey-184d2_4	0.5	1.96	0	17.7	28.31	18.86	5.31953e-08	2.56746	5.92764
	si:dkey-184d2_5	0.5	1.96	0	17.7	28.31	18.86	5.31953e-08	2.56746	5.92764
	stxbp1b	4	15	8	68	121	74	4.09773e-13	2.56242	5.90699
	si:dkeyp-110b2_2	1.88	1.29	9.12	68.7	51.62	57.37	8.2562e-09	2.5464	5.84173
	ITPA	0	7.42	0	26.86	67.83	51.6	2.30902e-08	2.54599	5.84007
	CR774179_1	20.56	16.34	22.91	131.37	159.75	150.6	1.51075e-24	2.53657	5.80207
	fezf1	1	9	0	40	65	46	8.59306e-09	2.52286	5.74722
	ppef1	8	12	7	55	107	76	1.82682e-14	2.51361	5.71048
	pax6l	5	19	2	77	170	82	4.91152e-09	2.49537	5.63872
	rlbp1a	2	3	12	50	86	59	5.95621e-10	2.49358	5.63173
	neurod2	0	7	7	42	54	54	1.9806e-10	2.49124	5.62261
	si:dkey-20i20_10	10.76	11.19	7.06	60.76	81.44	89.02	8.2618e-16	2.48963	5.61633
	si:dkey-287i17_5	25.3	20.69	29.94	146.51	173.75	215.55	2.16066e-25	2.48078	5.58199
	s100z	3	8	9	61	51	81	4.1459e-11	2.47554	5.56177
	tmx3	4	7	3	52	75.13	34	2.15882e-09	2.46945	5.53831
	krt1-19d	253	171	198	1070	1552	1539	3.37329e-48	2.46448	5.5193
	CR769782_1	36.06	45	48.51	246.37	316.13	297.88	2.03912e-40	2.45858	5.49675
	CABZ01008481_1	0	0	0	19	17	15	3.57665e-07	2.45671	5.48965
	nrl	0	0	0	7	28	36.99	4.57158e-07	2.44503	5.44536
	smtlb	0	6	1	26	37	36	2.31572e-08	2.44045	5.42812
	si:dkey-167i21_4	38.15	40.53	36.97	254.39	315.26	213.43	2.21048e-23	2.43038	5.39034
	neurod6a	9	21	18	108.33	146	104	5.53156e-16	2.41959	5.35018
	DBNDD1	50	87.09	55	353	522.95	382	3.99605e-30	2.40934	5.3123
	hrasls	3	3	7	26	50	73	5.63495e-09	2.40889	5.31065
	pde6g	21	75	22	345	425	241	2.52864e-10	2.39724	5.26795
	myl4	51	53	49	295	361.01	314	6.63657e-38	2.39706	5.26729
	PCDH10	10	10	10	63	92	73	1.00311e-14	2.39672	5.26604
	gngt2a	8	7	6	64	67	50	5.73428e-11	2.3961	5.26378
	si:ch211-224m9_4	1	2	1	24	26	21	1.7988e-07	2.38513	5.22389										RhoGTPase
	fmn1	5	12	8	54	67	74	6.79172e-13	2.376	5.19094
	he1a	2624.36	4063.27	4134	19026.3	21206.1	27380.3	3.6203e-36	2.37124	5.17385
	hpda	31	60	44	326	345.68	242	2.86108e-17	2.37022	5.17019
	si:dkey-52d15_1	2.67	6.38	0	43.25	29.71	39.07	1.55549e-07	2.36536	5.1528
	si:ch211-285c6_3	6	4	1	24	43	54	1.36089e-08	2.36174	5.1399
	cyp2p9	0	3	1	28.08	32	18.02	4.19358e-07	2.36019	5.13439
	lgals1l1	82	78	66	414	420	563	1.57642e-34	2.35534	5.11714
	grifin	5	6	7	28	59	105	1.13231e-08	2.35462	5.1146
	si:ch211-181p13_2	0	4.16	4.6	41.53	27.37	38.5	1.50024e-07	2.34911	5.09509
	BX000477_1	3.94	0	2.96	26.47	26.43	25.03	2.22926e-07	2.34568	5.08301
	RASGRF2	1	9	1	38	54	36	1.14008e-07	2.32318	5.00432
	si:dkey-3p4_1	7.66	10.01	3.45	48.95	52.94	61.25	1.4003e-10	2.32236	5.00151
	si:ch211-223a21_3	22.81	27.79	27.54	149.7	151.14	178.61	1.89008e-21	2.31018	4.95946
	si:dkey-90l8_3	4	8	2	30	66	40	1.51136e-08	2.30786	4.9515
	foxg1b	49	75	37	320	373	298	4.6171e-21	2.29969	4.92353
	BX537305_1	12	14	18	76	96	120	8.24185e-16	2.28491	4.87335
	cspg5b	101	132	108	603	791.02	570	5.19673e-34	2.27188	4.82951
	ftr06	0	3	2	25	24	23	7.07826e-07	2.27152	4.82833
	samd7	23	28	15	146	179	110	1.45151e-13	2.26682	4.81263
	bhlhe23	15	38	23	135	180	157	1.01267e-17	2.25978	4.78919
	pcp4l1	9	14	6	53	81	67	4.01573e-12	2.25126	4.761
	lctla	3	0	7	92.17	158.41	321.69	4.45217e-06	2.25014	4.75729
	STX3	4	4	7	55	69	27	2.17667e-07	2.24306	4.73401
	si:ch211-208f21_6	23.35	22.47	22.65	126.49	135.27	140.71	2.78682e-19	2.23378	4.70364
	NHLRC2	2.35	5.15	17.27	51.83	90.69	84.29	9.41861e-08	2.22862	4.68685
	ITIH4	4	19	13	99	118	65	1.55625e-08	2.22207	4.66561
	abca4b	2	4	5	25	47	31	9.77623e-08	2.21965	4.6578
	zgc:112294	0	2	0	22	34	11	5.24673e-06	2.21851	4.65414
	trim35-1	3.39	4.71	0	16.01	30.04	44.11	1.21301e-06	2.21282	4.63582
	si:ch211-12p12_4	2	3.25	1	21	37	19	1.2836e-06	2.20941	4.62486
	si:dkeyp-80d11_10	21.91	10.87	27.93	90.62	140.63	146.07	2.07023e-13	2.20547	4.61224
	nkx2_1a	8	12	18	54	132	86	2.06954e-10	2.20387	4.60714
	uox	26	55	20	253	255	157	4.872e-10	2.19105	4.56639
	BX324003_2	0	0	0	11.49	10.58	23.4	8.94501e-06	2.18356	4.54274
	si:dkey-22h13_5	15	12.78	18.61	66.67	101.46	110.34	1.06579e-14	2.18333	4.54202
	si:ch211-73m21_1	0	2.22	6.75	16.56	47.33	45.32	2.43829e-06	2.18289	4.54061
	ME1	0	4.25	1.85	17.02	29.3	22.87	2.6962e-06	2.17631	4.51996
	si:dkey-19a16_4	1.02	3.56	0	19.8	21.17	20.21	3.72838e-06	2.1721	4.5068
	bsx	0	8	1	25	44	35	2.10933e-06	2.16796	4.49388
	CU929417_2	78	81	78	355	429	460	1.30175e-46	2.16335	4.47952
	zgc:174180	1.53	0	0	7.25	19.05	28.44	1.12745e-05	2.15458	4.45239
	CT027800_1	1	0	2	16	16	22	7.19658e-06	2.14352	4.41839
	cryba1l1	12	30	116	1612	3104	5538.91	1.28566e-05	2.14285	4.41635
	si:dkey-253d23_3	45.33	46.03	36.48	182.19	288.84	212.72	2.21775e-24	2.1296	4.37595
	crybb1l3	1	1	0	5.82	34.47	61	1.57018e-05	2.12737	4.36921
	arl3l1	1	3	4	26	37	20	2.36158e-06	2.12377	4.35832
	emilin3a	150	305	222	898	1425	1256	3.4069e-25	2.11819	4.34148
	CABZ01070852_2	22.56	40.7	37.02	155.14	189.75	186.85	1.37512e-20	2.11452	4.33047
	BX546499_1	0	0	0	12	9	18	1.8464e-05	2.11185	4.32246
	crygm2d13	1	8	26.98	1153	2023.98	2988.28	1.59272e-05	2.10948	4.31536
	si:dkey-32n7_4	8	4	11	45.03	52	57	4.96749e-09	2.10925	4.31468
	FP016199_1	3	6	4	34	41.03	28	3.47871e-07	2.10708	4.3082
	abcb11b	4	2	1	32	25	21	5.03384e-06	2.10662	4.30681
	si:dkey-109m8_1	2.32	3.17	3.64	18.28	25.76	34.79	1.71112e-06	2.1064	4.30615
	six6b	23	52	26	145	201	205	4.70448e-17	2.106	4.30495
	tcf4	22	56	54	201	288	249	6.41226e-15	2.10586	4.30456
	si:dkey-238o13_4	41	83	37	269	389	245	2.69736e-13	2.10249	4.29451
	hspb15	4	4	5	32	27	44	4.57366e-07	2.09304	4.26646
	uroc1	13	22	20	111	132	81	9.62463e-11	2.09184	4.26293
	capn3a	4	5	35	479	808.38	1137.98	2.16055e-05	2.09073	4.25965
	si:ch1073-410j4_2	18.21	14.03	5.88	66.1	83.36	76.27	3.79016e-10	2.08604	4.24582
	MIA	7	15	12	48	77	78	3.99338e-11	2.08489	4.24244
	si:ch73-27e22_8	0	2.35	5.01	17.24	25.75	41.9	7.7491e-06	2.08199	4.23389
	agxtb	3	9.34	4	50	49	29	1.24815e-06	2.08009	4.22834
	ush2a	16	33	19	93	176	116	1.09741e-12	2.07464	4.21239
	rx3	6	5	6	30	48	39	4.57447e-08	2.07299	4.20757
	tfap2d	33	101	30	312	458	256	1.75321e-08	2.07125	4.20252
	cldn15lb	10	21	10	76	76	84	1.19194e-10	2.06467	4.18337
	BX901894_1	0	0	0	14.29	10.18	12.95	3.00396e-05	2.06248	4.17704
	GRIK1	8	5	10	41	56	49	6.39926e-09	2.06236	4.1767
	CR847893_1	11.25	4.09	7.76	69.28	38.77	59.04	9.8206e-07	2.06215	4.17608
	si:dkeyp-44b5_4	42	37.66	29.39	130.16	191.04	252.48	5.00335e-18	2.06164	4.17461
	arhgap20	11	14	10	67	92.35	53.47	2.12109e-09	2.0612	4.17334
	si:dkey-193i10_1	7.23	2.78	0.79	22.05	29.35	48.78	8.91283e-06	2.06085	4.17232
	ftcd	27	39	21	147	176	135	1.1439e-14	2.05362	4.15148
	si:dkeyp-44b5_3	0	1.34	0	9.84	18.97	13.61	3.37379e-05	2.04449	4.12526
	BX571811_2	11.67	9.93	7.51	40.52	54.47	70.43	2.59241e-09	2.04106	4.11549
	glmnb	0	3	1	15	28	15	2.14864e-05	2.03881	4.10906
	eif3bb	4	5	11	39	73	36	7.22502e-07	2.03808	4.10697
	si:dkey-3l5_2	0	0	0	7	11	21	3.82237e-05	2.03763	4.10572
	si:ch211-76m11_3	16.11	18.87	32.54	88.22	167.51	118.69	1.6056e-11	2.03525	4.09893
	si:dkey-29j8_3	15.63	5.86	23.91	60.39	105	129.73	1.17251e-07	2.03368	4.09447
	si:dkeyp-53e4_2	0	0	0	28.06	9.1	12.5	3.90507e-05	2.03192	4.08948
	pcdh8	11	16	24	89	114	83	1.33759e-10	2.02874	4.08049
	prdm1b	97.76	235.35	143	796.54	1003.41	661.78	8.48192e-13	2.02269	4.06341
	BCL11B	138	253	205	815	1197.98	895	5.30276e-23	2.01862	4.05196
	foxe3	10	7	5	28	57	57	6.12463e-08	2.01534	4.04275
	si:dkey-53f14_2	0	1	1	13	14	15	3.82645e-05	2.01461	4.0407
	si:dkey-239b22_1	3.65	4.99	1	15.75	25.22	35.63	8.49802e-06	2.01438	4.04007
	CR450736_2	5.04	5.02	1.85	29.36	46.95	21.34	7.35773e-06	2.01295	4.03606
	si:ch211-22k7_8	5.45	4.81	3.97	31.6	23.6	39.63	3.04329e-06	2.01014	4.0282
	nr1h4	7	10	4	42	50	39	1.2263e-07	1.99985	3.99957
	chmp2ba	10	18	12	71	90	61	1.15031e-09	1.99871	3.99643
	otx2	230	484	204	1369.97	1910	1348	4.27511e-13	1.99398	3.98336
	si:ch73-380l3_1	21.63	17	22.9	79	104	126	4.13092e-14	1.99337	3.98166
	vsx1	194	214	162	785	974	844.1	4.56299e-41	1.98283	3.95268
	zgc:165423	1	2	3	13	30	20	2.12e-05	1.98197	3.95032
	si:ch1073-418f12_2	3.58	1.75	3.1	20.64	16.76	36.52	2.37658e-05	1.9763	3.93482
	foxq2	1	1	1	10	20	16	4.69085e-05	1.97431	3.92941
	heyl	21	32	23	91	164	124	7.43415e-15	1.96788	3.91194
	BX511065_1	66	96	71.86	272	367	432	1.42706e-30	1.95551	3.87854
	agxta	28	44	30	176	184	139	1.95496e-12	1.95438	3.8755
	si:dkey-162b23_4	37	49	54	197	291.84	188	1.42202e-15	1.95233	3.87
	eomesa	5	7	3	34	30	35	2.06889e-06	1.95057	3.86528
	neurod6b	27	132	86	505	842	570	1.82917e-05	1.94258	3.84392
	si:ch211-79g12_2	0	0	1.36	8.7	14.07	14.36	9.47325e-05	1.94043	3.83821
	crygmxl1	0	0	0	11	6	28	9.19212e-05	1.94013	3.83739
	zgc:153441	2	1	4	18	29	18	2.71153e-05	1.93952	3.83578
	sept8b	17	24	47	125	174	164	6.39551e-10	1.93831	3.83257
	si:ch73-211l2_1	5.97	5.86	9.93	40.04	30.05	52.94	2.27573e-06	1.92933	3.80878
	rnf182	0	0	1	7	12	21	0.000111177	1.92561	3.79898
	CU457816_2	10.76	8.08	21.12	56.92	86.31	72.96	1.90598e-08	1.92258	3.79101
	CABZ01072143_1	0	13	4	33	66	46	3.44893e-05	1.92063	3.78587
	swap70a	10	21	8	61	73	69	5.71673e-09	1.9186	3.78057
	frzb	23	44	40	129	164	217	2.35841e-14	1.91712	3.77669
	RPGRIP1	9	6	6	36	78.99	29	5.98903e-06	1.91407	3.76872
	gys2	21	46	17	128	144	138	5.4648e-10	1.89991	3.73191
	zgc:110045	54	67	50	215	300	242	3.15674e-24	1.89788	3.72665
	prox2	10	10	11	32	59	86	1.9785e-07	1.89732	3.7252
	crygn2	6	16	78	1221	2531.92	4458.23	0.000132802	1.88312	3.68872
	crabp1a	81	102	94	423	463.99	339	1.42223e-16	1.88296	3.6883
	si:dkey-45l12_2	13.05	24.14	11.65	62.82	79.84	94.12	4.77348e-10	1.8817	3.6851
	runx2a	9	16	16	41	90	83	1.05388e-08	1.88031	3.68154
	zgc:194839	41.98	103.85	64.05	259.12	360.26	331.65	1.22729e-13	1.87688	3.67279
	CABZ01019476_1	8.33	9.75	9.62	40.04	65.38	38.94	3.52877e-07	1.87467	3.66719
	si:ch211-76l23_4	2	4.02	10	36	38	32	1.32267e-05	1.87373	3.66479
	tnmd	62.03	122	135.97	418	538.4	493.64	6.10616e-14	1.86998	3.65526
	atp2b1b	21	19	12	76	106	71	1.52179e-09	1.86713	3.64807
	gdf5	14	37	29	104	139	130	1.42331e-11	1.86597	3.64513
	GPR179	1	0	1	11	14	12	0.000172048	1.86592	3.64501
	si:ch211-274p24_3	8	12	17	36	74	96	3.20796e-07	1.86568	3.64439
	C20H6orf58	10	8	2	34	38	45	2.8192e-06	1.8644	3.64116
	si:dkey-199m13_6	16.78	15.02	13.98	89.81	64.74	69.74	1.23098e-07	1.86106	3.63274
	CABZ01074309_1	29.52	39.73	44.91	124.06	168.72	204.12	2.68222e-16	1.84513	3.59285
	si:ch211-121j5_2	22.82	29.9	30.75	99.5	142.66	118.27	1.65768e-14	1.8384	3.57613
	zpld1b	6	10	2	36	42	30	1.18477e-05	1.8363	3.57092
	TNXB	21	74.16	79.08	206.18	286.07	427.39	5.04936e-07	1.83491	3.5675
	mctp2b	43	36	45	161	153	240	1.08129e-12	1.8315	3.55907
	crygm5	1	0	0	5	16	16.8	0.000268909	1.82778	3.5499
	otc	11	3	8	30	37	79	2.52574e-05	1.82771	3.54974
	myhb	83	81	80	272	374	364	1.03923e-35	1.82712	3.54827
	nfixb	28	55	55	165	249	194	2.12637e-13	1.82285	3.53779
	KCNV1	2	4	0	12	23	20	0.00013725	1.82257	3.53711
	si:dkey-264f17_1	4.88	11.34	4.53	35.11	25.04	65	3.97921e-05	1.82184	3.53532
	CABZ01040931_1	0	0	0	4.85	26.25	11.26	0.000254472	1.82177	3.53516
	si:dkey-77p23_3	25.38	36.32	37.05	119.43	139.98	167.55	4.97832e-15	1.8209	3.53301
	ambp	36	80	30	222	222	217	6.53864e-09	1.81253	3.51258
	mipb	6	11	51.88	362	533	1468	0.000285425	1.81037	3.50733
	C2CD4C	20	36	15	82	126	111	1.05426e-10	1.80836	3.50245
	BX649556_2	4.84	5.14	5.76	28.47	27.01	28.47	1.58995e-05	1.80836	3.50245
	si:dkey-240n22_3	4.47	2.88	4.35	18.29	25.68	24.36	4.4864e-05	1.80396	3.49177
	zgc:113364	10	12	11	48	58.66	51	4.81088e-08	1.79929	3.4805
	CR385054_2	0	0	0	8	13	7	0.000328295	1.7974	3.47593
	timd4	2	3	3	17	27	16	0.000105474	1.79474	3.46954
	si:dkeyp-80d11_8	4.26	16.62	19.12	50.26	68.64	83.98	1.58401e-06	1.79024	3.45872
	zgc:77938	24.69	30.1	34.4	121.1	153.48	108.72	3.97389e-11	1.78723	3.45152
	fgfbp2b	836.91	933.75	976.01	2492.78	3914.56	4850.2	3.08069e-31	1.78572	3.44791
	six3a	12	45	15	95	132	125	9.22722e-07	1.78329	3.4421
	crygm2d9	0	5.12	15.49	679.3	1276.42	1655.1	0.000279434	1.78131	3.43739
	mag	13	18	26	61	97	99	9.82566e-10	1.77739	3.42805
	zgc:171531	0	9	1	89	194	115	0.000380479	1.77	3.41053
	CT583625_4	0	1.19	0	5.55	18.86	12.58	0.000444641	1.76828	3.40646
	CR450780_3	3.46	0	0	14.85	16.34	12.89	0.000409828	1.76736	3.4043
	si:dkey-162h11_2	3	5	5	28	28	22	4.94873e-05	1.76592	3.4009
	si:ch211-209l18_4	22	31	1	374	469.26	420	0.000442675	1.76304	3.39414
	zgc:123295	13	13	7	37	52	69	3.4973e-07	1.76023	3.38751
	CABZ01077218_1	12	16	15	67	85	49	3.88701e-07	1.75948	3.38576
	nfixa	21	36	44	147	178	119	1.17089e-08	1.7571	3.38018
	si:ch73-95l15_3	0	0	0	7	13	7	0.000459681	1.75549	3.3764
	lad1	30	24	23	105	89	140	2.59241e-09	1.75292	3.3704
	olig1	67	150	112	360	598	418	5.16965e-12	1.75189	3.36798
	CABZ01071407_1	2	3	1	8	24	22	0.000309028	1.74905	3.36137
	si:dkeyp-35e5_5	9.86	22.6	22.76	63.42	77.53	98.51	3.16134e-08	1.74811	3.35919
	zgc:194125	22.7	20.6	20.8	71.28	75.16	131.38	1.63209e-08	1.74645	3.35532
	ighv14-1	0	0	0	9	12	6	0.000500222	1.7443	3.35033
	si:dkeyp-8h3_9	0	0.4	0.68	13.73	5.43	12.07	0.000503264	1.73988	3.34008
	six3b	16	87	29	157.32	274	238	1.78118e-05	1.72519	3.30623
	CABZ01076669_1	14	24	12	71	84	63	1.08498e-07	1.72238	3.2998
	CABZ01075923_1	18.71	11.43	35.62	78.1	121.31	103.66	1.2001e-06	1.71817	3.29018
	si:ch211-197d11_1	57.16	69.77	69.39	255.8	252.69	252.89	1.57404e-15	1.71652	3.28643
	FOXO6	157	256	168.98	578	959.02	719.78	5.4377e-20	1.71373	3.28007
	MPPED1	2	4	2	13	23	19	0.000233905	1.71231	3.27686
	tmem187	19	12	21	59	83	80	6.13136e-09	1.7093	3.27003
	CR385063_1	2	1	2	14	12	18	0.000479412	1.70896	3.26924
	BX255935_3	8.62	20.5	8.04	55.93	52.36	58.19	3.25232e-06	1.7075	3.26594
	vtna	19	52	19	123	150.99	119	5.29743e-07	1.70716	3.26517
	crygm2d4	0	6.86	16.09	884.91	2089.51	2491.72	0.000504691	1.70136	3.25207
	p4ha1a	207.3	248.77	204.04	598.5	888.04	1001.75	9.50843e-42	1.70121	3.25173										thyroid
	si:dkeyp-41f9_4	0	2	1	9	15	12	0.000718905	1.69605	3.24014
	six6a	8	4	3	30.01	22	33	0.000122156	1.69463	3.23693
	cryba1a	0	2	3	7.18	20.53	25	0.00067181	1.69402	3.23557
	CRYGN	0	1	0	5	9	26	0.000780747	1.69389	3.23528
	si:dkeyp-91h6_2	56.49	55.96	57.7	185.31	227.41	228.67	7.18333e-21	1.69377	3.23502
	plod3	520.59	420.04	368.31	1220.17	1865.99	1892.64	8.86435e-29	1.69276	3.23275
	hsp70l	12.54	21.53	6.65	36.24	72.67	76.03	4.67796e-06	1.69196	3.23096
	spp1	0	1	4	17	20	12	0.00067562	1.69177	3.23052
	arr3a	0	0	0	5	9	11	0.000761348	1.69009	3.22677										heart looping
	si:ch211-278f21_4	0	1.6	1.25	7.97	13.42	12.33	0.000827471	1.6895	3.22545
	si:dkeyp-86c4_1	1.69	4.32	3.38	10.86	20.11	30.95	0.00042827	1.68795	3.22198
	si:ch211-222d3_3	1.58	1.57	1.51	7.08	11.71	21.23	0.000804029	1.68756	3.22112
	BX293993_2	3	5.94	6.73	30.48	31.92	19.11	0.000157863	1.68651	3.21876
	si:ch73-346o4_3	13.96	29.53	13.32	63.27	107.61	69.27	4.79686e-07	1.6848	3.21495
	CABZ01068023_1	0	3.82	8.49	28.06	20.26	36.97	0.000540875	1.6837	3.21251
	si:ch211-288g17_4	0	0	1	11	14	6	0.000873767	1.68356	3.2122
	si:ch211-251f6_6	10.82	6.84	6.69	27.94	44.89	35.02	1.21979e-05	1.68052	3.20542
	dhrs13l1	68.09	128.33	82.6	309.33	393.26	351.84	1.55413e-15	1.67796	3.19974
	CR854881_1	0	1.74	0	8.31	12.95	8.66	0.000921328	1.67781	3.19943
	si:dkey-146m20_14	0	0	2.79	9.17	14.28	10.78	0.000921384	1.67689	3.19739
	CABZ01055343_4	3	4	3	15	18	29	0.000250454	1.67557	3.19445
	rdh5	3	6	1	13	27	24	0.000299255	1.67481	3.19278
	tal2	42	72	27	180	233	161	5.37831e-08	1.67377	3.19047
	kctd4	15	25	15	71	102.55	60	3.47871e-07	1.67325	3.18932
	CABZ01056274_1	1	0	0	10	8	10	0.000966828	1.67122	3.18485
	CR759920_2	0	2	1	9.04	8.36	33.37	0.000998409	1.66819	3.17816
	rorb	48	204	79	586	798	514	0.000306436	1.66561	3.17247
	WASF3	9	2	4	22	43	24	0.000225891	1.66475	3.17058
	zfpm2b	131	182	147	531	737.01	461	1.6092e-14	1.66238	3.16539
	bik	6	12	7	43	41	33	2.68794e-05	1.66202	3.16459
	and3	85	172	53	296	462	533	1.86099e-07	1.66081	3.16195
	SLC24A2	60	81	63	207	275.99	271	1.07853e-23	1.66025	3.16072
	crygm2f	0	0	0	6	6	14.2	0.000951418	1.65667	3.15287
	cfhl4	47	60	31	184	167	180	8.64637e-10	1.65663	3.15279
	cnga3a	2	3	1	17	19	11	0.000731702	1.6561	3.15163
	zfpm2a	55	85	71	254	365	202	6.12481e-10	1.65549	3.1503
	msrb2	5	16	10	58	52	37	6.16814e-05	1.65145	3.14149
	si:dkey-157e10_5	1.64	2.78	0.61	18.99	13.97	8.36	0.00115942	1.64706	3.13195
	aspdh	4	5	7	29	27	25	0.000123595	1.63852	3.11347
	zgc:103625	1	0	1	9	14	8	0.00130935	1.63229	3.10006
	si:dkey-14o6_7	82.54	67.27	54	241.66	257.04	249.05	1.48269e-13	1.62969	3.09446
	si:dkey-259p7_1	24.14	10.87	13.13	68.72	80.44	56.47	9.52e-06	1.62646	3.08755
	CU856520_1	5	13	13	35	43	59	1.17975e-05	1.62435	3.08302
	grm3	20	49	46	110	181	160	7.93306e-09	1.62301	3.08017
	BX572103_5	6.66	7.93	11.35	40.24	41.99	30.72	5.89213e-05	1.61977	3.07326
	bgna	20	21	23	78	104	69	5.31953e-08	1.61751	3.06844
	CABZ01074130_1	160	231	121	429	707.91	748	3.17194e-15	1.61588	3.06499
	f7i	2	6	1	19	13	30	0.000927912	1.61434	3.06171
	BX000700_3	0	3.01	1	7.36	17.17	16.4	0.00136819	1.61269	3.05821
	gdf10b	33	35	38	100	138	153	1.5347e-13	1.6085	3.04934
	kmo	16.01	15	16	61	56	69.77	4.36909e-07	1.60484	3.04162
	cnih2	53	79	61	190	248	249	1.21791e-19	1.60387	3.03957
	si:dkey-25i10_3	7.51	14.02	10.3	47.94	48.7	37.28	2.3241e-05	1.59814	3.02752
	si:dkey-169i5_4	4	8	6.4	16	32	42.76	0.000178166	1.59609	3.02322
	col10a1	1404	2557	2267	6162.8	8390.24	7612.71	4.53622e-16	1.59524	3.02146
	GGT5	3	4	9	27	24.05	30	0.000288514	1.59285	3.01644
	itk	0	0	0	3	9	16	0.0014762	1.59144	3.0135
	and2	328	467	276	889	1322	1607	8.64283e-18	1.5892	3.00881
	CR936465_1	5	5	10	27	30	35	9.25273e-05	1.58672	3.00366										dna repair
	ddr2b	32.94	39	42	86	161	178	1.45891e-10	1.58647	3.00314
	si:dkey-179k24_5	1.4	4.02	3.08	12.84	21.47	17.62	0.000873484	1.58643	3.00306
	lppr4b	4	8	8	22	36	33	6.99896e-05	1.58568	3.0015
	prkar2ab	9	8	6	32	40	29	5.14842e-05	1.58346	2.99688
	sept4a	29	43	39	120	161.01	122	6.72079e-11	1.58193	2.9937
	ca7	2	0	1	10	22	7	0.0019392	1.58025	2.99021
	CABZ01048675_1	0	0	2	9	9	12	0.00198279	1.57812	2.9858
	si:ch211-73m21_3	20.07	16.48	23.56	52.23	87.05	87.36	3.51481e-08	1.57474	2.97881
	adrb2a	5	5	4	18	22	29	0.000284335	1.57283	2.97488
	capn8	90	110	65	303	261	379	1.55365e-10	1.57245	2.9741
	si:ch211-67o23_1	0.42	3.08	3.26	12.77	13.85	19.45	0.00149783	1.57179	2.97274
	cfb	23	50	16	160	103	104	8.88047e-05	1.57045	2.96998
	si:ch211-114l13_1	1.76	2.11	0	7.02	11.23	15.94	0.00203573	1.56933	2.96766
	CABZ01076094_1	58	53	34	144	188	182	3.73674e-13	1.56791	2.96474
	BX649331_2	0	6.33	0	27.91	13.14	24.04	0.00213512	1.56775	2.96443										Rho GTPase
	pcdh2ab10	15.43	19.19	16.44	54.44	67.92	67.5	8.73519e-08	1.56471	2.95818
	myt1la	383	558	607	1620.99	2134.73	1635.86	9.49608e-15	1.56405	2.95683
	CABZ01109624_1	8	19	10	39	62	48	8.38796e-06	1.56254	2.95374
	mamdc2b	20	24	26	64	96	97	1.40801e-09	1.56167	2.95195
	si:dkey-217m5_9	0	3.13	6.89	18.8	15.66	28.83	0.00156462	1.55759	2.94362
	CR759920_1	0	3	0	8.96	9.64	28.63	0.00236261	1.55408	2.93647
	fbp1b	63	118	51	260	284	282	9.50139e-09	1.55337	2.93502
	si:dkey-96h14_3	44.7	53.97	41.77	181.37	156.1	151.94	7.53419e-09	1.55246	2.93317
	FAM184A	102	114	89	292	378	361	3.32963e-26	1.5513	2.9308
	crygm2d3	1	3.11	27.03	851.6	1941.8	2503.69	0.00152193	1.54803	2.92417
	prl	0	19	5	29	67	80	0.00207378	1.5463	2.92067
	lactbl1a	0	0	0	9	10	4	0.00218393	1.53589	2.89967
	si:ch211-145g9_7	0	0	1	4	10	13.72	0.00260922	1.53479	2.89746
	AL845295_2	0	0	3.99	9	20.14	9.97	0.0028391	1.52954	2.88694
	SYNPR	5	14	13	41	51	38	5.94476e-05	1.52819	2.88425
	KCTD5	27	37	20	89	117	92	1.7382e-08	1.52616	2.88018
	si:ch211-274p24_2	10	9	13	30	40	60	3.829e-05	1.51968	2.86727
	slc13a2	12	6	8	45	26	44	0.000396194	1.51952	2.86695
	tpi1a	123	90	129	333	431	394	1.26556e-14	1.51417	2.85634
	si:ch211-106n13_3	27	46	54	144	177.97	130.7	1.46447e-07	1.51272	2.85348
	si:ch211-219a15_3	1	0	3	6	18	15	0.00305232	1.51266	2.85335
	pcdh1g26	60.14	66.95	84.94	181.01	302.02	235.64	2.44323e-13	1.5099	2.8479
	TRIM8	2	4	2	11	13	25	0.00203502	1.50758	2.84332
	cpa5	172	147	118	379	570	499	2.95728e-20	1.50322	2.83474
	si:ch211-59m15_3	38.57	37.16	12.92	98.83	111.66	113.91	9.29217e-06	1.50065	2.82969
	nfia	704.02	1205.84	1251.96	3221	4382.49	3074.05	2.1549e-10	1.49874	2.82596
	gng13b	168	187	170	467	681	557	2.07983e-29	1.49715	2.82284
	BX248128_5	3.82	2.79	0	13.49	10.11	15.42	0.00314295	1.49653	2.82164										fin
	si:dkey-13n23_3	36.42	20.58	56.14	104.21	161.03	161.77	6.94766e-06	1.49459	2.81783
	ifitm5	110	126	135	335	499	386	3.94145e-19	1.49451	2.81768
	si:ch211-22k7_9	7.16	12.14	2.27	28.46	54.71	22.23	0.0012852	1.49379	2.81628
	fhl2b	2	4	0	15	11	16	0.00305772	1.49342	2.81556
	si:ch73-335m24_2	9	4	11	25	35	41	0.000194948	1.49305	2.81483
	chd3	65	118	109	264.99	376	335	6.54535e-13	1.49296	2.81466
	CABZ01015531_1	5.52	3.12	5.32	16.7	17.05	32	0.00122002	1.48844	2.80586
	cryba4	3	10	70	925	1641.68	2569.02	0.00253547	1.48793	2.80485
	apom	6	15	4	51	19	55	0.00188595	1.4862	2.8015
	cdhr1a	19	28	27	83	105	72	5.80065e-07	1.48617	2.80145
	si:dkeyp-86h10_3	42	75	37	190	163	173	5.91564e-07	1.48498	2.79913
	ddx43	48	36	26	98	143	135	1.60703e-09	1.48305	2.79539
	bcl11ba	625	838	714	2020	2825	2134	2.93503e-23	1.48256	2.79445
	si:dkey-270b7_5	11	8	9.02	31	44	34	6.3993e-05	1.482	2.79335
	si:dkey-14o6_10	14.44	18.14	17.05	52.81	51.36	74.74	3.99673e-06	1.48126	2.79193
	si:dkey-105i19_5	12	1	3	17.86	31	63	0.00321834	1.48087	2.79118
	vax1	11	31	9	47	85	68	0.000108895	1.47961	2.78873
	zgc:136858	12	14	9	43	55	35	5.58732e-05	1.4791	2.78775
	cyp1c1	1270.05	1564.87	1418.93	3522.25	4183.1	6124.75	6.11127e-20	1.47881	2.78719
	f7	6	12	1	31	25	35	0.0015305	1.47743	2.78452
	CABZ01043311_1	86.57	116.7	70.27	198.48	321.44	395.07	8.29837e-12	1.47642	2.78257
	si:ch211-135n15_2	2	10	3	18	26	27	0.00121581	1.47548	2.78076
	si:dkey-222p3_1	4	2	11	30	25	29	0.00158105	1.47519	2.7802										kinase
	barx2	31.38	52.33	30.35	100	146.46	132	4.52607e-10	1.47244	2.7749
	cd44b	10	9	5	27	35	33	0.000149759	1.47167	2.77342
	lingo4b	11	24	22	44	86	78	4.57063e-06	1.47062	2.77141
	cx50_5	3	11	6	16	30	49	0.00116392	1.47031	2.77081
	si:ch211-263l8_1	0	8.12	0	11.07	31.79	45.37	0.00438063	1.46838	2.76711
	sema3h	52	70	62	144	215	243	9.6645e-15	1.46465	2.75997
	si:rp71-36n21_1	3.73	7.56	5.36	14.1	27.26	27.45	0.000899282	1.46445	2.75958
	angptl3	47	57	36	143	180	138	9.45831e-10	1.46325	2.75729
	clasp1b	1	2	0	7	16	8	0.00452916	1.46291	2.75663
	si:dkey-177g18_1	0	3.76	0	14.47	9.52	10.18	0.00458628	1.46185	2.75462
	itih2	50	114.17	38.15	261	195	260	4.53952e-05	1.46165	2.75423
	si:dkey-121n8_5	15.66	42.86	47.6	81.76	148.09	161.11	2.58042e-05	1.46129	2.75355										cardiac muscle
	pdia2	16	21	17	70	63	57	1.04457e-05	1.46073	2.75247
	si:dkey-240n22_2	9	17	7	33	49	42	6.06244e-05	1.46042	2.75189
	KIF25	5.68	8	4	25.96	34.49	17.23	0.0011546	1.45824	2.74774
	si:dkey-5i3_6	0	0	0	3	8	10.27	0.00372106	1.4566	2.74461
	si:ch211-219f7_3	15.11	12.7	10.55	45.49	52.12	39.57	4.52523e-05	1.45592	2.74332
	avpr2aa	28	38	27	84	115	108	6.45874e-10	1.45396	2.73959
	grhprb	54	95	46	209.96	250	187	1.43909e-07	1.45368	2.73906
	CABZ01084613_1	5.7	24.93	16.54	60.84	83.66	42.08	0.000689818	1.45312	2.738
	and1	243	416	254	693	1128.95	1122	1.08782e-14	1.45131	2.73457
	nkx2_1b	38	32	20	76	143	94	1.0042e-06	1.44807	2.72842
	mid1	13	44	31	92	127.62	95	2.54276e-05	1.44765	2.72764
	col8a2	285.73	422	380	825	1303.99	1327	1.54342e-22	1.44732	2.72701
	plaub	4	7.73	8	18	38	25	0.000701236	1.44595	2.72443
	ABI3BP	2	1	1	10	9	12	0.00481477	1.44316	2.71916
	arl13a	4	3	2	14	22	12	0.00294152	1.44174	2.71648
	MYL3	0	1	2	11	8	10	0.00532378	1.43904	2.7114
	cx23	0	3	11	54	117	188	0.00433814	1.43702	2.70761
	si:dkey-247i3_7	20.17	24.77	26.5	69.66	81.09	83.02	9.38595e-08	1.43663	2.70688
	si:ch211-105f12_2	0	0	0	6	10	4	0.00423128	1.43609	2.70586
	foxp2	590	847	735.91	1887.01	2792	2100.99	8.11044e-20	1.43577	2.70527
	BX005329_1	6.15	2.57	0	15.52	21.34	14.28	0.00437735	1.4353	2.70438
	PITPNM3	3	3	7	17	24	19	0.00172988	1.43409	2.70212
	si:ch211-222j14_1	0.74	11.09	9.12	39.11	25.7	43.41	0.00383231	1.43317	2.7004
	atoh1c	1	3	3	10	15	15	0.00380987	1.43047	2.69535
	si:ch211-197g15_7	3.06	2.2	1.04	9	15	13.6	0.00437692	1.42856	2.69178
	si:ch211-205j18_1	76	79	55	205	235	220	1.40819e-12	1.42833	2.69136
	rbp2a	2	3	4	41	7	18	0.0056559	1.42756	2.68992
	FAIM2	4	4.65	4	19	25	13	0.00240218	1.42716	2.68916
	crispld1a	18	28	29	56.7	84	120	3.06853e-06	1.4257	2.68645
	zgc:113307	131	121	126	289	437	454	1.17959e-23	1.42371	2.68274
	CABZ01061495_1	19	19.01	33	55.93	113	83.08	9.04833e-06	1.42262	2.68071
	si:ch211-108c17_3	15.2	0	11.19	41.29	36.8	98.7	0.00528181	1.42244	2.68038
	hn1a	55	54	62	168	187.97	183	8.34273e-12	1.41983	2.67553
	si:ch211-64i20_2	0	0	0	5.11	6.78	7.57	0.00478921	1.41885	2.67373
	sim1b	8	10	8	28	30	39	0.000212018	1.41867	2.67339
	ahr1b	37	60	52	153	182	140	1.64553e-08	1.41479	2.6662
	AFAP1L1	23.25	25.49	45.79	87.13	117.72	109.44	1.42132e-06	1.41466	2.66598
	rp1l1	7	18	12	40	50	42	9.31487e-05	1.41414	2.66501
	oxct1b	18.36	36.99	27.13	114.26	81.97	81.3	8.36319e-05	1.41113	2.65945
	CRISPLD2	17	26	29	55	90	96	5.67756e-07	1.41093	2.65909
	tshb	0	5	3	9	19	19	0.00485955	1.41066	2.65858
	tmem8c	27	22	30	76	107.09	78	4.89275e-07	1.41051	2.65831
	si:dkey-261m5_1	0	3.45	0	4.69	23.09	13.3	0.00646094	1.40637	2.6507
	prph2l	0	1	1	7	23	4	0.00622047	1.40636	2.65068
	AMDHD1	18.24	30.28	21.05	98.62	89.82	53.35	0.000186108	1.40415	2.64661
	AL929007_2	2	3	2	11	19	10	0.00499483	1.40325	2.64497
	BX324179_1	3.35	2.9	3.28	13.48	12.68	17.41	0.00433228	1.40093	2.64072
	si:ch211-131e11_21	3.13	2.65	2.99	9.21	14.28	16.21	0.00476802	1.40016	2.63931
	si:dkey-188i13_6	0	3	1	5	14	15	0.00715214	1.39346	2.62707
	si:dkey-56m15_2	7.81	13.95	8.05	24.03	47.8	33.28	0.000331345	1.3934	2.62698
	pygl	158	210	173	593	664	416	2.85554e-08	1.39276	2.6258
	saga	0	0	1.01	7.1	6	8.01	0.00675318	1.39251	2.62535
	CCDC39	57	47	31	145	195	107	1.2245e-05	1.39209	2.62459
	prom1b	71	90	73	219.15	314	196	1.95112e-09	1.39118	2.62294
	vtnb	71	103	48	259	188.99	261	6.60167e-06	1.39011	2.62099
	gstp2	13.91	26.19	32.38	80.67	68.49	94.61	6.36388e-05	1.39	2.62079
	si:dkey-22i16_3	76	142	109	243	353	429	1.93611e-10	1.38972	2.62028
	nr5a1b	4	3	6	14	28	17	0.00276879	1.38957	2.62001
	si:ch73-361h17_1	6.18	20.54	9.16	59.01	47.61	31.4	0.00193875	1.38707	2.61547
	crygm2d1	0	9.42	22.65	1040.58	1737.31	3096.16	0.00428217	1.38655	2.61453
	PCDHAC2	45	69	46	133	191	169	1.16769e-11	1.38626	2.614
	si:ch211-278j3_1	12.76	1.06	5.42	19.81	33.26	36.45	0.00386629	1.38609	2.61369
	si:ch211-229l10_9	6	6.69	3.61	20.47	26.4	17.37	0.00218667	1.38425	2.61035
	CABZ01090220_1	8	3	3	25	23	16	0.00375509	1.38339	2.60881
	pex11g	14.68	22.47	16.08	48.94	66.19	57.56	5.71957e-06	1.38262	2.60741
	serpina1l	164.23	261.75	115.9	636.13	531.2	516.66	3.72243e-06	1.38219	2.60664
	rassf7a	127.02	83.22	119.92	236.45	410.87	397.19	3.27475e-10	1.37976	2.60225
	dlx1a	128	145	118	275	468	441	1.93264e-21	1.37836	2.59973
	si:ch211-137i24_10	11	8	11	30	38	38	0.00017316	1.37809	2.59924
	C7	329	270.95	272	665	1086	891	7.83174e-20	1.37774	2.5986
	si:dkey-19c16_1	15.72	8.02	14.79	31.9	56.2	44.45	0.000143291	1.37388	2.59166
	nr2e1	26	128	35	288	370.05	257	0.00581577	1.37145	2.5873
	cnrip1b	11	25	8	44	60.99	49	0.000244592	1.37111	2.5867
	sgms2	33	56	42	102	156	146	5.46866e-10	1.36942	2.58367
	OTOS	37	79	89	155	234	280	3.43234e-06	1.36692	2.5792
	si:dkey-27j5_5	2	7	3	20	18	16	0.00439036	1.36648	2.57841
	radil	26	37	39	96	124	98	1.23984e-07	1.36565	2.57693
	chrdl2	3	2	5	12	17.72	18	0.00450211	1.36307	2.57232
	acmsd	18	14	22	50.18	65.01	61	9.98998e-06	1.36067	2.56804
	igsf21b	8	14	14	27	58	42	0.000228562	1.35961	2.56615
	si:dkey-253d23_4	183.68	192.56	166	400.6	654.72	550.6	4.86826e-25	1.35954	2.56603
	tulp1a	10	8	13	47	44	25	0.00152055	1.3587	2.56454
	ANO7	47	59.08	65	137	183.94	197	3.79898e-12	1.3586	2.56436
	RNF151	0	0	2	5	10	10	0.00901842	1.35686	2.56128
	elna	18	29	27	53	77	113	1.11949e-05	1.35675	2.56108
	si:dkey-25o1_6	18	31	17	54	80	76	2.67072e-06	1.35536	2.55861
	si:ch211-199m9_2	4.69	17.48	10.09	32.74	35.94	46.82	0.000934534	1.35492	2.55782
	tbx4	11	40	33	82	93	107	0.000151886	1.35443	2.55697
	grtp1b	7	6	11	22	32	34	0.000724406	1.35273	2.55395
	si:ch211-246b8_8	22.98	21.79	2.31	44.33	62.09	82.49	0.00337722	1.35243	2.55342
	si:dkey-9l20_3	105	188	96	296	346	577	1.12675e-06	1.35097	2.55083
	RNF180	0	1	5	11	12	17	0.00892255	1.35081	2.55056
	chd5	3	6	4	25	16	16	0.00511125	1.34957	2.54837
	si:dkey-239j18_3	785	1113.28	947.77	2389.61	2759.56	3080.2	1.27036e-22	1.34624	2.54249
	c3c	4.17	0.29	1	39.38	4	21.03	0.00897532	1.34607	2.54219
	fabp11b	33	32	34	82	121	100	1.44136e-08	1.34571	2.54155
	si:ch211-160m12_3	11	17	13	35	58	43	7.51056e-05	1.3438	2.53819
	si:dkey-27n6_4	6.58	4.85	13.09	35.01	29.85	27.14	0.00302031	1.34116	2.53355
	si:dkey-269i1_4	1963.87	2607.89	2690.23	5365.91	7227.71	8799.01	2.93858e-18	1.34079	2.53289
	si:zfos-2269b6_1	173	242.01	251	521	786	655.99	1.02907e-15	1.34036	2.53215
	hsd17b8	29	17	26	57	99	76	8.29769e-06	1.34024	2.53193
	pcdh2aa15	36.69	56.3	57.93	115.1	160.25	175.4	1.00091e-09	1.33996	2.53144
	si:ch211-212c13_7	4.07	10.52	1.81	23.22	16.58	30.56	0.00649276	1.33944	2.53053
	CR759816_1	10.84	11.11	7.11	25.75	31.45	42.84	0.000497909	1.33902	2.52979
	ca9	77.99	72.18	87	163.96	315.73	240.78	1.53013e-10	1.33841	2.52873
	drd6b	0	0	0	4	8	5	0.00770137	1.33726	2.5267
	pappa2	83	141	119	230	356	459	2.59702e-09	1.33702	2.52629
	gja3	5	8	4	15	19	36	0.00345134	1.33701	2.52628
	si:ch211-216b21_1	0	18.04	5.14	39.41	39.8	43.62	0.00890164	1.33663	2.5256
	si:ch73-31d8_2	7	3	4	18	17	23	0.00392499	1.33421	2.52137
	CU633479_6	42.08	39.49	48.42	114.68	158.29	118.29	2.5205e-08	1.33347	2.52008
	CABZ01016567_1	39	61.03	49.25	123.14	156.04	162.45	1.55553e-10	1.33065	2.51515
	si:ch211-227m13_1	22.99	28	24.02	70	71	86	1.74376e-06	1.3296	2.51333
	si:dkey-266f7_5	0	0	0	5	8	4	0.00800066	1.32951	2.51317
	spon2b	96	92	89	201	268	351	7.71068e-13	1.32806	2.51064
	cilp2	64	73	90.88	181	239	246	1.52046e-12	1.32303	2.50192
	tmem119a	15	21	21	56	66	56	1.81576e-05	1.32151	2.49927
	si:ch211-271g18_1	10.2	24.5	18.48	46.77	56.38	64.75	6.06797e-05	1.32025	2.49709
	zgc:172323	20	10	14	33	64	51	0.000204979	1.31936	2.49555
	si:dkey-74i1_5	9.59	11.64	6.88	25.37	49.61	22.51	0.00216772	1.31367	2.48572
	hyal4	35	57	63	143	164	153	1.98203e-07	1.31191	2.48271
	egln2	120	155	91	168	479	545	2.55538e-05	1.31157	2.48211
	gfra4	11	20	18	34	62	62	6.73694e-05	1.3111	2.4813
	vwa1	111	125	127	246	387	418	2.13792e-17	1.30976	2.479
	cc2d1b	213.03	231.99	177.99	490.35	649	616	5.78467e-26	1.30903	2.47775
	cald1	29.49	34.46	47.94	79.31	122.76	133.04	3.32584e-07	1.30729	2.47476
	cabp7b	8	15	9	39	34	34	0.00089758	1.30695	2.47418
	zpld1a	20	24	35	68	117	67	7.51321e-05	1.30534	2.47143
	dusp2	34	50	24	126	156	67	0.000604877	1.30428	2.4696
	EMILIN3	116	193.06	199	366	546	576.94	2.21721e-10	1.30367	2.46857
	ampd1	477	755	599	1121.99	1642	2792	2.42381e-07	1.30257	2.46667
	si:dkey-114c15_5	9.03	8.92	7.41	29.79	33.06	22.72	0.00184724	1.29821	2.45923
	smc1a	118	155	131	305	442	394	1.00834e-20	1.29734	2.45775
	ttc7a	15	11	18	32	53	57	0.00014887	1.29279	2.45001
	C17H15orf52	78	115	89.65	226	318.3	257	1.44726e-12	1.29216	2.44894
	dhh	9	8	10	23	36	32	0.000789133	1.29104	2.44705
	si:ch1073-309n14_1	3	7	12	27	36	21	0.00463875	1.29025	2.4457
	si:dkey-54j5_2	24.01	33.36	23.22	54.27	83.84	106.3	4.53958e-06	1.29004	2.44535
	SORT1	5	9	9	18	30	33	0.00168131	1.28998	2.44525
	BX908777_1	3.31	9.49	6.26	22.14	19.01	26.31	0.00422853	1.28854	2.44281
	si:ch211-255a21_4	12.7	18.91	19.67	54.9	53.62	46.35	0.000216709	1.28768	2.44135
	BX664625_2	9.87	4.8	1.89	17.4	24.72	19.89	0.00793589	1.28765	2.4413
	ANGPTL2	5.06	3.72	2.56	16.41	13.7	15.08	0.00905933	1.28566	2.43794
	C8H20orf112	130.6	219.05	186.12	447.33	651.24	434.09	1.39043e-08	1.28293	2.43333
	vax2	1	6	5	15	18	17	0.00776396	1.28262	2.4328
	lingo1b	105	151	118	263	387	402	1.99295e-17	1.28209	2.43191
	si:ch211-112b1_4	5.91	9.73	3.09	16.14	30.23	19.95	0.00491107	1.28188	2.43155
	si:dkey-265e15_5	7.92	3.53	11.32	26.49	28.02	24.77	0.00433309	1.27854	2.42594
	cyp1c2	247.81	291.13	247.07	571.75	606.77	1096.7	1.65934e-08	1.27841	2.42571
	zgc:101100	9	54	28	107.96	147	71	0.00453292	1.27719	2.42367
	si:dkeyp-15a6_2	5.86	4.41	10.81	29.95	26.1	18.12	0.00636015	1.27528	2.42046
	si:ch211-157c18_3	3.98	10.68	14.49	19.61	49.38	35.13	0.00454363	1.27486	2.41975
	lgals2b	31	34	15	68.98	75	98	4.20932e-05	1.27289	2.41645
	tcf7l2	739.8	1076	952	2338	3122	2233.99	8.49382e-12	1.27234	2.41553
	mxra8b	183.96	198.97	242	463	587	704	4.10708e-14	1.27226	2.4154
	itm2ca	352	413	413	892	1243	1109	2.25817e-29	1.27223	2.41535
	foxb2	2	10	15	22	36	47	0.00570413	1.27205	2.41504
	si:ch211-286c4_6	15	31	17	43	76	74	6.22265e-05	1.26954	2.41085
	arhgap23b	7	8	14	28	44	27	0.00194559	1.26823	2.40866
	si:dkey-162h11_3	3	19	11	46	40	33	0.00579481	1.26761	2.40763
	CR293500_1	14.61	48.96	15.45	88.98	83.69	78.2	0.0020303	1.26663	2.40598
	slc8a4b	20	26	22	54	74	72	3.82426e-06	1.26657	2.40588
	lama3	9	12	13	25	43	41	0.000498119	1.26333	2.4005
	CABZ01059415_2	39	81	54	135	161	204.03	7.92679e-07	1.26191	2.39812
	si:dkey-41c6_1	12.34	9.84	5.5	26.21	33.17	28.37	0.00190639	1.26112	2.39682
	si:ch211-233b23_5	12.34	9.84	5.5	26.21	33.17	28.37	0.00190639	1.26112	2.39682
	rasgrp4	65	82	81	175	238	221	2.64834e-13	1.26102	2.39666
	si:dkey-262k9_2	55.9	119	96	246	273	249	2.1449e-06	1.25995	2.39488
	FBXO41	26	50	33	81.93	119	114	5.93346e-07	1.25936	2.39389
	rgs5a	44	63	70	116	188	206	2.74761e-08	1.25917	2.39358
	ikzf1	21	16	10	32	72	48	0.000625509	1.25889	2.39312
	acana	134	186	216	339.7	562	641	3.35719e-09	1.25887	2.39308
	EFCAB6	5	8.87	3	26.71	18.08	17.73	0.00867084	1.25515	2.38691
	prlrb	6	8	10	35	25	23	0.00481927	1.25187	2.38149
	zgc:109949	16	37	18	74	83	58	0.000516444	1.25098	2.38004
	si:dkey-156n14_3	16.06	24.27	32.49	71.83	95.07	55.28	0.000419757	1.24997	2.37837
	impg1b	13	16	12	42	54	32	0.000789057	1.24927	2.37721
	gpr37l1b	103	138	127	278	419	318	1.069e-12	1.24922	2.37713
	si:dkeyp-72h1_1	6	7	10	26	22	30	0.00333914	1.247	2.37348
	si:dkeyp-85d8_6	19.42	31.27	29.9	71.2	70.03	88.09	2.0218e-05	1.24636	2.37242
	si:dkey-187j14_4	11.14	10.28	4.38	29.49	29.65	26.47	0.00339405	1.24614	2.37206
	f9b	3	9	6	18	19	28	0.00577731	1.24607	2.37195
	CR318603_2	20	22	16	43.08	50.06	84.5	0.000202597	1.24585	2.37157
	ralgps1	14	33	32	65	100	72	0.000137913	1.245	2.37019
	scin	149.47	162.43	137.08	335.23	401.45	481.25	1.65229e-17	1.24262	2.36628
	nfil3-6	13	24	24	76	63	48	0.00123273	1.2419	2.3651
	fgg	77	193	70	381	248	379	0.000881314	1.24181	2.36494
	SIM2	43.37	35.69	39.31	82.15	107.91	148.63	1.1855e-06	1.2416	2.3646
	ctslb	4121.92	5459.8	6063.6	10440.3	15710.7	17130.8	3.98953e-14	1.24114	2.36385
	PHYH	17.48	53.65	44.78	122.92	130.08	94.53	0.000863117	1.24039	2.36262
	hnf4a	21	31	17.02	53	74	73	1.51431e-05	1.23979	2.36165
	prelp	103	132	156	228	363	559	3.4585e-06	1.23962	2.36137
	si:ch211-195h23_3	50.82	70.5	81.97	173.22	202.06	184.57	7.7426e-08	1.23947	2.36112
	pmt	24	35	26	65	75	105	8.70128e-06	1.23901	2.36036
	si:dkey-18j14_5	264.95	407.4	325.84	806.88	946.58	924.87	3.14386e-14	1.23753	2.35794
	loxl4	23	62	44	100	131	142	3.38746e-05	1.23388	2.35198
	tm4sf4	33.02	31.2	21	80	79	83.97	1.90833e-05	1.23293	2.35044
	cyp2aa4	18	28	27	63	60	90	7.41202e-05	1.2326	2.3499
	clic5b	51	51	55	114	148	172	1.33355e-09	1.23029	2.34614
	CU693369_1	16.28	20	28	53	91	51	0.000416337	1.22978	2.34531
	CABZ01072815_1	13.95	24.92	40.53	84.72	75.04	79.88	0.00142232	1.22785	2.34217
	DRD5	11	20	20	39	46	70	0.000463687	1.22594	2.33907
	igl4v8	3	6	4	14	15	20	0.00970412	1.22429	2.3364
	ptk6a	27	43	21	68	108	84	1.85595e-05	1.2238	2.33561
	cacna1ha	64	126	82	202	267	275	2.96827e-08	1.22135	2.33165
	cuedc1a	171	213	194	496	641	424	6.61189e-09	1.22097	2.33104
	syndig1l	32	60	47	111	137	135	3.81449e-07	1.21905	2.32794
	gria2b	129	248	229	477	621	559	9.39729e-08	1.21838	2.32686
	COL9A1	2371.23	2396	2463	4753	6919.97	7587.36	3.61724e-34	1.21369	2.3193
	CU929356_4	38.07	24.24	34.97	75.3	119.24	82.29	3.11312e-05	1.2135	2.319
	esrrd	9	21	14	47	52	35	0.00176992	1.21285	2.31795
	atp8b5b	36	43	29	93	115	90	3.25916e-06	1.211	2.31498
	adamtsl7	20	13	11	30	48	56	0.000651839	1.20979	2.31304
	si:ch211-145h19_5	8.2	10.09	10.11	26.01	30.81	31.57	0.00183939	1.20867	2.31124
	si:dkey-21o22_2	9.96	22.99	8.06	47.08	43.93	33.19	0.00450034	1.20855	2.31106
	zgc:158403	34	58	32	85	109	156	1.75589e-05	1.20789	2.30999
	he1b	1052.64	1579.73	1742	3483.94	3641.7	4652.84	1.22059e-08	1.20757	2.30948
	TRAF2	9	29	24	51	73	61	0.000748017	1.20698	2.30854
	si:dkey-103g5_3	37	85	55	146	155	188	1.51118e-05	1.20585	2.30673
	SYT7	4	15	7	24	36	26	0.00556459	1.20499	2.30535
	ddc	14.26	18.21	21.99	47.18	57.3	49.44	0.000191484	1.20493	2.30526
	si:dkey-1d7_3	9	8.56	11.6	27	38.08	24.85	0.00297482	1.20474	2.30496
	slc13a3	12	33	28.02	65	68	79	0.000417056	1.20468	2.30487
	FAM65C	79	55	63	147	221	172	8.11366e-08	1.20416	2.30403
	zgc:162160	32	64	49	131	136	130	1.20502e-05	1.20313	2.30239
	cabp5b	4	9	11	22	33	24	0.00482632	1.20272	2.30174
	si:ch211-155k24_1	4.84	17.28	21.25	36.58	57.71	45.09	0.00474499	1.2025	2.30138
	sid4	29	45	14.01	86	86	83.02	0.000810093	1.20209	2.30072
	epd	17	18	13	46	50	43	0.000385245	1.20178	2.30024
	ANXA9	8	17	10	28	34	45	0.00156719	1.20134	2.29953
	PRKD1	7	11	7	14	38.35	32	0.00486207	1.20121	2.29932
	tg	91	78	79	205.04	263	198	1.62812e-08	1.20069	2.29849
	adamts13	13	14	14	40	49	33	0.000969282	1.20066	2.29844
	RFTN1	27	48.99	47.13	89.14	115.39	132	2.58753e-06	1.19672	2.29218
	NIPAL4	27	62.01	45	119.04	116	135	5.45575e-05	1.19589	2.29086
	lpcat2	52	71	68	118	196	204	3.03236e-09	1.19531	2.28993
	MGAT5B	5	13	12	32	28	34	0.00390335	1.19503	2.28949
	TMPRSS5	89	112	120	277	357	230	1.04051e-06	1.19267	2.28575
	si:dkey-3h2_2	7.88	9.15	8.03	23.02	36.01	19.41	0.0056542	1.18863	2.27937
	zgc:110843	134.4	140.84	153.3	300.09	429.55	389.67	3.91683e-17	1.18606	2.2753
	igflr1	15	31	23	55	65	73	9.66867e-05	1.18559	2.27456
	CABZ01075273_1	9.67	36.09	21.94	51.93	75.23	71.05	0.00171473	1.18455	2.27293
	dyrk4	64	100	72	154	188	305	3.85016e-06	1.18439	2.27267
	rnf220b	179.89	220.36	184.11	434.11	604	477	3.17397e-15	1.18408	2.27219
	mapre3a	86	132	122	244	368	288	9.50746e-10	1.18339	2.2711
	SYTL1	16.77	40.07	37.67	78	91.83	92.02	0.00019442	1.18317	2.27076
	PARP6	209.09	297.93	247.4	590.89	741.05	618.14	8.47037e-13	1.18235	2.26945
	hamp2	20	12	12	57	51	29	0.00584815	1.18131	2.26783
	rerglb	37	42	45	83	132	119	1.14924e-07	1.17931	2.26468
	crmp1	140	236	218	421	698	470	2.07257e-07	1.17727	2.26149
	sox8b	25.55	37.66	25.72	64.76	85.39	87.52	5.86525e-06	1.17624	2.25987
	h2afy	72	95	70	155	229	237	1.0091e-11	1.17328	2.25524
	PAMR1	64	69	75	123	222.08	211	2.79313e-09	1.17218	2.25352
	zgc:174696	91.74	72.43	69.71	193.38	175.22	249.96	1.68662e-06	1.1717	2.25276
	VMO1	12	14	18	39	50	38	0.000882553	1.17165	2.25269
	FUK	80	72	60	144	211	201	1.41606e-10	1.16892	2.24844
	CDHR5	9	10	6	18	32	28	0.00428627	1.16857	2.24788
	antxr2b	24	40	43	85	108	96	1.44016e-05	1.16793	2.2469
	lrrc24	30.91	59.18	66.45	133.51	160.72	130.82	0.000104356	1.16645	2.24459
	fbxl22	15.2	10.13	13.15	25.22	41.9	47.45	0.0014296	1.16639	2.2445
	spg20a	10	10	8	21	24	43	0.00506906	1.16628	2.24433
	pou4f2	259	391	325	707	1061	759.41	2.0281e-10	1.16627	2.2443
	si:dkeyp-84g1_3	40.47	21.79	34.3	79.37	89.45	95.22	0.000107352	1.16613	2.24409
	slc1a3b	539	741	629	1401	2081	1442.94	1.28915e-11	1.16605	2.24397
	epdl2	14	13	10	45	27	39	0.00492135	1.16586	2.24367
	kcnj8	10	6	15	19	42	39	0.00545416	1.16432	2.24128
	steap4	77	108	105	183	290	286	3.01753e-11	1.16428	2.24121
	BX649308_1	12.22	7.75	10.72	21.25	32.14	36.09	0.00330857	1.16428	2.24121
	rxfp3_3b	9	12	12	33	41	25	0.00356977	1.16424	2.24116
	si:ch211-227e10_6	16.22	12.45	8.34	40.32	33.8	34.13	0.00391219	1.16218	2.23795
	CU929356_2	10.98	13.19	15.02	26.74	42.25	43.59	0.00118345	1.16157	2.237
	zbtb25	29	45	34	81	114	92	3.72062e-06	1.15872	2.2326
	hs3st1l2	39	49	37	117	139	81	0.000177835	1.1572	2.23024
	si:dkey-234i14_2	41	36	28	69	115	98	3.81764e-06	1.15688	2.22975
	zmynd8	202.27	268.78	234.74	381.84	773.44	701.03	9.02928e-11	1.1553	2.2273
	htr1b	6	13	4	17	29	28	0.00862726	1.15513	2.22704
	ankrd6a	6	7	6	12	28	23	0.00978498	1.15322	2.2241
	zgc:165555	17	18.14	13	47.91	71.27	27.48	0.0053284	1.15309	2.22389
	slc26a1	47	57	38	112	123	134	4.65158e-07	1.15081	2.22038
	si:dkey-193i10_4	14.99	27.53	57.24	90.65	84.58	130.63	0.00662421	1.15053	2.21995
	hao2	21	30	16	47	60	77	0.000199006	1.15014	2.21936
	mmp30	42	43	28	92	78	137	0.00020696	1.14989	2.21897
	ctsl_1	40	34	31	68	96	117	5.38244e-06	1.14923	2.21795
	cd44a	5	9	5	16	24	21	0.0094018	1.14879	2.21728
	dlx2b	18	24	19	40	66	61	0.000117701	1.14699	2.21451
	nr4a2b	137	207	152	339	539	395	7.23666e-10	1.14651	2.21378
	si:dkey-29j8_5	65.3	51.45	36.98	143.9	130.56	129.64	0.000112062	1.14464	2.21091
	abcg1	13	24	14	40	61	42	0.000998199	1.1444	2.21055
	PSME4	17.86	23.28	14.74	48.56	29.67	88.83	0.00725459	1.14424	2.21029
	BX004873_1	29.31	23.79	21.84	61.15	71.58	64.29	9.69806e-05	1.14277	2.20804
	serpinc1	58	100	65	219	159	202	0.000145136	1.14227	2.20728
	si:dkey-37f18_3	12.51	20.96	15.8	39	44.79	47.94	0.000722613	1.14087	2.20514
	npas4a	16	26	14	58	84	28	0.00855069	1.13997	2.20376
	serpine3	11	11	9	25	39	27	0.0034012	1.13919	2.20258
	runx2b	142.56	188	180	332	443	522	1.64604e-13	1.13916	2.20252
	col5a2b	124	185	214	404	473	466	1.81292e-07	1.13888	2.2021
	rorab	176	306	242.01	525	786	546.12	1.71903e-07	1.13781	2.20047
	GPR101	34	46	44	84	127	112	4.96627e-07	1.1374	2.19984
	p2rx2	9	23	13	36	48	43	0.00179082	1.13729	2.19968
	zgc:101040	37	47	50	86	139	125	3.53354e-07	1.13694	2.19914
	si:ch211-106h4_12	11	14	12	27	41	37	0.00147782	1.13605	2.19779
	calcr	6	9	12	26	30	25	0.00619004	1.13523	2.19653
	si:ch73-222h13_1	15	14	13	27	50	42	0.00110632	1.13491	2.19605
	agmo	44	51	56	115	133	140	1.72638e-07	1.13436	2.19521
	rltgr	28	40	30	104	75.84	81	0.000710689	1.13381	2.19438
	bcl11aa	1332.56	1633	1397.39	2827.41	4617.49	3513.27	1.22645e-19	1.13302	2.19317
	sord	78	100	67	160	274	197	6.30599e-08	1.13263	2.19258
	si:dkey-150k17_2	45	57	42	114	154	105	7.83322e-06	1.13171	2.19118
	ebf1b	146.47	137.77	151.52	277.01	448.4	378.5	1.28186e-13	1.13159	2.19101
	hsd11b2	491	479	388	946.63	1317.55	1128	3.08405e-18	1.13119	2.1904
	fkbp1ab	135	197	135	331	534	329	6.02856e-07	1.126	2.18253
	CU457794_2	16.06	5.05	19	35.23	39.42	49.9	0.00820856	1.12521	2.18134
	dpydb	141	160	119	303	393	350	2.41452e-13	1.12443	2.18015
	hivep3a	81	159	148	281	390	327	3.73113e-06	1.12384	2.17926
	GJC1	15	22	25	43	65	59	0.000266754	1.1207	2.17452
	f5	74	91	89	210	253	180	1.60334e-06	1.1204	2.17408
	slc6a4a	199.99	275.94	282.95	458	715.97	740.87	4.51962e-12	1.12026	2.17386
	zbtb20	21	67	41	77	122	163	0.00179569	1.12019	2.17376
	CABZ01100326_1	27	28	25	56	74	79	2.36987e-05	1.11816	2.17071
	pnp6	17	24	24	43	57	75	0.000292405	1.11763	2.16991
	zgc:66156	11.28	9.56	8.32	24.14	29.57	28.42	0.00514029	1.11434	2.16495
	si:dkeyp-4f2_4	70.25	51.41	53.37	120.15	162.04	161.65	1.6597e-07	1.11326	2.16334
	LRRC38	11	13	9	23	43	29	0.00416496	1.11263	2.16239
	slc6a1b	1183.03	1658.08	1390.01	3069.28	4200.97	3150.99	5.86753e-12	1.11228	2.16187
	elovl4b	59	67	55	125	180	150	1.17455e-08	1.111	2.15995
	chrnb2a	6	11	10	26	23	30	0.00803244	1.10977	2.15811
	c8a	25	36	14	83	58	63	0.00473916	1.10897	2.15692
	lcn15	30	24	19	70	64	59	0.000879355	1.10833	2.15596
	CABZ01081359_1	21	52	19	75	84	88	0.00190479	1.10672	2.15355
	cx34_4	14	32	29	65	68	66	0.000930619	1.10621	2.1528
	CABZ01045045_1	7	11	6	17	24	31	0.00930374	1.1062	2.15278
	sox4b	946.01	1090.18	855	1781	2866.99	2459.01	5.1556e-26	1.10571	2.15204
	cacng7a	14	23	15	31	51	60	0.0010456	1.10528	2.15141
	si:ch211-171l17_14	10.78	13.38	5.3	22.99	34.55	26.44	0.00773772	1.10495	2.15092
	cyp2j20	8.43	11.24	9.32	29.29	30.82	22.02	0.00831008	1.1043	2.14995
	BX323023_2	9.31	21.14	17.34	37.45	48.15	43.67	0.00192001	1.10241	2.14714
	pltp	96	159	124	248	328	365.54	1.35311e-09	1.10216	2.14676
	bcat1	114	147	138	289	380.11	313	9.02928e-11	1.1017	2.14607
	slc26a6	41	46	31	69	114	120	5.54201e-06	1.10073	2.14463
	CABZ01067945_1	257.25	337.8	338.73	665	801.23	809.06	8.30042e-14	1.09947	2.14277
	CABZ01068274_1	227	319	308	473	772.78	911	2.33728e-09	1.09937	2.14261
	si:ch73-112n4_1	177	365	269	554.01	767.87	704	9.08766e-07	1.09844	2.14124
	pou4f3	21	28	17	44	61	68	0.000230867	1.09819	2.14087
	kbtbd7	67	53	49	126	165	134	1.74153e-06	1.0975	2.13984
	zgc:174904	27	22	25	50	77	66	0.000102134	1.09738	2.13966
	zgc:195001	331	405	369	637	921	1195	4.95023e-12	1.09737	2.13964
	CABZ01064670_1	13	11	13	29	34	39	0.00266657	1.09685	2.13887
	panx3	28	59	69	136	150	123	0.000964951	1.09586	2.1374
	HHIPL2	32	50	29	78	111	93	2.24672e-05	1.09535	2.13665
	nxph2a	80	97	73	206	187	222	1.12675e-06	1.09439	2.13522
	PPP1R27	35	43	27	52	98	131	0.00040054	1.09208	2.13181
	gria1a	86	148.89	150	260	365	334	4.99617e-07	1.09179	2.13138
	sepp1b	46	48	30	133	95	91	0.0017521	1.09122	2.13054
	tmem176l_4	194	270	173	494	513	536	1.6468e-08	1.0908	2.12993
	PCDH11Y	236	352	290.99	513	793	858	1.38777e-12	1.09044	2.12939
	caspb	236.48	353.72	220.57	640.55	618.93	704.98	1.9977e-07	1.09032	2.12922
	ppp1r14c	482	950	873	1890.61	2018	1799	2.12517e-05	1.09011	2.1289
	smyhc2	510.51	653.76	527.59	1117.42	1615.36	1352.15	1.35745e-20	1.08969	2.12828
	GABRA2	14.83	22.75	12.58	39	53.25	37	0.00236273	1.08886	2.12705
	slc38a3a	114.27	242.3	183.17	354.73	541.33	454.52	5.27599e-06	1.08691	2.12418
	foxe1	14	24	13	30	47	62	0.00231187	1.08519	2.12166
	PRKAR2B	114	160	141	256	426	339.98	1.78945e-10	1.08499	2.12136
	lrrfip1b	91	123	106	220	303	256	1.35476e-10	1.08301	2.11845
	CABZ01041769_1	18.84	13.61	19.41	36	37	65	0.00364888	1.08267	2.11795
	myog	277	322.01	250	590	738	707.01	1.86955e-18	1.08217	2.11722
	slco4a1	12	18	11	26	52	35	0.00381788	1.08029	2.11446
	si:dkey-3p4_7	24.01	45.21	45.75	81.31	110.99	98.08	8.05603e-05	1.07951	2.11332
	mybpc1	65	68	44	108	172	160	3.34519e-07	1.07948	2.11328
	EPHB6	83	150	115	264	343	249	8.90968e-06	1.07834	2.1116
	lingo2	50	68	49	118	147	144	1.71654e-07	1.07716	2.10987
	ugt1a7	96	164	94	278	314	270	8.75114e-06	1.07615	2.10841
	ugt5e1	16	30	33	55	74	75	0.000420847	1.07526	2.1071
	cryabb	16	17	13.86	34.02	43	44	0.00141231	1.07318	2.10407
	si:ch211-59h6_1	35.61	41	46	78.71	113	113.02	3.21118e-06	1.0727	2.10337
	CABZ01053592_1	21	31	39	77	77	78	0.000572313	1.0725	2.10308
	zgc:165525	155	159.99	167	283	429	457	2.30105e-14	1.07222	2.10266
	mmp24	175	359	290	566	784.8	673.27	4.22758e-06	1.0714	2.10147
	F	32	56	46	103	116	112	2.59728e-05	1.07114	2.10109
	si:dkey-220o21_2	17.56	14.86	22.8	48.56	50.12	42.71	0.00271277	1.07022	2.09975
	fam189a2	175	194	145	302	465	475.08	1.24599e-14	1.06945	2.09864
	zgc:66313	27	21	27	41	76	79	0.000380479	1.06942	2.09858
	si:ch73-367f21_4	250.45	242.09	189.72	425.11	616.31	597.67	9.79388e-16	1.06917	2.09823
	mthfd1a	13	30	12	53	55	40	0.00786581	1.06883	2.09774
	kif26bb	95	161	113	249	312	330	1.63946e-08	1.06877	2.09765
	si:dkey-193e13_8	154.1	186.74	151.56	336.82	377.01	463.76	9.19707e-12	1.0683	2.09696
	kcnq1	14	20	18	47	55	35	0.00349887	1.06636	2.09414
	shox2	351	377	330.86	651.25	941	929	1.54462e-30	1.06632	2.09408
	a1cf	72	95	70	201	189	181	1.07274e-05	1.06477	2.09184
	sh2d3cb	7	16	16	29	35	42	0.00559592	1.06299	2.08925
	si:dkey-230i18_1	14.68	12.6	13.29	23.87	56.11	31.08	0.00768459	1.06217	2.08806
	tmprss13a	17	37	16	45	63	75	0.00198595	1.06193	2.08773
	si:ch211-149a19_3	35.64	41.84	26.32	90.86	81.5	82.87	0.000393006	1.06166	2.08733
	si:ch211-277g23_5	31	46	42	98	123	77	0.000435011	1.06125	2.08673
	si:dkey-106c17_1	9.75	16.49	12.64	28.34	34.94	37.92	0.00436447	1.0608	2.08608
	TLDC2	123	141	114	262	338	300	5.72359e-12	1.0604	2.08551
	si:ch73-289h5_4	43.59	70.32	29.57	114.65	122.18	117.12	0.000534258	1.06005	2.08501
	si:ch211-217a12_1	38	46	61	96	123	141	1.68058e-05	1.05987	2.08474
	BX511066_4	92.73	58.75	53.73	142.51	177.58	185.09	3.07554e-05	1.0592	2.08378
	si:ch73-250a16_5	21	31	27	53	73	72.01	0.000115963	1.0592	2.08377
	lhfpl4b	26	39	32	53	93	99	8.36319e-05	1.05852	2.0828
	si:ch211-163l21_8	31	54	49	114	92	127	0.000513979	1.05849	2.08276
	KLHDC8A	27	50	32	92	108	73	0.000906308	1.05767	2.08157
	npsn	388	373	335	691	1000	909.07	1.83541e-22	1.05745	2.08125
	si:dkeyp-52c3_7	9.36	18.75	9.65	21.84	35.6	44.03	0.0081524	1.05735	2.08111
	cebp1	10.63	20	10	25	43	40.72	0.00504669	1.05712	2.08078
	hoxa13b	38	77	31	83	153	139	0.000847891	1.05689	2.08044
	si:dkey-61p9_9	26.07	36.16	20.84	57.87	78.13	70.89	0.00019442	1.05655	2.07995
	TFR2	22	28	14	46	51.03	67.01	0.00123794	1.05598	2.07912
	si:ch211-199f5_1	81	97.99	80	157	223.06	240	1.72076e-10	1.05587	2.07897
	si:ch211-142k18_1	114	132	121	216	302	366	8.23999e-11	1.05558	2.07856
	ptprt	124	179.5	180.57	302.82	420.6	438.14	3.40528e-10	1.05537	2.07825
	dckl1b	936	1403.7	1351.42	2385.66	3479.68	2949.26	1.72076e-10	1.0546	2.07715
	sytl2b	39	63	46	103	117	140	8.23205e-06	1.054	2.07628
	acbd4	37	28	26	73	84	70	0.000304764	1.05393	2.07617
	BX511021_2	12.83	12.28	10.6	25.25	28.08	39.74	0.00627912	1.05291	2.0747
	sox4a	5272.18	6376.69	5644.14	11575.9	16371.1	12669.3	8.99742e-17	1.05078	2.07165
	si:dkey-19n13_5	68.42	157.64	133.45	246.87	314.8	320.91	9.43244e-05	1.05054	2.0713
	rbp2b	39.87	54.49	39.07	142.8	102.66	84.07	0.00329228	1.04952	2.06984
	olfml2a	109	148	146	257	359	343	1.9074e-11	1.0495	2.06981
	s100a11	83.98	125.51	85.79	261.02	220.71	218.68	0.00010204	1.04939	2.06965
	DCHS2	8	16	15	26	39	39	0.00493159	1.04715	2.06645
	CABZ01039859_1	48	81	52	119	157	160	1.88988e-06	1.04701	2.06625
	si:dkeyp-13a3_10	52	70	54	135	135	151	4.23932e-06	1.04698	2.0662
	GRM2	174	176	140	298	464	401	3.10719e-13	1.04571	2.06437
	rbp4	551	896	639.37	1431.13	1441.99	2075	4.61157e-07	1.04483	2.06313
	CABZ01066502_1	89	113	59	171	191	274	4.16987e-05	1.04466	2.06289
	cecr1b	9	14	9	17	39	33	0.00994902	1.0433	2.06094
	WIPI1	10	8	14	26	31	30	0.00885245	1.04306	2.0606
	MDFI	76	112	110	187	252	273	1.65525e-08	1.04274	2.06014
	si:dkey-247i3_4	36.07	35.55	27.46	73.17	75.73	92.26	0.000116693	1.04266	2.06002
	fstb	191.02	276	224	442	595	584	2.07907e-14	1.0421	2.05922
	slc43a3a	20	10	15	32	50.94	38	0.00516976	1.04141	2.05823
	si:ch211-3o3_9	20	34	32.96	51	98.39	69	0.000659763	1.04049	2.05692
	si:ch211-190k17_31	14.87	21.45	26.1	43.84	57.28	55.94	0.00127212	1.04009	2.05636
	dennd1b	32	39	41	54	112	117	0.000181885	1.03923	2.05513
	cntnap5b	44.61	93	91	155	203	200	0.000126392	1.03827	2.05376
	ihha	20	36	24	52	74.12	72	0.000299697	1.03722	2.05228
	FP015791_1	12.74	24.77	11.05	40.1	37.31	45.6	0.00653442	1.03695	2.05188
	plg	38	88	42.54	140	114	161	0.00236273	1.03573	2.05016
	KCNA4	7	16	14	27	42	30	0.00882614	1.03299	2.04626
	smim14	89	114	81	200	225	240	1.96166e-08	1.03224	2.0452
	si:ch211-215p11_4	37	15.45	32.21	62.26	83.23	73.24	0.00349937	1.02985	2.04182
	si:dkey-208k22_3	38	27	16	47	93	70	0.00291804	1.02797	2.03915
	si:dkey-66i24_8	32.27	16.81	17.55	53.67	62	52.63	0.00439163	1.02729	2.03819
	si:dkey-26i24_2	17.24	22.79	27.72	58.86	50.34	57.96	0.00264611	1.0272	2.03807
	olah	33	14	21	38	85	61	0.006853	1.02698	2.03775
	thbs2a	96	155	153	224.49	288	489	0.000222561	1.02631	2.03681
	si:ch73-127m5_1	137	364	254	522	699.73	607	0.000408803	1.02618	2.03662
	gabbr1a	26	47	31	67	89	96	0.000117322	1.02534	2.03544
	MYT1L	48	73	80	142	191	148	3.49114e-05	1.02415	2.03376
	zgc:112234	167.59	185.06	136.32	347.07	409.02	372.64	1.35478e-09	1.02315	2.03236
	si:ch211-265g21_1	419.24	454.65	355.07	710.45	1054.88	1087.99	5.45698e-21	1.02303	2.03218
	SLC3A2	212.54	214.26	218.21	400.81	596.14	502.15	6.89049e-15	1.02242	2.03132
	hspb6	21	28.01	24	46	59.18	75	0.000500084	1.0222	2.03102
	gpsm1a	65	104	73	139	232	203	4.28927e-07	1.02184	2.03051
	si:dkey-247i3_3	51.9	26.95	32.18	69.44	92.67	113.82	0.00107638	1.02048	2.02859
	dab1a	100	238	153	332	417	419	0.000120973	1.019	2.02651
	agpat9l	17.78	28	21	47	50	66	0.00135166	1.01822	2.02542
	si:dkey-97i18_5	50	44	44	89	113	126	4.68927e-06	1.01755	2.02447
	roraa	376	602	659	1124.02	1469.01	1254.88	3.59928e-06	1.01675	2.02335
	sst3	42	45	40	73	108	123	9.57791e-06	1.01618	2.02255
	si:dkey-47k16_4	81.46	53.22	67.5	139.86	186.93	155.13	2.20993e-05	1.01581	2.02204
	CABZ01048392_1	159.7	115.42	123.22	271.25	368.09	295.4	8.70341e-07	1.01515	2.02111
	si:dkey-193c22_1	43.02	35	28	65	106	86	0.0001291	1.01452	2.02023
	nr1d2a	294	358	487	863.82	1000	817	2.36489e-05	1.01436	2.02
	slc2a10	162	83	93	232	274	319	0.000405487	1.01203	2.01675
	CCSAP	61	90.56	103	189.14	238.05	175.69	0.000104461	1.0113	2.01572
	PTPRR	25	44	27	66	84	80	0.000266396	1.01054	2.01467
	efcab4bb	10.11	22.92	9.51	26.9	41.44	40.49	0.00971268	1.00957	2.0133
	ntrk2b	52	114	88	186	236	181	0.000339395	1.00918	2.01277
	MLLT4	109.04	133.61	86.05	211.95	271.8	275.23	5.01046e-09	1.00911	2.01267
	slc6a1a	119	209	211.01	363	481	420.56	1.01874e-05	1.00875	2.01216
	itgb8	69	110	106.04	201	281	190	5.30076e-05	1.00822	2.01143
	si:ch211-120m16_6	60	74	56	113	186	147	8.25826e-07	1.00732	2.01017
	trpc6a	22	18	18	33	53	59	0.00174823	1.00674	2.00936
	MAP4K1	9	17	13	24	43	34	0.00789157	1.00537	2.00746
	ptpn5	194	377.22	350	610	802	740	1.7978e-05	1.00296	2.00411
	si:ch211-127i16_2	32.01	28	35	63	80	84	0.000132898	1.00242	2.00336
	pgap1	66	110	67	134	250	192	2.41354e-05	1.00198	2.00275
	prom2	52	92	59	129	168.01	176	7.15222e-06	1.00169	2.00235
	nfic	90	230	218	347	446	513	0.00113671	1.00139	2.00192
	hoxa11b	40	50	34	63	140.11	99	0.000328346	1.00066	2.00091
	chrm2a	18	65	32	82	93	114	0.00849791	1.00056	2.00078
	tmem176l_1	156	137	180	291	396	410	4.42877e-09	1.00012	2.00017
	wdr76	191	239	174	94	110	125	9.6178e-09	-1.00287	0.499007
	nusap1	4080.51	3341	3148.87	1569	2093	2198.12	9.14058e-13	-1.00362	0.498747
	ebp	164	185	171	73	99	114	2.04256e-09	-1.00483	0.498327
	tnfaip2b	171	138	162	87	74	86	6.2374e-05	-1.00498	0.498276
	CFI	435	357	355	149	195	285.05	1.4681e-06	-1.00502	0.498263
	kcnk5a	124	131	106	40	72	85	5.61419e-06	-1.00559	0.498068
	KIAA1731	133	157.07	109	51	83	83.43	7.94084e-07	-1.00686	0.497629
	CU915772_1	56.33	70.43	82	35.63	37.54	36.35	0.000428867	-1.00704	0.497565
	si:ch211-253p18_2	282.14	225.12	219.49	120.64	147.85	124.88	6.61167e-07	-1.00758	0.49738
	stil	815	920	864	398	468	568	4.84814e-17	-1.00814	0.497186
	si:ch211-212o2_6	53.8	57.33	47.82	23.48	33.19	26.2	0.000406858	-1.00864	0.497015
	BX255935_1	47.88	50.21	62.57	29.81	29.41	22.06	0.00201241	-1.00923	0.49681
	coe2	6219.77	4939	4882	2329	3208.57	3336	1.98723e-12	-1.00976	0.496629
	si:dkey-222o15_5	153.61	180.04	166.05	85.8	83.61	100.01	1.79992e-07	-1.00976	0.496629
	CRB2	700	959.01	963	350	580	518	2.0905e-10	-1.00997	0.496557
	skib	2509.34	2401	2337.28	895.84	1496	1671	2.32153e-13	-1.01024	0.496462
	BX664622_1	59.92	54.11	52.95	16.15	20.35	47.08	0.00604817	-1.01145	0.496049
	btg3	1031	895	787	396	564.61	536	3.72471e-13	-1.0115	0.496032
	ncam1b	1039	1252	1085	495	730	646	8.95559e-27	-1.01212	0.495818
	si:dkeyp-72g6_2	173.19	220.99	200.62	102.5	112.38	104.93	5.52308e-08	-1.0124	0.49572
	SP5	47	31	35	13	21	23	0.00437543	-1.01323	0.495436
	si:dkey-209n16_2	69.87	95.22	87.73	47.8	28.7	49.22	0.00186162	-1.0135	0.495342
	si:dkey-166k12_1	48	73	72	22	43	36	0.000547206	-1.0142	0.495103
	nde1	1233	1168	1102	511	740	688	1.9431e-23	-1.0168	0.49421
	vim	9383.12	7011.13	6784.59	3172.87	4356.03	5169.77	8.56069e-09	-1.01786	0.493848
	fbxo5	866.01	704	647	321.87	393	491	4.86491e-09	-1.01927	0.493365
	lrwd1	559	570	535	241	330	346	7.6322e-22	-1.02075	0.492859
	pah	919	864	787	326	549	548	3.28141e-15	-1.02257	0.492239
	dtl	661	728	720	279	354	515.69	2.80646e-09	-1.02484	0.491464
	PRR5L	27	57	41	16	20	25	0.00463433	-1.02487	0.491456
	rap1gap2b	397.28	527.79	479.79	181.21	332.18	251.2	7.14054e-10	-1.02654	0.490887
	si:dkey-16p19_10	28.68	24.52	25.29	7.29	18.81	12.68	0.00975655	-1.02817	0.490333
	ERICH2	83	76	58	40	39	29	0.000846909	-1.02828	0.490293
	nes	4141.98	3717.8	3569.8	1275.72	2373.46	2664.77	4.11818e-09	-1.02831	0.490285
	si:busm1-105l16_2	56.9	40.93	47.48	26.17	21.04	23.76	0.00272487	-1.02847	0.490229
	C25H12orf73	169	138	137	58	101	79	1.43612e-06	-1.02952	0.489873
	si:dkey-95p16_2	924.78	842.83	808.59	416.02	478.29	494.55	3.58035e-14	-1.02988	0.48975
	si:dkey-156k2_3	436.97	418.16	368.27	179.62	271.01	212.72	4.55544e-12	-1.03036	0.489588
	CR847851_8	45.87	69.91	71.14	22.85	40.09	33.54	0.000600526	-1.03058	0.489512
	twsg1b	118	96	99	28	64	74	0.000210862	-1.03093	0.489395
	si:dkey-1b17_13	201.35	161.7	133.98	81.05	86.88	91.41	1.08327e-05	-1.03158	0.489174
	gas1b	1610.04	1414	1522	650	958.04	877	2.35741e-17	-1.03372	0.488449
	si:ch1073-488c15_2	526.74	601.37	730.03	277.42	412.18	301.52	1.25225e-07	-1.03372	0.488449
	cux2b	351	472	485	169	252.27	285	2.59241e-09	-1.03595	0.487693
	QSOX2	581.04	706	618	259	384	395.42	1.28697e-22	-1.03825	0.486918
	si:dkey-5i16_1	87.95	72.14	91.22	33.57	65	26.31	0.00253283	-1.03926	0.486576
	mcm10	427	442	401	178	241	270	6.52732e-18	-1.03967	0.486437
	cdc6	2277	1727	1932	862	1130	1205	4.66693e-11	-1.0412	0.485924
	trim35-27	30	37	35	14	16	20	0.00242757	-1.04154	0.485808
	CU151895_1	319.86	225.21	196.35	112.52	149.79	123.46	1.57018e-05	-1.04265	0.485436
	orc6	425	432	364	181	254.21	222	1.61069e-15	-1.04278	0.485392
	CABZ01087111_1	119	181	140.01	59	89	84	3.25324e-07	-1.04296	0.485331
	sclt1	677	563.53	594	246	380.33	368	8.05231e-13	-1.04365	0.4851
	CABZ01088025_1	19	35	22	9	13	13	0.00972601	-1.04481	0.484709
	ccnb1	4726.03	4132	3608	1579.75	2487	2706	7.42249e-13	-1.04541	0.484509
	si:dkey-195m11_8	3481	3258.06	3257.12	1258	2069.68	2141	2.85012e-18	-1.0463	0.484209
	SLC5A10	34.11	38.47	34.43	13.77	16.79	23.22	0.00207675	-1.04834	0.483526
	azi1	2332	2537	2440	1004	1583.24	1388.98	3.25085e-32	-1.04867	0.483412
	stmn3	608	671	607.3	290	311	400	9.04338e-14	-1.05131	0.48253
	gch2	9088.21	7636	7438	3388.8	4944.98	4697.58	3.2106e-17	-1.05211	0.482262
	C9H2orf76	85	55	61	29	42	29	0.000797129	-1.05364	0.481751
	si:ch211-178j18_2	127.49	112.19	103.37	62.32	64.14	44.18	0.000138691	-1.05383	0.481689
	CR855327_1	31.49	47.41	56	22	15	25	0.00535848	-1.05518	0.481238
	si:ch211-241n15_2	575.11	490.37	499.71	221.41	342.21	271.32	1.8442e-11	-1.0552	0.481232
	si:ch211-63o20_7	313	252	231	113	168	138	3.28875e-08	-1.0563	0.480865
	si:ch211-255g12_5	431.85	377.6	317.08	190.1	228.14	153.37	6.2407e-06	-1.05632	0.480857
	nkx2_2b	260	210	215	116	121	116	4.52971e-07	-1.05718	0.480572
	hapln4	51	42	46	24	18	25	0.00151582	-1.058	0.480296
	plch1	756	1129	978	405	578.03	531	1.14513e-12	-1.05858	0.480104
	ACSL6	1814	2100.1	1949	818	1096	1238	7.43281e-30	-1.05873	0.480054
	si:dkey-100n23_4	485	518.93	532	234.93	310.9	271	3.71639e-16	-1.06001	0.479628
	ddx11	408.55	453.44	357.31	150.35	231.89	267.75	2.30318e-13	-1.06573	0.477731
	si:ch211-152f23_5	688	543	531	227	358	350	1.09247e-10	-1.06782	0.477038
	si:ch211-114n24_6	11093.9	9685.81	8439.61	4031.94	5880.01	5634.74	3.78266e-17	-1.06828	0.476888
	per2	281	793.66	444	205.92	239.48	285.55	0.000618588	-1.0699	0.476353
	si:dkeyp-111e5_4	38	39	36	10	26	19	0.00176246	-1.07112	0.475949
	si:ch211-207e19_13	267.02	236.45	231.86	103.76	162.71	118.39	4.86491e-09	-1.07227	0.47557
	si:ch211-215p11_5	69.13	91.04	57.39	39.65	37.48	27.08	0.00067562	-1.07245	0.475511
	si:dkey-238g7_2	41.88	43.95	42.97	14.11	27.27	21	0.000683641	-1.0728	0.475395
	MSMP	84	115	76	35	47	57	1.06582e-05	-1.07715	0.473964
	DHPS	92.57	57.97	66.13	31.5	29.82	44.91	0.000850551	-1.0778	0.473752
	si:busm1-180g5_7	260.99	276.14	251.23	99.19	165.42	151.59	3.59707e-14	-1.07792	0.473711
	egf	188	184	161	64	84	127	5.80625e-07	-1.07903	0.473346
	TUSC5	36	47	49	11	23	30	0.00155071	-1.08013	0.472988
	insm1b	4566.93	3514.16	3456.22	1466	2508.42	2107	1.14388e-10	-1.08022	0.472955
	si:ch211-130h14_6	748.05	693.75	656.66	306.37	393.52	402.25	1.0882e-19	-1.08195	0.47239
	si:ch211-153f2_3	206	176	140	80	97	87	6.42001e-07	-1.08438	0.471595
	dbx1b	670	584	552	263	357.04	322	1.44562e-14	-1.08462	0.471517
	si:ch73-44m9_2	86.92	85.07	60.49	36.3	45.54	32.02	0.000100799	-1.08566	0.471178
	C4H12orf39	82	78	87	35	28	57	0.000347994	-1.08566	0.471178
	si:ch211-199i18_8	155.74	180.05	166.66	77.84	84.07	96.6	1.22091e-09	-1.08591	0.471094
	CU457778_1	51	45	38	15	32	17	0.00152659	-1.086	0.471065
	ROBO3	650.99	665	686	240	402	417	8.9932e-17	-1.0868	0.470803
	PTS	468	460	400	152	266.8	281	5.43082e-13	-1.08782	0.470472
	si:dkey-82i20_3	286.08	246.15	256.39	118.96	166.98	119.46	1.91106e-08	-1.08807	0.470391
	si:dkey-149i7_2	150.58	201.62	197.53	78.09	94.88	108.64	1.23147e-08	-1.08958	0.469897
	si:ch211-176m18_1	152.22	135.67	126.59	67.59	68.84	73.12	3.49574e-07	-1.08976	0.469839
	prdm13	1712	942	1149	503	717	712	7.62399e-06	-1.08981	0.469824
	si:ch211-196c10_6	181.57	164.53	137.85	78.49	80.29	84.59	2.53764e-07	-1.09209	0.46908
	asrgl1	80	61	53	24	33	38	0.000172243	-1.09539	0.468011
	nrarpb	2099	2583	2535.98	1028.03	1451.61	1270	1.72804e-21	-1.09636	0.467695
	BX649497_1	26.5	29.52	41.48	16.11	15.86	11.73	0.00582411	-1.09723	0.467412
	nr6a1a	80	115	109	35	60	58	3.63178e-06	-1.09819	0.467104
	BX276122_1	62.45	33.98	41.92	14.42	29.96	20.99	0.00348487	-1.09902	0.466833
	TRPC4	134	190	128	63	79	85	7.42251e-08	-1.10104	0.466179
	si:dkeyp-66a7_1	118.97	132	111.8	40	69	75	6.20487e-08	-1.10145	0.466049
	si:ch211-157b11_8	22	27	34	10	11.99	16	0.00511685	-1.10159	0.466003
	tert	752	796.99	688.26	284.46	436.6	448	7.01095e-27	-1.10273	0.465633
	sox19a	8224.47	7202.88	6400	2887.15	4595.15	3840.48	3.65344e-16	-1.10419	0.465164
	med28	753	598	548	241	355	382	9.86883e-11	-1.10459	0.465034
	sst1_2	225	246	174	88	111	128	7.69705e-10	-1.10561	0.464705
	fdx1b	97	90	89	28	58	53	3.64814e-06	-1.10631	0.464479
	dla	10490.4	9462.03	9508	4080.11	6172.95	4984.59	3.49747e-19	-1.10767	0.464044
	si:dkey-238o14_8	85.6	72.21	82.52	33.53	40.43	45.4	9.32781e-06	-1.1095	0.463454
	CR407594_2	123.96	107.64	115.01	61.25	55.05	50.8	1.86267e-05	-1.11051	0.46313
	foxi1	186.44	249	159	60	110	129	8.9676e-07	-1.11065	0.463085
	dnph1	135	129	115	60	60	68	1.6597e-07	-1.11163	0.46277
	tyrp1a	6374.37	4800	4120	1779	2985.02	3078.99	8.02364e-09	-1.11194	0.46267
	rhoua	619	665	585	217	322	424	1.65081e-12	-1.11232	0.46255
	CR792415_3	19	23	25	9	13	6	0.00858257	-1.11691	0.461082
	BX548000_3	24	27	20	5	12	14	0.00602558	-1.11814	0.460689
	bora	438	365	335	133	223	226	1.16947e-10	-1.11825	0.460651
	dct	10491	8251	8279	3355.63	5441.95	5124.99	8.19928e-14	-1.11899	0.460416
	gpr143	452	352.01	308	132	231	200	2.09219e-08	-1.11916	0.460363
	fmn2a	192	243	174	72	119	117	1.78028e-10	-1.11967	0.460201
	ankef1a	73	52	67	14	42	36	0.000837409	-1.11978	0.460165
	fstl1a	1772.49	1325.99	1382	590	820	872	8.34273e-12	-1.12054	0.459922
	si:ch211-12e1_5	61.95	51.91	32.04	15.01	35.19	12.36	0.00653354	-1.12055	0.459919
	tph1b	173	112	141	57	70	82	1.01268e-05	-1.12105	0.459758
	si:dkey-33c14_3	384	501	440.99	145	194	323	7.35292e-07	-1.12161	0.459581
	BX548067_2	126.3	95.79	112.59	31.65	92.39	22.28	0.00718489	-1.12196	0.45947
	scn4ba	133	254	217	66	90	135	5.88741e-05	-1.12551	0.45834
	cdt1	1009.03	856	829	344	461	566	2.64834e-13	-1.12581	0.458245
	si:dkey-82i20_2	130.92	96.69	101.45	41.21	51.24	68.83	8.66759e-06	-1.12588	0.458223
	mc5ra	108	115	106	55	58	46	1.72207e-06	-1.12615	0.458136
	zgc:165515	266	188	222	95	93	141	5.38294e-06	-1.12752	0.457701
	jag2b	2874	2582	2649	1053	1394	1695	7.76963e-18	-1.12764	0.457663
	BX640547_1	33.03	29.42	30.46	11.99	19.91	11.31	0.00229426	-1.1311	0.456569
	lzts1	525	564	540	219	294	316	1.44034e-25	-1.13264	0.456081
	rfx4	2842.21	2881	2679	1110	1801	1362	3.52481e-20	-1.13267	0.45607
	si:ch211-223f7_1	50	59	54	17	32	29	5.93686e-05	-1.13436	0.455537
	myb	529.05	501.32	435.85	193.26	207.11	324.91	6.67354e-09	-1.13683	0.454759
	CELSR2	1210	1848	1580	539	943	855	2.787e-12	-1.13723	0.454631
	tead1a	1854.01	2088.56	2015.19	844	1164	1003.2	6.13352e-29	-1.13729	0.454614
	si:dkey-122c11_4	180.05	170.83	201.01	40.28	107.66	124.29	7.1632e-05	-1.13765	0.454499
	athl1	291	268	206	110	135	132	7.58028e-10	-1.1382	0.454325
	myhc4	1800.92	2305.13	2074.57	556.89	938.62	1562.29	6.94313e-06	-1.13923	0.454001
	LOXL2	531.61	598.38	554.48	199.04	289.96	362.09	5.03424e-16	-1.14252	0.452967
	zmynd10	51	60	34	17	28	21	0.000455997	-1.14692	0.451587
	atoh1b	405	407	399	130	270.83	209	1.41623e-11	-1.1484	0.451124
	as3mt	214	153	133	66	87	87	2.02542e-06	-1.1517	0.450096
	CU571162_1	28	28	20	10	11	11	0.00322259	-1.15589	0.448791
	notch1a	8339.88	10270	9535.24	3445.99	5771.4	4959.03	1.71189e-26	-1.15635	0.448648
	si:ch211-102g22_3	104.73	92.04	92.37	21.27	57.97	60.08	4.5409e-05	-1.15949	0.447671
	CR932360_4	64.28	59.28	65.14	26.58	32.13	30.78	1.67175e-05	-1.16192	0.446919
	si:ch1073-147e4_1	304.43	444	458	171	183	222	1.35905e-08	-1.16544	0.445828
	rxrga	815	679	648	284	406	366	2.28284e-15	-1.16616	0.445605
	zgc:136895	34	46	38	13	20	20	0.000321015	-1.16955	0.44456
	si:dkey-15h8_1	1769.01	2155.16	2135.16	894.6	1150.63	876.1	3.86299e-13	-1.17066	0.444218
	si:dkey-233e3_3	124.44	109.63	142.88	43.06	64.16	73.55	3.95566e-07	-1.17159	0.443931
	CR396586_2	21	46	41	7	21	17	0.00407386	-1.17349	0.443347
	pou2f2a	8183.49	7836	9008	3001	4208.65	5152.9	2.1298e-16	-1.17856	0.441793
	ccdc37	57	77	79	24.53	35.51	40.24	1.12947e-05	-1.17903	0.44165
	si:ch73-15b2_5	55	53	50	25	16	28	0.000323732	-1.17925	0.441581
	si:dkey-7i4_11	34.01	35.82	50.33	10.08	28.82	12.99	0.00294873	-1.18278	0.440501
	CR792418_1	47.39	47.49	28.59	19.39	17.48	15.96	0.00119056	-1.18356	0.440264
	zgc:171673	357.87	364.19	326.34	130.57	188.99	194.8	1.14308e-20	-1.18546	0.439683
	si:ch73-92e7_4	37.59	25.85	20.29	10.96	15.83	7.33	0.0054788	-1.1859	0.439551
	si:ch73-272h24_1	49.55	31.97	53.26	17.85	23.83	17.52	0.00108451	-1.18697	0.439224
	BX663505_3	37.92	25.86	29.74	14.13	12.15	11.89	0.00247944	-1.18804	0.438898
	si:ch211-212k5_1	167.3	155.73	164.02	79.56	80.11	65.52	2.38941e-07	-1.18972	0.438389
	si:ch73-299h12_4	179	178	166	68	93	90	1.15285e-12	-1.19217	0.437643
	zgc:174700	214.02	160.6	166.64	85.7	76.93	85.98	1.20793e-06	-1.19573	0.436565
	FTCDNL1	114	108	97	41	58	51	2.11543e-08	-1.19576	0.436556
	lyrm5b	39.47	39.57	31.64	19.19	14.78	11.9	0.00151373	-1.19878	0.435645
	si:ch211-190o19_1	33.67	25.58	16	10.82	9.28	9.18	0.00510037	-1.20224	0.434601
	si:ch211-92l17_1	26.31	28.3	36.35	5.56	21.88	10.79	0.00438898	-1.20425	0.433995
	her4_2	6066.13	5015.37	4846.02	1642.27	2957.4	3142.05	9.63795e-13	-1.20485	0.433814
	zgc:171497	38.72	49.44	41.28	11.46	27.15	18.11	0.000267421	-1.20633	0.43337
	si:ch211-222f23_7	180	272.99	288	88	128	127	1.40008e-08	-1.21732	0.430082
	im:7152348	579	484	433	209	251	239	8.5338e-13	-1.21797	0.429887
	atoh1a	778.97	629.09	517.2	218	352.54	339.88	2.60831e-11	-1.21965	0.429386
	gsx1	1399	958	1038	392	616	597	1.45697e-10	-1.22022	0.429216
	zgc:114081	81.6	68.2	80.22	32.16	39.28	31.75	4.78742e-06	-1.22532	0.427701
	dctd	403	352	347	128	184	210	3.6421e-15	-1.22563	0.427612
	fam167ab	278.77	241.23	200	76	119	141	9.04503e-10	-1.22617	0.42745
	si:ch211-222e23_2	44.18	42.96	44.88	13.1	17.19	26.65	0.00015737	-1.22785	0.426953
	si:ch73-269m14_4	51	59	72	28	31	15	0.000575927	-1.22821	0.426847
	si:dkey-16b10_1	36.07	63.26	74.75	19.49	28.27	26.5	0.000327598	-1.22856	0.426744
	CU596012_1	46	42	49	18	22	19	8.7483e-05	-1.22913	0.426576
	si:dkey-237i9_7	26	46	37	9	20	16	0.000731702	-1.23207	0.425706
	si:dkey-26m3_3	44.8	51.51	39.38	15.96	26.92	16.01	0.000110226	-1.23901	0.423664
	zgc:112242	17	25	16	6	6	9	0.0044774	-1.23906	0.423649
	CR450840_2	26.09	25.56	21.31	11.4	8.7	8.01	0.00251971	-1.23958	0.423495
	si:ch211-218d20_10	146.16	98.46	109.96	42.9	49.19	66.1	3.33538e-06	-1.23972	0.423456
	pax3a	983	1059	987	380	523	530	5.35436e-48	-1.24223	0.422718
	si:dkey-102c8_2	45.12	22.79	24.46	4.52	18.31	11.01	0.00582467	-1.24927	0.42066
	adora2aa	108	118	123	33	53	72	8.69457e-08	-1.24999	0.42045
	chrna2a	144	151	113	39	60	85	1.03775e-07	-1.25059	0.420277
	grk7b	31	39	41	15	18	12	0.000379835	-1.25106	0.420139
	ugt2b6	51.77	52.7	33.81	20.6	18.1	17.31	0.000255631	-1.25326	0.419499
	APOL4	87.12	84.29	105.79	32.65	53.24	37.75	1.06729e-06	-1.25543	0.418867
	greb1	1168	1305	897	344.92	629	591.31	4.48964e-15	-1.25717	0.418364
	si:dkey-31j12_2	20	34	28	11	10	10	0.00152097	-1.25751	0.418266
	TAPBP	19.34	30.53	28.12	9.69	8.11	12	0.00176328	-1.25979	0.417605
	tmem101	139	189	119	58	88	42	1.81505e-05	-1.2598	0.417603
	gmnn	507.01	428	431.04	159.09	231.98	242	3.5843e-17	-1.26041	0.417426
	kcnip3b	59	54	44	17	23	27	2.20993e-05	-1.26126	0.41718
	si:ch211-282k23_2	88.16	33.27	49.81	24.85	22.35	14.22	0.00340765	-1.26375	0.416461
	BX324142_2	90.94	105.91	107.42	38.42	62.76	27.46	2.89924e-05	-1.26535	0.415997
	her12	2123	1717	1661	656	1075	777	2.19457e-13	-1.26844	0.415109
	mcm3l	27	19	13	6	8	6	0.00490778	-1.27069	0.414461
	si:dkey-46k9_4	18.28	18.38	14.57	2.61	8.28	7.72	0.00559064	-1.27081	0.414427
	si:dkeyp-30e7_2	45.5	17.59	29.97	6.11	16.32	10.5	0.00468037	-1.27435	0.413412
	prr11	523	454	447	175	245	231	1.53746e-19	-1.27443	0.413388
	ELOVL4	108.66	169.97	151.1	57.9	70.95	59.98	4.16837e-08	-1.27444	0.413387
	cyp2p7	37.48	24.62	30.27	10.22	14.04	11.55	0.000886082	-1.27933	0.411986
	si:ch211-120c15_3	40.42	53.56	29.62	19.24	11.99	15.28	0.000922192	-1.27942	0.41196
	cyp27c1	417	473	468	130	194	289	2.51854e-10	-1.27954	0.411927
	CU929391_1	13	12.82	20	2	5	7	0.00793546	-1.27964	0.411897
	si:dkey-246j6_1	36.73	35.34	29.97	12.21	10.51	17.88	0.000409491	-1.2842	0.410598
	si:ch73-39o22_3	25	25	31	8	4	16	0.0034436	-1.28483	0.410418
	si:ch211-63b16_4	49	54	35	19	21	15	0.000122063	-1.28484	0.410417
	BX511021_4	176.94	171.29	133.77	75.59	63.6	64.49	2.39245e-07	-1.28524	0.410301
	pth1b	9	11	13	2	4	3	0.00994281	-1.28802	0.409512
	si:dkey-184d2_3	1965.51	1691.1	1732.44	621.98	936.71	899.45	1.82998e-26	-1.29401	0.407817
	ek1	1502	1473	1351	489	758	730	1.44737e-41	-1.29663	0.407076
	glra4b	26	15	13	2	7	8	0.00636015	-1.29698	0.406976
	C12H16orf93	13.11	16.81	22.87	6.6	4.21	6.11	0.00519967	-1.29751	0.406827
	si:ch211-197g15_6	34.76	19.11	24.06	9.34	11.83	7	0.00220668	-1.29938	0.406299
	CU182107_2	3	5.15	6.12	0	0	0	0.00892389	-1.30069	0.405932
	si:dkey-146c18_5	43.5	40.4	33.69	8.19	23.07	15.08	0.000245626	-1.30192	0.405586
	si:ch211-209j12_1	12.12	14.2	19.58	3.55	5.47	6.22	0.00564463	-1.30303	0.405275
	ANGPTL1	24	30	22	10	6	11	0.00134388	-1.3045	0.40486
	scd	17	46	63.01	17	12	8	0.00567898	-1.30584	0.404485
	si:ch211-271g18_3	135.39	101.01	116.15	50.76	49.25	48.41	3.10562e-07	-1.31021	0.403263
	si:dkey-114b16_5	55.22	65.83	60.86	21.47	29.4	25.05	1.41869e-06	-1.31074	0.403114
	dlb	12173.4	9929.18	10354	3620.05	5756.67	5189	1.51363e-22	-1.31528	0.401848
	CABZ01036080_1	34.1	22.23	17.69	6.13	13.5	5.75	0.00340441	-1.31619	0.401595
	si:dkey-8k3_2	225	186	217	82	70	112	4.61003e-08	-1.31742	0.401253
	ftr12	9.11	6.16	3.25	0	0.41	1	0.00981513	-1.31935	0.400716
	si:dkey-90a24_1	26.78	11.55	29.67	3.54	3	12.77	0.00812523	-1.3204	0.400425
	si:dkey-172k15_6	52.37	75.67	40.2	23.87	21.64	20.97	7.7582e-05	-1.32086	0.400297
	ccdc77	666	534	487.44	192	294	254	8.0921e-15	-1.32225	0.399912
	si:ch73-60p2_1	14	12.52	17.03	5	2.3	5.38	0.00627223	-1.32243	0.39986
	si:dkey-56i24_1	40.05	39.29	38.02	11.84	14.69	21.41	7.97352e-05	-1.32371	0.399506
	mustn1a	26	17	24	7	7	9	0.00182599	-1.32384	0.399469
	CU207245_3	11.62	25.74	13.13	5.12	4.46	5.62	0.00551356	-1.32438	0.39932
	si:dkey-250k15_4	29	28.01	29	9	14	9	0.000422306	-1.32647	0.398744
	AL645691_4	9.53	3.99	4.13	0	0	0	0.00744395	-1.32936	0.397945
	crabp2a	2453.84	2559.04	2608	857	1251	1293	2.52998e-49	-1.33167	0.397309
	BX294653_4	50.77	88	86.13	20.51	39.86	31.45	1.4029e-05	-1.3338	0.396721
	ABLIM3	4.13	5.86	5.25	0	0	0	0.0074872	-1.33403	0.396658
	si:dkey-196h17_4	5	5	4	0	0	0	0.00747575	-1.33432	0.396578
	RMDN1	524.27	461.02	362	138	260	181	5.50658e-11	-1.33644	0.395995
	si:ch211-223a10_3	10	3	6	0	1	0	0.0086944	-1.3376	0.395677
	CABZ01003343_1	61.81	50.83	45.46	14.32	29.27	19.27	2.4735e-05	-1.33802	0.395563
	si:dkey-30f3_4	55.84	79.01	59	15.1	41.93	20.43	4.76369e-05	-1.33819	0.395515
	zic2b	730	642.16	608	207	292	366	2.34993e-17	-1.3404	0.39491
	si:dkey-270b7_4	17	15	14	4	6	4	0.00360087	-1.34232	0.394386
	abca4a	139.61	205.77	158.77	59.92	74	79.41	8.9233e-12	-1.34359	0.39404
	BX119910_2	127.39	135.6	150.4	68.54	43.24	44.88	1.92416e-05	-1.34446	0.393802
	optc	156	149	138	43	73	74	2.25973e-12	-1.34465	0.393749
	si:dkey-26h11_1	14	8	9	2	3	2	0.00818993	-1.34531	0.39357
	si:ch211-237h22_2	16.33	16.96	20.4	6.5	6.77	4.47	0.00283875	-1.34975	0.39236
	zgc:158417	4	5	9	0	1	0	0.00828255	-1.34997	0.3923
	celsr2	2733	3242.99	2816	963.79	1427	1482.36	2.0793e-64	-1.35012	0.392259
	npm2b	6	9	7	1	2	0	0.00945673	-1.35225	0.39168
	si:ch211-197e7_3	43.75	30.47	32.31	13.82	15.17	10.3	0.000303507	-1.35266	0.391571
	si:ch211-241n15_1	187.34	157.22	151.31	64.5	56.71	83.84	8.39527e-09	-1.35275	0.391544
	prdm14	70	84	82	18	36	43	3.2984e-07	-1.354	0.391206
	CABZ01034691_1	6.62	6.15	3.05	0	0	0	0.00654328	-1.35501	0.390932
	si:ch211-277b21_2	67	53	44	9	36	15	0.000551678	-1.35524	0.390871
	si:dkey-188c14_4	22	47	43	7	16	17.24	0.000587653	-1.35632	0.390577
	si:dkey-254e13_13	14.11	17	24.01	8	4	2	0.00534551	-1.35706	0.390378
	si:dkey-287i17_3	64.8	49.09	62.62	22.97	20.31	26.54	1.10072e-05	-1.35864	0.389951
	si:dkey-8o9_5	7.99	7.02	5.49	0	1.06	1.04	0.00883087	-1.35939	0.389746
	BX927164_2	118.98	94.31	109.65	33.46	48.38	52.87	7.07515e-09	-1.3611	0.389285
	unc119a	82	109	116	30	54	42	4.00948e-08	-1.36136	0.389216
	exo1	514.88	485.72	504	176	211	255.75	3.4968e-22	-1.36717	0.38765
	fam212b	106	133	103	32	59	51	2.08547e-10	-1.36855	0.387281
	CABZ01070854_1	76.4	89.56	98.72	34.28	33.31	38.12	7.93371e-08	-1.37233	0.386267
	si:dkeyp-101e12_1	53.52	24.85	72.45	19.85	14.94	13.65	0.00187723	-1.37301	0.386085
	hoxb1a	370	326	298	121	159	137	7.13726e-17	-1.37544	0.385434
	CABZ01017734_1	133.33	95.37	85.38	40.58	48.9	33.85	2.67115e-06	-1.37544	0.385434
	CABZ01039235_1	319	222	266.1	90	120	125	4.82016e-11	-1.3757	0.385366
	si:dkey-5i16_5	18.82	34.31	38.94	6.13	15.43	9.09	0.00103546	-1.3772	0.384964
	RBM11	18	18	11	5	5	3	0.0033657	-1.37886	0.384522
	colec11	178	140	152	56	72	65	7.62471e-11	-1.37991	0.384243
	CABZ01070258_1	7230.2	5540.06	5923.67	2183.9	3131.32	2553.98	1.07663e-17	-1.37994	0.384235
	rad51d	169	136	130	49	58	71	3.36694e-10	-1.38049	0.384089
	si:dkey-72l17_6	157.63	148.27	113.18	54.44	63.83	51.7	1.90926e-09	-1.3807	0.384033
	ms4a17a_11	435.37	442.05	407.85	151.74	189.84	205.65	4.21169e-29	-1.3812	0.383898
	cart4	56	81	37	14	16	32	0.00019673	-1.38195	0.383699
	AL935296_1	136.59	206.94	182	67.51	77.26	67.19	3.00038e-10	-1.38268	0.383506
	BX324003_3	28.28	38.88	26.65	12.67	13.91	5.69	0.000712468	-1.38372	0.383228
	nin	2418.96	2796	2596	835	1310.89	1216	6.39887e-62	-1.38433	0.383067
	dld	10729.2	8494	8489	3098.04	4640.84	3977.05	2.72471e-21	-1.38581	0.382674
	CABZ01068060_1	22.33	15.18	9.53	2.82	5.06	5.08	0.00428443	-1.38884	0.381871
	BX321871_1	63.19	72.01	58.87	20.38	36.56	18.32	3.31626e-06	-1.39085	0.381339
	CR450840_3	49.64	77.98	56.91	17.38	33.42	19.94	8.14427e-06	-1.39114	0.381263
	CR792453_3	4.63	7.28	10.44	0	1.25	1.19	0.00709019	-1.39214	0.381
	si:ch211-60j9_3	18	15	30	4	8	7	0.00205459	-1.39448	0.380381
	hs3st3b1a	216	266	232	64	106	127	1.48219e-15	-1.39795	0.379468
	AGO1	1238.66	1987.92	1772.6	480.77	805.3	788.42	1.82173e-15	-1.4001	0.378904
	zgc:153932	5.32	5.94	5.81	0	0	0	0.00508935	-1.40074	0.378734
	CU672227_1	12	18	10	1	4	5	0.00420531	-1.40113	0.378631
	si:dkeyp-82b4_4	14.45	28.02	21.25	7	0	6	0.00537376	-1.4013	0.378589
	si:dkey-92i17_2	335	335	343	144	142	113	9.03702e-11	-1.40162	0.378503
	si:ch211-66k16_28	34	42	31	13	14	11	6.46984e-05	-1.40306	0.378126
	kcnj14	6	15	16	0	1	5	0.00653354	-1.40653	0.377219
	gbp1	47	39	55	17	20	14	3.53904e-05	-1.40662	0.377194
	lfng	14691.6	11661	12588	3725.02	5863.99	6762.12	2.37499e-18	-1.40665	0.377187
	si:dkeyp-25a3_1	15.83	15.14	38.16	5.22	3.86	9.81	0.0039213	-1.4081	0.376808
	ms4a17a_9	466	450	361	118.91	203	210	1.58919e-18	-1.40942	0.376462
	CR382381_1	8.69	16.07	2.93	0	1.54	0	0.00520517	-1.41295	0.375544
	BX510934_1	128.99	118.9	137.16	29.58	53.47	71.6	1.39032e-08	-1.41409	0.375247
	ppp1r3ca	583	442	496	129	190	295	2.18662e-09	-1.41487	0.375043
	ptf1a	533	308	326.47	132	171	152	3.16131e-08	-1.4149	0.375036
	si:ch211-197e10_1	6.93	18.89	17.03	0	4.5	4.73	0.00558694	-1.41684	0.374532
	ms4a17a_17	13	14.01	15	2.99	3	6	0.00292453	-1.41833	0.374146
	si:ch211-122l24_4	212	141	161	59	65	77	7.37175e-09	-1.41895	0.373986
	si:dkeyp-77c4_5	22.42	35.01	32.67	9.08	10.59	11.56	0.000201399	-1.41933	0.373885
	si:dkey-119g10_4	24	7	11	3	2	3	0.00521252	-1.42296	0.372947
	ppp1r3b	715	751	772	248	246	402	2.31266e-13	-1.42334	0.372848
	BX629350_1	9.09	6.44	14.01	2	2	0	0.00586672	-1.42367	0.372764
	saal1	496	413	382	148	190	186	2.2126e-18	-1.42495	0.372431
	pth2r	71	94	81	26	42	26	4.97084e-08	-1.43053	0.370995
	CABZ01029334_1	8	6	3	0	0	0.95	0.00417732	-1.43058	0.370982
	npb	141	164	125	52.1	47	68	9.02928e-11	-1.43343	0.370251
	zgc:173711	42.42	35.62	29.62	9.19	15.37	13.91	5.71745e-05	-1.43459	0.369953
	zgc:86725	219	217.01	162	41	85	109	6.16605e-09	-1.44001	0.368564
	si:ch211-212k5_2	17.79	14.59	32.26	0	0	8.17	0.00525958	-1.44099	0.368315
	BX572103_3	79.5	80.08	81.05	35.54	27.92	25.75	7.04498e-07	-1.44238	0.367959
	npffl	4	9	7	1	0	0	0.0047813	-1.4427	0.367879
	zgc:174273	55.8	48.57	42.83	21.01	13.24	15.43	4.13713e-05	-1.44283	0.367845
	si:ch211-194h1_2	69.45	62.3	62.42	19.9	21.4	32.84	3.5279e-07	-1.44582	0.367083
	si:dkey-23c22_4	14.12	8.27	18.9	4.13	0.93	0.36	0.00510153	-1.44591	0.367059
	BX322608_1	19	20	16	0	5	9	0.00250693	-1.45246	0.365399
	si:dkey-199i24_3	5.06	6.42	8.97	0	1.35	0	0.00443679	-1.45333	0.365178
	olig4	1433	1002	1010	326	489	556	9.2972e-14	-1.45435	0.364919
	CABZ01049625_1	6.92	18.65	21.95	0	0.9	5.67	0.0047634	-1.45476	0.364816
	wu:fj30f06	64	53	47	14	22	24	1.5166e-06	-1.45483	0.364797
	BX640461_2	2.61	8.67	11.81	0	0	0	0.00341042	-1.45635	0.364414
	duox	588	991	600	219	300	327	3.94701e-14	-1.45884	0.363784
	si:dkey-45h7_1	46.81	18.33	44.5	9.63	15.84	7.33	0.0010064	-1.46156	0.363101
	si:ch211-76m11_16	6.42	23.53	37.2	0	6.63	0	0.00433534	-1.46181	0.363038
	zgc:173705	39.87	22.69	39.45	8.48	12.68	12.67	0.000215605	-1.46882	0.361278
	epha2a	4674	4139	4030	1380	1833	1937.02	2.7253e-40	-1.47135	0.360645
	spata4	77.63	86.08	66.61	20.22	39.77	26.85	2.54784e-08	-1.47421	0.359929
	BX640584_2	54.15	66.24	56.75	14.78	18.21	31.18	9.57426e-07	-1.48044	0.358379
	mrap	17	21	16	3	7	5	0.000817991	-1.48322	0.357689
	her3	109	84	70	22	33	41	1.18188e-07	-1.48606	0.356987
	CR927215_1	76.72	92.09	75.05	27.27	26.7	36	4.61105e-09	-1.48821	0.356455
	BX640584_4	12.42	29.08	23.83	1.76	4.19	10.82	0.00206243	-1.48984	0.356051
	tekt2	24	18	20	7	4	6	0.000676064	-1.49052	0.355883
	wu:fc47e11	179	156	171	51	74	69	6.41226e-15	-1.4937	0.355102
	cux2a	235	180	183	55	69	101	9.25225e-11	-1.49516	0.35474
	si:dkey-14d8_6	43	35	25	7	11	15	8.36319e-05	-1.49526	0.354718
	si:ch211-42i9_4	140	93	92	34	39	44	5.47882e-08	-1.49759	0.354145
	alp3	23	7	19	2	4	4	0.00245318	-1.50241	0.352963
	si:ch211-142h2_1	392	269	288.82	100	142.47	113.82	6.98185e-12	-1.50367	0.352654
	si:dkey-12f6_1	37.09	25.57	27.05	9	11	7.22	0.000146521	-1.50664	0.35193
	si:ch211-161n3_4	15.71	19.25	14.53	4.72	4.04	4.57	0.000941368	-1.51247	0.35051
	cyb561a3b	107	109	91	38	38	35	2.03897e-10	-1.5139	0.350163
	gcgb	292.01	306	171	50	112	118	1.98717e-08	-1.51584	0.349692
	si:ch211-197g15_9	20.18	29.57	25.9	6.66	8.16	8.41	0.000153438	-1.51865	0.349013
	CR847906_6	105.13	113.99	78.51	16.74	49.95	41.16	1.3926e-07	-1.51879	0.348978
	si:ch211-241n15_3	64.8	50.48	51.91	14.25	25.26	18.92	8.60763e-07	-1.51906	0.348914
	C1GALT1	37	26	18	4	8	11	0.000380132	-1.52042	0.348584
	BX936303_1	73.49	76.78	67.18	28.18	24.41	23.04	4.39533e-08	-1.52097	0.34845
	si:dkey-63j1_7	64	59	63	24	21	18	4.43907e-07	-1.52496	0.347489
	CABZ01041200_1	130	183	140	43	60	63	1.31065e-14	-1.54054	0.343756
	BX649453_2	67.87	73.23	87.74	24.73	35.45	17.99	6.63025e-07	-1.54137	0.343559
	gsx2	1180	647	766	208	368	364	9.30345e-10	-1.54562	0.342549
	si:dkey-38k9_3	8.82	22.65	26.06	0	4.73	6.01	0.002053	-1.54636	0.342374
	si:dkey-9p20_17	32.64	25.81	22.42	0	13.8	4.9	0.00154858	-1.54743	0.34212
	gata2b	41	39	35	6	11	19	1.57618e-05	-1.56261	0.338537
	si:dkey-69c19_1	102.28	104.78	101.81	31.55	50.12	24.75	1.0168e-08	-1.5628	0.338493
	si:dkey-220o21_1	49.59	73.13	70.16	21.78	19.31	23.97	1.94731e-07	-1.56892	0.337061
	si:ch211-128b10_1	35.2	40.87	57.86	0	17.04	14.54	0.000977008	-1.56986	0.336842
	PKD1L2	10	9	17	1	3	2	0.00162439	-1.57287	0.336139
	zgc:113691	27	20	23	8	5	5	0.000237707	-1.57602	0.335407
	si:ch211-222m2_1	51.6	28.94	44.68	7.39	16.17	14.16	3.72526e-05	-1.57748	0.335066
	exd1	25	24	24	2	11	7	0.000183077	-1.57846	0.334839
	cthl	4	13	5.02	0	0	0	0.00153434	-1.58122	0.334199
	s100b	212	186	209	77	68.21	61	5.16468e-11	-1.58269	0.333858
	zgc:172079	70	54	50	16	21	20	1.96662e-07	-1.58303	0.333781
	si:dkeyp-82b4_5	12.81	9.82	15.2	3	2	0	0.0016744	-1.58308	0.333769
	si:ch73-269m14_3	43.17	29.31	47.47	8.89	16.89	12.63	2.07632e-05	-1.58354	0.333662
	p2rx4b	7	7	11	1	0	1	0.00185646	-1.58712	0.332834
	smad3b	2300.58	2355	2420	618	984	1021	1.4026e-50	-1.59783	0.330373
	si:ch211-39k3_2	184	165	139	40	61.01	71	1.45862e-14	-1.59953	0.329985
	si:ch211-176l24_4	151.36	129.7	152.24	46.74	54.29	49.86	2.54367e-13	-1.60586	0.328539
	si:dkey-71b5_5	11.86	4.13	10.24	0	0	1	0.00146888	-1.60996	0.327607
	si:ch1073-249f22_1	10.26	27.42	29.8	4.72	6.59	4.07	0.000543901	-1.61552	0.326348
	si:dkey-49n23_3	102.55	99.24	93.29	17.48	54.56	23.61	4.82716e-07	-1.61739	0.325924
	si:dkey-31e10_6	14.96	14	18	3.79	5	1	0.000701236	-1.61746	0.325909
	zgc:64189	237.94	188.15	159.22	51.76	73.17	76.77	6.54753e-14	-1.62753	0.323642
	si:dkey-56m15_8	37.52	34.71	32.25	5.96	15.44	10.87	9.81758e-06	-1.63086	0.322895
	AL954173_1	8	9.11	11	0	2.25	1.91	0.00127274	-1.63219	0.322597
	zgc:113142	107	71	76	27	23	29	7.62902e-08	-1.63542	0.321877
	si:dkeyp-35e5_11	43.79	17.5	20.54	4.56	8.44	6.55	0.000340402	-1.63627	0.321688
	BX537137_1	45.9	32.39	26.74	10.05	2.88	0	0.00110632	-1.64202	0.320407
	metrn	4186.33	3464.15	3328	937	1453.04	1511.99	1.71364e-32	-1.64329	0.320127
	si:dkey-272j9_1	11.14	8.01	9.65	1.59	1.59	1.25	0.00112983	-1.64485	0.31978
	si:ch211-271g18_4	103.22	82.82	86.12	16.76	32.74	40.97	2.18662e-09	-1.65332	0.317908
	si:ch211-149k12_3	26.18	29.74	23.62	7	0	0	0.00106633	-1.65697	0.317104
	ctsba	1447.29	1413	1299.84	334	638	490	1.85522e-31	-1.65835	0.316801
	si:dkey-16b10_3	27.7	19.26	24.39	6.38	6.7	5.82	8.52145e-05	-1.66139	0.316135
	si:ch73-366i20_25	98.86	72.16	91	19.39	40	23	2.09662e-08	-1.66271	0.315845
	si:dkey-105h12_5	16	11	16	1	0	5	0.000854923	-1.66295	0.315793
	BX324003_1	240.26	147.5	160.72	52.36	69.31	53.84	6.36094e-10	-1.66432	0.315494
	zgc:171310	20.48	14.85	19.25	4.18	3.34	4.15	0.000254399	-1.67157	0.313911
	si:dkeyp-85d8_2	6.69	15.3	10.3	1.28	1.22	1.29	0.000876222	-1.67911	0.312275
	kcnj13	494.01	789	745.04	162	278.34	238.13	1.98925e-18	-1.68323	0.311385
	BX324179_2	74.76	90.87	56.58	24.37	20.23	21.52	1.6468e-08	-1.69073	0.30977
	CABZ01062422_1	13.28	11.39	21.99	0	4	3.38	0.000578808	-1.69196	0.309506
	EIF3J	7.41	13.22	6.48	1.93	0	0	0.000798946	-1.69501	0.308852
	AL935186_6	581.97	544.63	280.39	93.4	172.04	178.74	2.51259e-10	-1.69555	0.308736
	lrrn1	29238.5	26033	24677.4	6980	10200	10329	4.96739e-58	-1.69767	0.308283
	AL935044_2	23.25	14.66	19.5	4.38	5	2	0.000224956	-1.69997	0.307793
	nr2f6b	2927.34	2780	2353	590	914	1209.91	9.42983e-24	-1.70526	0.306665
	HEPHL1	33	60.44	66	7	15	21	5.24673e-06	-1.70785	0.306117
	si:ch73-364h19_1	470	393	283	87	131.32	152	2.93553e-15	-1.71259	0.305112
	si:ch73-348k23_1	76.25	90.65	72.51	29.42	15.72	22.17	1.00378e-07	-1.7159	0.304413
	si:ch211-81a5_8	25	31	33	9	7	6	1.30188e-05	-1.716	0.304392
	cyp2aa7	329.21	241.72	218.23	59.63	103.07	91.77	9.58367e-15	-1.72012	0.303525
	si:dkeyp-35e5_10	61.53	39.6	34.55	11.58	10.35	14.93	3.8951e-06	-1.7232	0.302875
	zbtb16b	593.69	881	718.91	202	253	262	1.5336e-30	-1.72381	0.302749
	si:rp71-15d4_6	19.35	21.46	20.28	4.3	6.12	3.26	7.40568e-05	-1.72453	0.302597
	lgi2b	97	142	101	27	38	41	1.91232e-13	-1.72632	0.302221
	nudt15	44	23	24	6	2	10	0.000142588	-1.73029	0.301391
	CR927215_2	8.91	18.53	22.18	1.98	4.76	2.56	0.000407473	-1.73048	0.301352
	si:ch73-191k20_3	141	124.03	141.76	37.87	46.59	45.32	1.00999e-15	-1.73441	0.300531
	slc1a3a	8277.61	5822	6316.7	1375	2103	3076	1.35352e-14	-1.73555	0.300294
	epo	89	72	58	18	20	26	3.89046e-09	-1.73663	0.30007
	c3	18	38	20	7	2	5	0.000143291	-1.73822	0.299739
	si:dkey-18c8_3	54.17	42.25	44.41	8.88	21.91	4.71	2.61114e-05	-1.7414	0.29908
	nkx2_9	124	123	81	29	25	42	5.36027e-10	-1.74379	0.298584
	mpz	376	254	261	65	99	116.03	2.76075e-14	-1.74478	0.29838
	CABZ01011444_1	29	15.35	13.34	1.99	6.44	2.15	0.000307242	-1.74548	0.298236
	si:ch211-209j10_6	785.68	929.44	726.71	260.49	268.56	237.76	3.01754e-24	-1.74595	0.298137
	CU457778_2	14.35	20.53	14.84	0	5.08	3.15	0.000239135	-1.75042	0.297214
	CCDC34	306	218	215	53	94	85	4.66989e-15	-1.75148	0.296998
	si:ch211-106j21_7	33.31	49.14	47.02	0	17.26	3.29	0.000349493	-1.75184	0.296923
	CABZ01000451_1	28.53	13.01	13.67	4.03	0	2.95	0.000416337	-1.75331	0.296621
	si:ch211-233f10_7	134	94	94	23	18	47	1.9459e-07	-1.75687	0.29589
	si:dkey-7i4_10	60.66	62.5	70.35	15.05	19.78	22	7.03287e-10	-1.75727	0.295808
	fancm	57	71	57	11	21	22	9.57775e-10	-1.7573	0.295801
	CABZ01060490_3	68.46	62.89	61.15	11.3	22.65	23.8	9.70169e-10	-1.75796	0.295666
	si:ch211-226h7_3	27.33	38.27	22.18	3.3	4.44	12.78	3.99459e-05	-1.75976	0.295298
	CR356223_3	84.15	64.2	50	16.34	22.8	17.04	2.57205e-08	-1.76402	0.294427
	zgc:152753	20	19	34	2	6	7	6.73573e-05	-1.76916	0.293379
	si:dkey-241f21_4	8.63	7.44	7.8	0	0	0	0.000398047	-1.7713	0.292945
	si:ch211-155d24_4	11	8	11	0	0	2	0.000417253	-1.7751	0.292174
	CABZ01002339_1	47	50	81	14	20	4	2.97987e-05	-1.77725	0.291738
	egr2a	459	379	384	109	121	152	7.90392e-24	-1.77795	0.291598
	si:ch211-202n12_3	15.8	10.35	14.29	2.69	1.13	2	0.000268626	-1.77927	0.291332
	si:dkey-157e10_8	13.87	12.6	15.03	2.94	3.92	0.59	0.000271629	-1.78209	0.290763
	BX296557_7	209.25	257.59	108.63	49.66	42.27	62.86	1.04767e-08	-1.79346	0.288479
	BX511078_2	98.13	61.83	77.94	18.38	20.08	27	7.26441e-09	-1.79473	0.288225
	CU457778_3	195.99	235.65	167.7	41.76	71.13	71.5	2.69829e-21	-1.80097	0.286981
	si:dkey-7j22_4	49.79	53.09	47.9	5.26	17.35	18.59	5.27559e-08	-1.80349	0.28648
	FP103005_1	10	17	13	0	3	2	0.00022144	-1.80488	0.286204
	si:ch211-145h19_6	51.83	46.61	49.07	11.11	12.91	16.61	1.63781e-08	-1.80773	0.28564
	her2	669.9	475	421	100	186	183	2.9124e-16	-1.82257	0.282717
	BX629350_2	9.91	11.56	5.99	0	0	0	0.000237502	-1.83318	0.280645
	lin28a	410	468	436	92	143	170	8.62872e-38	-1.83406	0.280475
	si:dkey-247i3_5	37.8	32.19	36.85	5.27	13.66	7.09	1.00016e-06	-1.83569	0.280157
	si:ch211-222m2_2	30.81	22.98	27.54	4.44	3.28	9.57	1.4587e-05	-1.83967	0.279386
	CR388042_1	11.05	13.54	7.6	0	1.51	1.53	0.000229683	-1.84104	0.27912
	CR848728_2	163.23	193.92	171.09	33.74	60.67	64.34	1.90003e-22	-1.84533	0.278292
	ptprna	2425	1913	1893	473	738	690	1.23128e-35	-1.8481	0.277759
	wfikkn1	297.35	265	145.1	25.97	45.01	103.04	5.83165e-07	-1.85078	0.277242
	CABZ01017733_1	36.18	37.34	34.21	6.49	14.54	4.24	1.74153e-06	-1.85681	0.276086
	FP017304_1	9	16	6	0	0	1	0.000202605	-1.85959	0.275555
	BX569798_1	7	7	11	0	0	0	0.000190162	-1.86024	0.275431
	si:ch211-209n20_58	36.19	22.11	19.24	6.77	4.62	0	9.66867e-05	-1.86195	0.275105
	zgc:194659	11	7	7	0	0	0	0.000186814	-1.86226	0.275044
	si:dkey-24i24_3	218.5	233.05	186.53	45.53	86.36	53.67	1.26843e-19	-1.86732	0.274082
	BX000703_2	54.22	38.07	23.69	7.37	10.74	7.2	4.43154e-06	-1.86886	0.273789
	si:dkey-4e4_1	43.19	48.69	35.27	7.78	12.11	12.61	3.8639e-08	-1.86886	0.273789
	CR749167_1	13.72	25.36	16.95	3.85	2.81	3.37	4.95275e-05	-1.87913	0.271848
	si:ch211-162i8_2	160.72	138.92	126.31	37.32	50.4	27.97	7.2379e-13	-1.88063	0.271565
	si:dkey-27j5_7	23.87	8	7.31	0	0.39	1.09	0.000165049	-1.88085	0.271524
	ednrab	196	164	132	26	43	66	1.94882e-12	-1.88111	0.271474
	BX572619_1	37.55	30.31	22.01	2	11.05	4.95	1.27552e-05	-1.88474	0.270793
	BX649341_1	17.65	23.57	12.06	0	5.28	0	0.000123405	-1.8906	0.269694
	si:ch211-255i3_5	2.97	35.33	28.95	0	0	0	0.000125343	-1.89139	0.269548
	si:dkey-8f9_3	31.27	10.49	21.61	3	3	1	8.32527e-05	-1.90351	0.267292
	BX663505_1	77.9	32	61.82	14.58	4.6	11.7	1.50467e-05	-1.90506	0.267004
	greb1l	2166	2655	2713.94	511	827	887	1.44152e-45	-1.90606	0.266821
	si:ch211-207e19_12	9.85	8.74	8.68	0	0	0	0.00012783	-1.90691	0.266663
	CR318595_2	8.34	13.29	6.6	0	0	0	0.000122063	-1.91122	0.265867
	si:dkey-199m13_9	118.31	111.15	86.05	20.84	22.66	40.09	3.23533e-12	-1.91806	0.264611
	GUCY2C	68	41	55	12	13	13	2.91617e-08	-1.92311	0.263686
	BX465203_2	12.07	7.59	12.02	0	0	1.5	0.00010943	-1.92776	0.262837
	FANCM	16	31	26	4	6	2	1.12634e-05	-1.93611	0.261321
	CR759843_1	7.74	10.89	9.86	0	0	0	9.66725e-05	-1.93832	0.260921
	si:dkey-222o15_2	36.24	26.81	21.76	0	9.01	4.74	2.23118e-05	-1.93998	0.26062
	si:ch211-132g1_3	307.53	395.39	371	76.2	100.46	125.42	1.76633e-32	-1.94227	0.260207
	BX927253_1	214	262	239	55	69	75	1.11652e-31	-1.94619	0.2595
	si:ch73-21g5_7	2889.23	2404	2370	571	867	733	5.64127e-46	-1.95259	0.258352
	her4_3	59.54	41.92	89.85	16.25	12.01	8.41	1.2368e-06	-1.95615	0.257716
	CU693480_1	87.02	72.76	59.79	13.85	25.21	15.21	1.51452e-10	-1.95664	0.257628
	si:ch1073-296i8_2	305.29	300.41	256.52	63	95.21	78.7	8.07997e-34	-1.97368	0.254603
	gc3	17	36	20.74	4.73	3	4	7.14444e-06	-1.98908	0.2519
	sc:d217	31	30	30	4	8	6	2.54233e-07	-1.99199	0.251392
	CABZ01061498_1	13	20.99	30	3.06	3	2.92	1.751e-05	-1.99259	0.251288
	si:dkey-79c1_1	12.26	11.1	6.5	0	0	0	5.73694e-05	-1.99452	0.250951
	he2	9	17	8	0	0	1	5.51442e-05	-1.99937	0.250109
	sertad2a	1226	820	921	169	216	372	1.85938e-15	-2.00204	0.249646
	PRTG	162	396	198	40	47	80	2.58124e-10	-2.02923	0.244986
	CR388206_1	18.23	20.46	28.77	0	6.17	0	2.62863e-05	-2.03367	0.244233
	HIST1H2BA	55.55	28.99	37.02	6.1	8	8.45	2.72655e-07	-2.04226	0.242783
	egr2b	147	129	98	20	33	38	8.34962e-16	-2.04345	0.242583
	si:ch211-222e20_4	51.55	61	58.8	11	18.02	8	2.72664e-10	-2.04362	0.242555
	si:ch73-134f24_1	61.77	81.51	75.04	18.04	15.08	16.65	2.53616e-12	-2.04779	0.241854
	si:ch211-66o10_5	80.13	76.47	67.64	18.93	21.56	7.37	1.97751e-09	-2.04858	0.241722
	si:dkey-30f3_2	103.97	86.55	55.71	17.87	19.86	17.83	1.33759e-10	-2.0499	0.2415
	BX510909_3	85.7	80.03	85.81	12.32	31.06	14.18	1.05582e-11	-2.05262	0.241046
	si:dkey-264f17_4	49.24	80.73	74.91	7.69	16.22	21.75	3.64703e-10	-2.05977	0.239854
	hmmr	2634	2162	2064	526	681	544	3.12013e-36	-2.06077	0.239688
	BX469910_2	97.76	86.14	68.2	10.31	28.24	19.14	3.6912e-12	-2.06819	0.238459
	mapk12b	863	623	577	136	186	193	6.5913e-27	-2.08009	0.2365
	rhbdl3	1876.01	1692	1661	324	493	546	3.8322e-62	-2.08611	0.235514
	si:ch211-89o5_1	380.81	490.35	375.72	72.89	112.62	132.6	6.55467e-40	-2.08934	0.234989
	si:ch211-141e20_2	9	18	10	1	0	0	2.17458e-05	-2.08978	0.234916
	zgc:173624	51.51	40.98	54.27	9.98	11.79	9.29	1.52827e-09	-2.09268	0.234444
	sox21a	2223	1402	1431	297.89	380	540	1.89252e-19	-2.09602	0.233903
	zgc:152670	27	28	31.01	3	8	3	2.71016e-07	-2.105	0.232451
	olig3	2092	1626	2077	363	560	526	2.3547e-39	-2.11935	0.230151
	CABZ01002718_1	34.95	10.68	21.11	2.77	2.45	0	1.28864e-05	-2.12058	0.229954
	her4_4	1958.89	1850.12	2040.91	300.4	615.61	562.29	2.41013e-39	-2.12197	0.229734
	BX324179_3	164.44	126.23	145.2	31	33.15	36.9	8.99361e-19	-2.12485	0.229275
	si:ch73-44m9_1	11.95	8	13	0	0	0	1.58218e-05	-2.12713	0.228913
	si:dkey-51d8_9	92.19	120.98	95.19	19.35	33.2	15.02	1.83472e-14	-2.12941	0.228551
	CABZ01079302_1	14	8	11	0	0	0	1.29491e-05	-2.14673	0.225824
	si:ch211-66i8_3	202.99	174.95	182.65	27.7	50.6	54.52	1.31363e-24	-2.1552	0.224502
	CABZ01000592_1	16.75	27.92	26.52	0	3.99	5.24	1.95153e-06	-2.15818	0.224039
	METTL21C	43	52	42	5	11	10	1.64771e-10	-2.17384	0.22162
	si:dkey-42h23_2	11	11	10	0	0	0	8.91356e-06	-2.18383	0.220091
	CU896645_1	2150	3243	2507	18	46	220	8.47422e-06	-2.18941	0.219241
	CR848787_1	10	14	9	0	0	0	8.34979e-06	-2.19033	0.219102
	CU638740_3	143.44	141.94	81.5	14.82	33.28	28.06	1.08707e-13	-2.19487	0.218413
	si:ch211-187d1_3	29.17	42.68	33.91	2.2	10.42	4.27	3.82631e-08	-2.2039	0.21705
	si:dkeyp-86b9_5	16	8	12	0	0	0	7.13148e-06	-2.20564	0.216789
	si:ch1073-188e1_1	11	19	28	1	1	2	3.21118e-06	-2.21663	0.215144
	CT583625_2	9.09	14.87	11.42	0	0	0.1	5.63697e-06	-2.22629	0.213708
	si:dkey-14o1_18	92.81	61.3	58.82	6	10.26	21.15	7.92882e-10	-2.22673	0.213643
	si:ch211-274f20_4	19	14	24	3	0	0	3.36319e-06	-2.23132	0.212964
	si:ch1073-164k15_3	66.84	74.52	87.11	19.23	9.4	6.98	5.86752e-09	-2.23876	0.211869
	rhcgl1	11	11	12	0	0	0	4.39215e-06	-2.2495	0.210297
	CR388363_1	129.27	74.07	85.46	16.92	23.32	13.89	1.24404e-11	-2.25338	0.209732
	CABZ01023424_1	26.75	25.77	9.62	1.88	2.03	0	2.80309e-06	-2.25534	0.209448
	NFASC	76	81	95	17	12	19	1.96893e-14	-2.26054	0.208694
	si:ch211-163b2_2	51	52	37	5	7	11	8.95382e-11	-2.29572	0.203667
	CU638740_1	171.75	197.95	127.14	32.7	31.29	36.3	3.03336e-22	-2.29856	0.203265
	si:dkey-199m13_2	68.89	49.1	67.02	8.56	13.45	11.18	3.99001e-12	-2.30356	0.202562
	PROZ	35	39	29	4	6	5	1.89484e-09	-2.30709	0.202068
	si:ch73-286h23_3	20.48	16.94	21.66	3.6	0	0	9.50033e-07	-2.31981	0.200295
	si:dkey-26m3_1	9.4	14.46	15.4	0	0.65	0	1.84937e-06	-2.32543	0.199516
	CU207245_2	16.68	16.71	16.21	2.5	0	0	9.75436e-07	-2.33302	0.198469
	BX004879_1	15.32	13.48	25.36	0	2.54	0	1.2001e-06	-2.33474	0.198232
	CABZ01034089_1	28.86	41.26	25.3	0	7.62	0	3.01435e-07	-2.37407	0.192901
	si:ch211-181d7_1	162.26	195.64	208.48	30.26	45.28	34.35	5.39298e-29	-2.39777	0.189757
	si:ch211-131e11_16	101.58	70.59	88.02	8.37	13.34	22.48	6.90293e-14	-2.40311	0.189057
	si:ch211-223a21_4	53.98	56.07	52.85	11.81	5.48	8.23	3.86198e-12	-2.40344	0.189014
	KLB	24	32	35	4	4	2	6.61189e-09	-2.41072	0.188062
	BX321873_2	44.34	40.88	24.49	5.35	5.77	0	3.26366e-08	-2.41326	0.187731
	ZGC:136520	2191.31	1819.62	1847.6	309.11	480.2	398.5	1.32128e-65	-2.42162	0.186646
	si:ch211-286e11_3	19.66	25.62	14.87	0	2.71	1.26	1.46366e-07	-2.44914	0.18312
	CR847504_1	17.12	14.42	11.57	0	0	0.97	3.64534e-07	-2.45755	0.182056
	CR354426_1	75	116	152	18	18	5	2.24885e-10	-2.47677	0.179646
	BX324155_2	37.36	37.3	35.58	5.69	5.53	3.12	1.11477e-10	-2.49164	0.177803
	pigp	105	135	115	17	21	23	4.34352e-25	-2.50327	0.176377
	si:dkey-240n22_6	96.92	143.77	92.53	12.45	18.98	22.08	1.95473e-20	-2.55415	0.170265
	si:ch211-145h19_1	18.7	11.43	20.55	0	0	0.52	9.81082e-08	-2.56023	0.169548
	si:dkey-29p23_2	37.11	42.41	41.73	3.78	6.32	5.42	5.86753e-12	-2.57923	0.16733
	si:ch211-212c13_10	210.85	181.2	237.77	30.02	38.21	35.03	4.16564e-30	-2.5974	0.165236
	CHCHD3	457	423	419	68	71	83	5.48142e-58	-2.62325	0.162302
	si:ch211-260b17_2	17.81	28.99	17.87	1.49	1.29	0	1.41463e-08	-2.6306	0.161477
	si:ch211-134c9_2	20.75	20.08	11.85	0	0	0	3.40873e-08	-2.63446	0.161045
	CABZ01024842_1	16.88	17.3	37.04	0	0	1.78	1.99587e-08	-2.66221	0.157978
	CR388132_1	374.01	397	437.01	57.04	75	67.74	1.56483e-57	-2.67507	0.156575
	sh2d1ab	25	21	17	1	0	1	6.10352e-09	-2.68023	0.156016
	si:ch211-284a16_2	65.19	112.01	109.13	10.51	16.71	11	2.78805e-17	-2.68493	0.155509
	MUC5B	24	12	21	0	0	0	1.53532e-08	-2.69447	0.154484
	si:ch73-256j6_5	14.34	19.26	18.63	0	0	0	1.03688e-08	-2.71347	0.152463
	f10	1132.97	1039	943	131	175	202	2.0146e-91	-2.72914	0.150816
	fbxo16	17.98	19.31	16.16	0	0	0	5.35611e-09	-2.75608	0.148026
	si:dkey-26h11_2	23	22	27	1	1	1	6.84391e-10	-2.7646	0.147154
	si:ch211-227p7_1	38	31	10	0	0	0	6.28394e-09	-2.76697	0.146912
	oc90	682.77	668.08	495.91	53.26	93.33	124.66	3.95596e-43	-2.80888	0.142706
	slc44a5a	66	92	61	7	10	8	2.29057e-18	-2.80968	0.142627
	si:ch211-238e22_4	32	32	29	0	3.94	3	2.60188e-11	-2.81103	0.142493
	si:dkey-165b20_3	14.51	24.46	20.55	0	0	0	1.94304e-09	-2.8245	0.14117
	CORO2A	39	25.99	39	2	3	1	4.45831e-11	-2.82584	0.141038
	si:ch211-226o13_1	85.58	112.71	109.23	9.24	18.98	11.37	3.01615e-23	-2.83124	0.140512
	RASSF7	396.98	418.78	308.08	47.57	50.13	64.81	1.15057e-52	-2.83335	0.140306
	ggact_1	17	43	20	1	0	0	1.18231e-09	-2.83834	0.139821
	si:dkey-115d18_2	24.94	52.78	48.87	2.11	3.27	3.15	1.38421e-11	-2.83956	0.139704
	ZNF507	63.62	63.46	53.13	4.1	8.06	7.17	3.62819e-17	-2.84221	0.139447
	si:ch211-233g6_5	58.26	102.39	70.69	4.89	14	5.76	1.49523e-15	-2.8438	0.139293
	si:dkey-242h9_3	178	121.25	149.48	20.97	21.96	11.85	1.25388e-20	-2.84387	0.139287
	CABZ01085473_1	646.98	855	885	51	87	169	1.04676e-24	-2.85137	0.138565
	si:ch211-198k9_11	24	27	16	0	1	0	5.71476e-10	-2.86351	0.137403
	BX470083_4	14.61	56.13	81.65	0	2.07	0	1.31278e-09	-2.8643	0.137328
	CR628395_2	32.36	21.68	25.53	2.71	0	0	3.01365e-10	-2.86445	0.137314
	si:dkey-23k10_5	170	126	140	16	16	22	1.05127e-26	-2.87678	0.136145
	si:dkey-9p20_19	16.19	26.18	30.8	0	0	1	4.01827e-10	-2.89145	0.134768
	CABZ01086952_1	16.5	21.13	23.64	0	0	0	6.40265e-10	-2.89147	0.134767
	si:dkey-222o15_4	61.62	48.89	55.14	5	6.02	4.05	1.24098e-15	-2.89278	0.134644
	gas6	941.02	898	790	105	152.52	117	2.73839e-90	-2.90487	0.13352
	si:dkey-68l7_1	66.24	78.11	53.81	6.48	4.93	9.08	1.49998e-17	-2.91866	0.13225
	si:ch211-245n8_4	267.37	181.17	208.48	21.84	32.32	28.38	2.77997e-31	-2.93205	0.131028
	CABZ01080435_1	1708.01	2215.31	2348	109	201	407	1.5315e-23	-2.96355	0.128198
	si:dkey-238o14_6	231.8	210.6	162.92	19.33	35.02	17.05	3.96888e-30	-2.96503	0.128067
	si:ch211-182e10_4	140.3	133.26	157.81	18.75	12.06	19.89	2.33105e-28	-2.97024	0.127605
	zgc:194210	194	147	153	14	18	25	1.67454e-30	-2.99501	0.125433
	si:dkey-71b5_3	24	21	20	0	0	0	7.56801e-11	-3.01497	0.123709
	si:dkey-9i5_2	32.66	27.66	16.05	0	0	0	4.65604e-11	-3.05262	0.120523
	pcdh1g18	38.36	44.21	46.66	0	0	6.36	1.51975e-13	-3.09425	0.117095
	si:dkey-54i3_4	79.86	70.23	73.86	0	4.67	12.85	1.13788e-16	-3.11409	0.115495
	si:ch73-256j6_2	44.74	35.71	26.6	0	0	3.07	1.11501e-12	-3.12086	0.114955
	zgc:66382	19	25.4	34.62	0	0	0	1.22228e-11	-3.1233	0.114761
	CU633740_1	25	38	27	0	1	1	1.1015e-12	-3.13943	0.113485
	AL929239_1	39	68	55	5	3	0	4.13031e-15	-3.16776	0.111278
	zgc:173593	88.18	81.15	77.85	6.4	8.09	7.9	8.23295e-24	-3.17449	0.11076
	si:ch211-163b2_4	332	368	336.21	37	46	31	7.80203e-68	-3.20068	0.108767
	si:ch211-181d7_3	90.7	149.09	110.88	3.92	14.72	12.54	1.04676e-24	-3.23415	0.106273
	MRPS30	20.69	66.27	31.75	0	0	0	1.6402e-12	-3.25537	0.104721
	BX323987_1	41	28	24	0	0	0	1.73284e-13	-3.33778	0.0989073
	si:dkey-15h8_11	762.68	563.51	550.76	36.62	62.79	76.91	6.06658e-56	-3.40447	0.0944391
	BX530070_1	27	36	27	0	0	0	2.40183e-14	-3.41343	0.0938542
	si:ch73-256j6_4	38.52	44.78	39.78	0	1.04	2.2	1.29718e-16	-3.45061	0.0914665
	CU929149_1	28	33	32	0	0	0	6.71331e-15	-3.4689	0.0903145
	CABZ01032352_1	53	28	33	0	0	0	7.76581e-15	-3.49252	0.0888478
	si:dkeyp-88h4_2	53.39	92.87	96.35	3	3.93	5	5.04107e-21	-3.51812	0.0872849
	rxfp2b	495	505.88	470	37	38.86	55	4.13873e-96	-3.53239	0.0864259
	tmem138	530	507	481.87	27.33	50.93	57.89	1.39257e-92	-3.54265	0.0858133
	si:ch211-239m17_2	30.25	45	35.94	0	0	0	1.2128e-16	-3.64077	0.0801712
	nit1	48	40	36	0	1	0	1.46413e-17	-3.66331	0.0789287
	CABZ01072971_1	119	193	115	2	11	9	8.5332e-31	-3.74081	0.0748002
	si:dkey-71b5_7	116.14	112.95	139.76	4	5	8	1.14267e-33	-3.86526	0.0686185
	pcyt1bb	234.89	297.01	374	19	7.62	15	1.20153e-36	-3.93386	0.065432
	zgc:171490	42	45	57	0	0	0	3.24732e-20	-3.95025	0.064693
	si:ch211-66k16_29	202.83	192.82	212.74	11.68	12.19	8.25	5.3756e-51	-3.99673	0.0626418
	CABZ01072487_1	36	69	58	0	0	0	1.37512e-20	-3.99743	0.0626112
	si:ch211-66k16_27	411.08	360	336	19	21	21	2.14135e-76	-4.06288	0.0598344
	mchr1b	69	64	66	1	1	1	2.66899e-25	-4.08081	0.0590954
	prtgb	1261.76	1932	1282	36	42	112	1.07927e-46	-4.18257	0.0550709
	si:ch211-141e20_7	67.71	54.18	55.16	0	0	0	5.99671e-24	-4.22292	0.053552
	si:ch211-226h8_15	213	182	153	10	4	5	6.29218e-42	-4.22496	0.0534761
	si:ch211-214b16_4	290.21	336.76	159.28	10.35	6.93	7.97	1.50997e-39	-4.32285	0.0499679
	si:dkey-242k1_4	73.47	81.97	77.71	0	0	1.67	9.46496e-30	-4.49684	0.044291
	si:dkey-3n22_9	118	94	110	2	1	0	2.24037e-34	-4.62871	0.0404221
	fgfr1bl	116	75	94	0	0	0	9.65156e-31	-4.69463	0.0386167
	ggact_3	279.13	246	267	1	0	0	1.74404e-62	-5.98548	0.0157831
	ggact_2	386.87	353	390	2	1	0	2.04976e-76	-6.25252	0.0131161
	si:ch211-281l24_3	729	1042	930.02	3	3	12	6.90423e-120	-6.4384	0.0115305

## Sheet: 3. BP_GOterms_ up genes
Term	Count	%	PValue	Genes	List Total	Pop Hits	Pop Total	Fold Enrichment	Bonferroni	Benjamini	FDR
GO:0006355~regulation of transcription, DNA-templated	71	13.6276	7.33214e-10	DLX1A, RORB, RUNX2B, NR2E3, RUNX2A, NR2E1, CRX, BSX, BARX2, POU4F3, HIVEP3A, POU4F2, FOXB2, OLIG1, HSF4, NR4A2B, DLX2B, OTX2, RX3, VAX2, VAX1, LRRFIP1B, SOX8B, MYT1LA, HNF4A, HOXA13B, NRL, TFAP2D, SIM1B, AHR1B, SIX3A, SIX3B, HOXA11B, FOXQ2, ZMYND8, EBF1B, OTX5, NR1D2A, ZGC:101100, MYOG, CHD5, NR1H4, SIM2, CHD3, NFIL3-6, NR5A1B, NPAS4A, BHLHE23, NEUROD6B, NEUROD6A, ESRRD, TBX4, NFIXB, NFIXA, SIX6B…	374	1310	14912	2.16098	4.25997e-07	4.25997e-07	1.07813e-06
GO:0006351~transcription, DNA-templated	41	7.86948	4.66226e-06	SIM1B, AHR1B, RORB, NR2E3, HOXA11B, FOXQ2, NR2E1, BSX, EBF1B, NR1D2A, POU4F3, POU4F2, NR4A2B, NR1H4, SIM2, NR5A1B, NPAS4A, NEUROD6B, NEUROD6A, ESRRD, TBX4, RX3, NFIXB, VAX2, NFIXA, VAX1, VSX1, FOXP2, FEZF1, CEBP1, HNF4A, HOXA13B, NRL, HEYL, NEUROD2, TFAP2D, EOMESA, NFIC, RORAA, NFIA, RORAB	374	747	14912	2.1884	0.00270511	0.00135347	0.00685525
GO:0001654~eye development	10	1.91939	1.08408e-05	CRYAA, TMX3, RX3, SIX3A, SIX3B, SIX6B, SIX7, FOXE3, CRX, SIX6A	374	57	14912	6.99503	0.00627872	0.0020973	0.0159393
GO:0043401~steroid hormone mediated signaling pathway	11	2.11132	1.65754e-05	NR5A1B, HNF4A, NR1D2A, ESRRD, RORB, NR2E3, RORAA, NR4A2B, NR2E1, NR1H4, RORAB	374	75	14912	5.84784	0.00958416	0.0024047	0.02437
GO:0007601~visual perception	10	1.91939	0.000526121	CRYAA, VAX2, RPGRIP1, PRPH2L, ARR3A, ABCA4B, VSX1, PDE6G, RHO, CRX	374	93	14912	4.28728	0.263434	0.0593191	0.770836
GO:0006508~proteolysis	27	5.18234	0.000833087	DHH, ADAMTS13, CAPN2L, PAMR1, MMP24, CTSLB, NPSN, PLAUB, CPA5, CFB, CAPN8, ZGC:123295, TMPRSS9, ZGC:165423, F7I, F7, TMPRSS5, HE1B, MMP30, CASPB, PLG, HE1A, IHHA, ZGC:112285, TMPRSS13A, F9B, CAPN3A	374	529	14912	2.03504	0.383826	0.0775335	1.21802
GO:0001503~ossification	5	0.959693	0.00135839	RUNX2B, PANX3, RUNX2A, TMEM119A, SPP1	374	20	14912	9.96791	0.546046	0.106691	1.97892
GO:0021554~optic nerve development	4	0.767754	0.00220594	VAX2, SIX3A, VAX1, SIX3B	374	11	14912	14.4988	0.722814	0.148183	3.19508
GO:0002088~lens development in camera-type eye	5	0.959693	0.00275333	DNASE1L3L, CRYAA, MIPB, TCF4, FOXE3	374	24	14912	8.3066	0.798485	0.163048	3.97306
GO:0061386~closure of optic fissure	4	0.767754	0.00460264	SOX4A, VAX2, SOX4B, VAX1	374	14	14912	11.3919	0.931458	0.235116	6.55847
GO:0045944~positive regulation of transcription from RNA polymerase II promoter	11	2.11132	0.00796058	EBF1B, NR5A1B, NPAS4A, IKZF1, AHR1B, NFIXB, NFIXA, NFIC, TCF4, PROX2, NFIA	374	163	14912	2.69073	0.990377	0.344362	11.0879
GO:0007275~multicellular organism development	24	4.60653	0.0138153	DHH, DLX1A, NEUROD6B, NEUROD6A, DLX2B, OTX2, RX3, VAX2, VAX1, RADIL, SIX6B, HOXA11B, FRZB, VSX1, SIX6A, CRX, FEZF1, IHHA, EBF1B, OTX5, HOXA13B, HEYL, NEUROD2, HIVEP3A	374	560	14912	1.70879	0.999691	0.490106	18.4993
GO:0002089~lens morphogenesis in camera-type eye	3	0.575816	0.0158127	LGSN, HSF4, FOXE3	374	8	14912	14.9519	0.999905	0.509512	20.8932
GO:0007596~blood coagulation	5	0.959693	0.0238169	F5, F7I, F7, F9B, PLG	374	44	14912	4.53087	0.999999	0.632253	29.8438
GO:0032922~circadian regulation of gene expression	3	0.575816	0.0245884	NFIL3-6, OTX5, NR1D2A	374	10	14912	11.9615	0.999999	0.618747	30.6547
GO:0048596~embryonic camera-type eye morphogenesis	3	0.575816	0.0245884	RX3, SIX3B, SIX7	374	10	14912	11.9615	0.999999	0.618747	30.6547
GO:0071391~cellular response to estrogen stimulus	4	0.767754	0.026364	FBP1B, SERPINC1, AGXTB, ZGC:66313	374	26	14912	6.1341	1	0.620989	32.4879
GO:0033555~multicellular organismal response to stress	3	0.575816	0.0295622	HSD11B2, POMCA, PRL	374	11	14912	10.8741	1	0.641407	35.6764
GO:0000122~negative regulation of transcription from RNA polymerase II promoter	8	1.53551	0.0335898	BCL11AA, HOXA13B, CC2D1B, NFIXB, NFIXA, NFIC, PROX2, NFIA	374	122	14912	2.61453	1	0.668071	39.4922
GO:0007399~nervous system development	9	1.72745	0.043836	FEZF1, BARX2, NEUROD6B, ITM2CA, NEUROD6A, CRMP1, SIM1B, GRIA1A, NEUROD2	374	157	14912	2.28564	1	0.746078	48.2698
GO:0030900~forebrain development	4	0.767754	0.048721	NPAS4A, RX3, VAX2, VSX1	374	33	14912	4.83293	1	0.765661	52.0227
GO:0019556~histidine catabolic process to glutamate and formamide	2	0.383877	0.0494028	AMDHD1, HAL	374	2	14912	39.8717	1	0.753829	52.5259
GO:0019557~histidine catabolic process to glutamate and formate	2	0.383877	0.0494028	AMDHD1, HAL	374	2	14912	39.8717	1	0.753829	52.5259
GO:0021631~optic nerve morphogenesis	2	0.383877	0.0494028	SIX3A, SIX3B	374	2	14912	39.8717	1	0.753829	52.5259
GO:0090259~regulation of retinal ganglion cell axon guidance	2	0.383877	0.0494028	VAX2, VAX1	374	2	14912	39.8717	1	0.753829	52.5259
GO:0019265~glycine biosynthetic process, by transamination of glyoxylate	2	0.383877	0.0494028	AGXTA, AGXTB	374	2	14912	39.8717	1	0.753829	52.5259
GO:0055114~oxidation-reduction process	23	4.41459	0.0595236	ME1, CYP4V8, ASPDH, CYP1C2, CYP1C1, ZGC:77938, SORD, EGLN2, P4HA1A, KMO, MSRB2, CYP2P9, GRHPRB, UOX, PLOD3, CYP2J20, HAO2, LOXL4, MTHFD1A, AGMO, DPYDB, HPDA, CYP2AA4	374	616	14912	1.48871	1	0.802238	59.4396
GO:0007420~brain development	9	1.72745	0.0622901	BSX, TAL2, DDC, POU4F3, POU4F2, SIX3A, VAX1, SIX3B, TCF4	374	169	14912	2.12334	1	0.803018	61.1591
GO:0006810~transport	37	7.10173	0.0720061	RBP4, SLC2A10, SLC26A1, ATP2B1B, GJA3, GRIA2B, SLC6A1B, TFA, SLC6A1A, SYNPR, SLC1A3B, MIPB, KCNQ1, RLBP1A, ZGC:162160, LCN15, CNGA3A, SLCO4A1, CLIC5B, CHRNB2A, ABCA4B, FABP11B, KCTD4, CACNG7A, RBP2A, RBP2B, SLC26A6, PITPNM3, CACNA1HA, CNIH2, KCNJ8, P2RX2, GRIA1A, SLC6A4A, ABCB11B, TRPC6A, CRABP1A	374	1120	14912	1.31719	1	0.836197	66.6744
GO:0007267~cell-cell signaling	5	0.959693	0.0760561	DHH, IHHA, ADRB2A, GPR101, PANX3	374	64	14912	3.11497	1	0.840924	68.7503
GO:0042462~eye photoreceptor cell development	3	0.575816	0.0882163	RPGRIP1, USH2A, CRX	374	20	14912	5.98075	1	0.87302	74.2817

## Sheet: 4. BP_GOterms_ down genes
Term	Count	%	PValue	Genes	List Total	Pop Hits	Pop Total	Fold Enrichment	Bonferroni	Benjamini	FDR
GO:0007219~Notch signaling pathway	8	3.47826	1.373e-06	DLB, JAG2B, DLA, NRARPB, DLD, NOTCH1A, LFNG, HER12	173	49	14912	14.0729	0.000609428	0.000609428	0.00194412		19.4742
GO:0006351~transcription, DNA-templated	24	10.4348	1.62669e-05	EGR2A, POU2F2A, SMAD3B, RFX4, SOX19A, INSM1B, ABLIM3, PTF1A, TEAD1A, NR6A1A, NOTCH1A, HER12, CUX2B, NR2F6B, NRARPB, CUX2A, SOX21A, HER2, MED28, PAX3A, HER3, EGR2B, HOXB1A, RXRGA	173	747	14912	2.76937	0.00719653	0.00360476	0.023031		15.9077
GO:0007275~multicellular organism development	20	8.69565	2.54355e-05	STIL, DBX1B, INSM1B, SOX19A, PRTGB, TWSG1B, NOTCH1A, COLEC11, CUX2B, DLB, DLA, JAG2B, NRARPB, CUX2A, SOX21A, PAX3A, NPM2B, DLD, HOXB1A, LFNG	173	560	14912	3.07845	0.01123	0.00375742	0.03601		15.2628
GO:0006355~regulation of transcription, DNA-templated	32	13.913	8.86176e-05	EGR2A, INSM1B, TEAD1A, NR6A1A, NOTCH1A, LIN28A, NR2F6B, NRARPB, HER2, MED28, OLIG3, HER3, GATA2B, MYB, RXRGA, POU2F2A, DBX1B, SMAD3B, GSX2, RFX4, SOX19A, PTF1A, GSX1, HER12, CUX2B, CUX2A, SOX21A, ATOH1A, PAX3A, HOXB1A, EGR2B, FOXI1	173	1310	14912	2.10556	0.0385839	0.00978876	0.125407		13.462
GO:0055016~hypochord development	3	1.30435	0.000781643	DLA, NOTCH1A, LFNG	173	4	14912	64.6474	0.293326	0.0670812	1.10111		10.3212
GO:0021514~ventral spinal cord interneuron differentiation	4	1.73913	0.000910391	JAG2B, DLA, DLD, NOTCH1A	173	17	14912	20.2815	0.332621	0.0651784	1.2814		10.1012
GO:0030154~cell differentiation	10	4.34783	0.0014116	DLB, JAG2B, DLA, SOX19A, INSM1B, DLD, PTF1A, NOTCH1A, MYB, LFNG	173	230	14912	3.74768	0.465912	0.0857024	1.98034		9.46845
GO:0006270~DNA replication initiation	4	1.73913	0.00172131	CDC6, MCM3L, ORC6, MCM10	173	21	14912	16.4184	0.53463	0.0911864	2.40993		9.18227
GO:0007218~neuropeptide signaling pathway	5	2.17391	0.00911731	CART4, MCHR1B, MRAP, GLRA4B, NPFFL	173	71	14912	6.07018	0.982865	0.36355	12.1633		6.77718
GO:0006260~DNA replication	5	2.17391	0.0161439	MCM3L, DTL, ORC6, LRWD1, MCM10	173	84	14912	5.13075	0.999273	0.51453	20.5831		5.95287
GO:0042668~auditory receptor cell fate determination	2	0.869565	0.0229364	ATOH1B, ATOH1A	173	2	14912	86.1965	0.999966	0.608033	28.0038		5.44622
GO:0007154~cell communication	4	1.73913	0.0333353	DLB, JAG2B, DLA, DLD	173	61	14912	5.65223	1	0.714762	38.1258		4.90681
GO:0007399~nervous system development	6	2.6087	0.035421	DLB, DLA, SOX19A, INSM1B, DLD, LFNG	173	157	14912	3.29413	1	0.708207	39.9895		4.81925
GO:0045665~negative regulation of neuron differentiation	2	0.869565	0.0453497	HER2, LFNG	173	4	14912	43.0983	1	0.770503	48.1677		4.46276
GO:0021523~somatic motor neuron differentiation	2	0.869565	0.0563639	DLD, NOTCH1A	173	5	14912	34.4786	1	0.820438	56.0217		4.14908
GO:0042491~auditory receptor cell differentiation	2	0.869565	0.0563639	ATOH1B, ATOH1A	173	5	14912	34.4786	1	0.820438	56.0217		4.14908
GO:0051642~centrosome localization	2	0.869565	0.0563639	NDE1, NIN	173	5	14912	34.4786	1	0.820438	56.0217		4.14908
GO:0060271~cilium morphogenesis	5	2.17391	0.0594358	GMNN, DLD, NOTCH1A, MYB, MUSTN1A	173	127	14912	3.39356	1	0.817388	58.006		4.07252
GO:0000278~mitotic cell cycle	3	1.30435	0.0645477	FBXO5, MYB, CDT1	173	36	14912	7.18304	1	0.824953	61.1247		3.95349
GO:0014032~neural crest cell development	3	1.30435	0.0645477	DLA, FOXI1, ZIC2B	173	36	14912	7.18304	1	0.824953	61.1247		3.95349
GO:0006729~tetrahydrobiopterin biosynthetic process	2	0.869565	0.0672518	GCH2, PTS	173	6	14912	28.7322	1	0.820448	62.686		3.89428
GO:0031016~pancreas development	3	1.30435	0.0677339	JAG2B, PTF1A, NOTCH1A	173	37	14912	6.98891	1	0.805824	62.9582		3.88398
GO:0031017~exocrine pancreas development	3	1.30435	0.0742581	PTF1A, DHPS, NOTCH1A	173	39	14912	6.6305	1	0.819666	66.4644		3.75131
GO:0021754~facial nucleus development	2	0.869565	0.0780147	HOXB1A, CELSR2	173	7	14912	24.6276	1	0.820459	68.3408		3.68011
GO:0048385~regulation of retinoic acid receptor signaling pathway	2	0.869565	0.0780147	CRABP2A, ZIC2B	173	7	14912	24.6276	1	0.820459	68.3408		3.68011
GO:0001755~neural crest cell migration	4	1.73913	0.0793294	PAX3A, NUSAP1, COLEC11, FOXI1	173	87	14912	3.96306	1	0.811392	68.974		3.656
GO:0009411~response to UV	2	0.869565	0.0886542	DTL, PER2	173	8	14912	21.5491	1	0.833386	73.1389		3.49567
GO:0009888~tissue development	2	0.869565	0.0991716	PTF1A, GATA2B	173	9	14912	19.1548	1	0.855163	77.2101		3.33393
GO:0030510~regulation of BMP signaling pathway	2	0.869565	0.0991716	FSTL1A, TWSG1B	173	9	14912	19.1548	1	0.855163	77.2101		3.33393

## Sheet: 5. DE genes hindbrain and rhomb
	119 of the genes in hindbrain and rhombomere are DE	WT1	WT2	WT3	Mut1	Mut2	Mut3	padj	log2FoldChange	foldChange
	gnb3a	19	18	24	356	572.99	502	7.36415e-88	4.1115	17.2856
	CCDC37	0	0	0	39.47	26.49	32.76	1.73684e-11	3.10436	8.60014
	bhlhe23	15	38	23	135	180	157	1.01267e-17	2.25978	4.78919
	tcf4	22	56	54	201	288	249	6.41226e-15	2.10586	4.30456
	otx2	230	484	204	1369.97	1910	1348	4.27511e-13	1.99398	3.98336
	vsx1	194	214	162	785	974	844.1	4.56299e-41	1.98283	3.95268
	neurod6b	27	132	86	505	842	570	1.82917e-05	1.94258	3.84392
	prox2	10	10	11	32	59	86	1.9785e-07	1.89732	3.7252
	crabp1a	81	102	94	423	463.99	339	1.42223e-16	1.88296	3.6883
	six3a	12	45	15	95	132	125	9.22722e-07	1.78329	3.4421
	mag	13	18	26	61	97	99	9.82566e-10	1.77739	3.42805
	olig1	67	150	112	360	598	418	5.16965e-12	1.75189	3.36798
	kctd4	15	25	15	71	102.55	60	3.47871e-07	1.67325	3.18932
	myt1la	383	558	607	1620.99	2134.73	1635.86	9.49608e-15	1.56405	2.95683
	nfia	704.02	1205.84	1251.96	3221	4382.49	3074.05	2.1549e-10	1.49874	2.82596
	foxp2	590	847	735.91	1887.01	2792	2100.99	8.11044e-20	1.43577	2.70527
	chrdl2	3	2	5	12	17.72	18	0.00450211	1.36307	2.57232
	igsf21b	8	14	14	27	58	42	0.000228562	1.35961	2.56615
	pappa2	83	141	119	230	356	459	2.59702e-09	1.33702	2.52629
	dusp2	34	50	24	126	156	67	0.000604877	1.30428	2.4696
	lingo1b	105	151	118	263	387	402	1.99295e-17	1.28209	2.43191
	tcf7l2	739.8	1076	952	2338	3122	2233.99	8.49382e-12	1.27234	2.41553
	ikzf1	21	16	10	32	72	48	0.000625509	1.25889	2.39312
	gria2b	129	248	229	477	621	559	9.39729e-08	1.21838	2.32686
	sid4	29	45	14.01	86	86	83.02	0.000810093	1.20209	2.30072
	pou4f2	259	391	325	707	1061	759.41	2.0281e-10	1.16627	2.2443
	nr4a2b	137	207	152	339	539	395	7.23666e-10	1.14651	2.21378
	runx2b	142.56	188	180	332	443	522	1.64604e-13	1.13916	2.20252
	fkbp1ab	135	197	135	331	534	329	6.02856e-07	1.126	2.18253
	slc6a4a	199.99	275.94	282.95	458	715.97	740.87	4.51962e-12	1.12026	2.17386
	slc6a1b	1183.03	1658.08	1390.01	3069.28	4200.97	3150.99	5.86753e-12	1.11228	2.16187
	sox4b	946.01	1090.18	855	1781	2866.99	2459.01	5.1556e-26	1.10571	2.15204
	gria1a	86	148.89	150	260	365	334	4.99617e-07	1.09179	2.13138
	shox2	351	377	330.86	651.25	941	929	1.54462e-30	1.06632	2.09408
	sh2d3cb	7	16	16	29	35	42	0.00559592	1.06299	2.08925
	sox4a	5272.18	6376.69	5644.14	11575.9	16371.1	12669.3	8.99742e-17	1.05078	2.07165
	dab1a	100	238	153	332	417	419	0.000120973	1.019	2.02651
	roraa	376	602	659	1124.02	1469.01	1254.88	3.59928e-06	1.01675	2.02335
	sst3	42	45	40	73	108	123	9.57791e-06	1.01618	2.02255
	nr1d2a	294	358	487	863.82	1000	817	2.36489e-05	1.01436	2.02
	chrm2a	18	65	32	82	93	114	0.00849791	1.00056	2.00078
	nusap1	4080.51	3341	3148.87	1569	2093	2198.12	9.14058e-13	-1.00362	0.498747
	btg3	1031	895	787	396	564.61	536	3.72471e-13	-1.0115	0.496032
	ncam1b	1039	1252	1085	495	730	646	8.95559e-27	-1.01212	0.495818
	vim	9383.12	7011.13	6784.59	3172.87	4356.03	5169.77	8.56069e-09	-1.01786	0.493848
	fbxo5	866.01	704	647	321.87	393	491	4.86491e-09	-1.01927	0.493365
	dtl	661	728	720	279	354	515.69	2.80646e-09	-1.02484	0.491464
	nes	4141.98	3717.8	3569.8	1275.72	2373.46	2664.77	4.11818e-09	-1.02831	0.490285
	cux2b	351	472	485	169	252.27	285	2.59241e-09	-1.03595	0.487693
	ccnb1	4726.03	4132	3608	1579.75	2487	2706	7.42249e-13	-1.04541	0.484509
	insm1b	4566.93	3514.16	3456.22	1466	2508.42	2107	1.14388e-10	-1.08022	0.472955
	ROBO3	650.99	665	686	240	402	417	8.9932e-17	-1.0868	0.470803
	prdm13	1712	942	1149	503	717	712	7.62399e-06	-1.08981	0.469824
	nrarpb	2099	2583	2535.98	1028.03	1451.61	1270	1.72804e-21	-1.09636	0.467695
	sox19a	8224.47	7202.88	6400	2887.15	4595.15	3840.48	3.65344e-16	-1.10419	0.465164
	dla	10490.4	9462.03	9508	4080.11	6172.95	4984.59	3.49747e-19	-1.10767	0.464044
	foxi1	186.44	249	159	60	110	129	8.9676e-07	-1.11065	0.463085
	rhoua	619	665	585	217	322	424	1.65081e-12	-1.11232	0.46255
	bora	438	365	335	133	223	226	1.16947e-10	-1.11825	0.460651
	fstl1a	1772.49	1325.99	1382	590	820	872	8.34273e-12	-1.12054	0.459922
	jag2b	2874	2582	2649	1053	1394	1695	7.76963e-18	-1.12764	0.457663
	rfx4	2842.21	2881	2679	1110	1801	1362	3.52481e-20	-1.13267	0.45607
	CELSR2	1210	1848	1580	539	943	855	2.787e-12	-1.13723	0.454631
	tead1a	1854.01	2088.56	2015.19	844	1164	1003.2	6.13352e-29	-1.13729	0.454614
	atoh1b	405	407	399	130	270.83	209	1.41623e-11	-1.1484	0.451124
	notch1a	8339.88	10270	9535.24	3445.99	5771.4	4959.03	1.71189e-26	-1.15635	0.448648
	rxrga	815	679	648	284	406	366	2.28284e-15	-1.16616	0.445605
	ccdc37	57	77	79	24.53	35.51	40.24	1.12947e-05	-1.17903	0.44165
	im:7152348	579	484	433	209	251	239	8.5338e-13	-1.21797	0.429887
	atoh1a	778.97	629.09	517.2	218	352.54	339.88	2.60831e-11	-1.21965	0.429386
	gsx1	1399	958	1038	392	616	597	1.45697e-10	-1.22022	0.429216
	pax3a	983	1059	987	380	523	530	5.35436e-48	-1.24223	0.422718
	adora2aa	108	118	123	33	53	72	8.69457e-08	-1.24999	0.42045
	greb1	1168	1305	897	344.92	629	591.31	4.48964e-15	-1.25717	0.418364
	gmnn	507.01	428	431.04	159.09	231.98	242	3.5843e-17	-1.26041	0.417426
	kcnip3b	59	54	44	17	23	27	2.20993e-05	-1.26126	0.41718
	her12	2123	1717	1661	656	1075	777	2.19457e-13	-1.26844	0.415109
	pth1b	9	11	13	2	4	3	0.00994281	-1.28802	0.409512
	ek1	1502	1473	1351	489	758	730	1.44737e-41	-1.29663	0.407076
	dlb	12173.4	9929.18	10354	3620.05	5756.67	5189	1.51363e-22	-1.31528	0.401848
	crabp2a	2453.84	2559.04	2608	857	1251	1293	2.52998e-49	-1.33167	0.397309
	zic2b	730	642.16	608	207	292	366	2.34993e-17	-1.3404	0.39491
	optc	156	149	138	43	73	74	2.25973e-12	-1.34465	0.393749
	celsr2	2733	3242.99	2816	963.79	1427	1482.36	2.0793e-64	-1.35012	0.392259
	hoxb1a	370	326	298	121	159	137	7.13726e-17	-1.37544	0.385434
	cart4	56	81	37	14	16	32	0.00019673	-1.38195	0.383699
	nin	2418.96	2796	2596	835	1310.89	1216	6.39887e-62	-1.38433	0.383067
	dld	10729.2	8494	8489	3098.04	4640.84	3977.05	2.72471e-21	-1.38581	0.382674
	hs3st3b1a	216	266	232	64	106	127	1.48219e-15	-1.39795	0.379468
	lfng	14691.6	11661	12588	3725.02	5863.99	6762.12	2.37499e-18	-1.40665	0.377187
	ptf1a	533	308	326.47	132	171	152	3.16131e-08	-1.4149	0.375036
	pth2r	71	94	81	26	42	26	4.97084e-08	-1.43053	0.370995
	npb	141	164	125	52.1	47	68	9.02928e-11	-1.43343	0.370251
	olig4	1433	1002	1010	326	489	556	9.2972e-14	-1.45435	0.364919
	her3	109	84	70	22	33	41	1.18188e-07	-1.48606	0.356987
	cux2a	235	180	183	55	69	101	9.25225e-11	-1.49516	0.35474
	gata2b	41	39	35	6	11	19	1.57618e-05	-1.56261	0.338537
	exd1	25	24	24	2	11	7	0.000183077	-1.57846	0.334839
	smad3b	2300.58	2355	2420	618	984	1021	1.4026e-50	-1.59783	0.330373
	ctsba	1447.29	1413	1299.84	334	638	490	1.85522e-31	-1.65835	0.316801
	lrrn1	29238.5	26033	24677.4	6980	10200	10329	4.96739e-58	-1.69767	0.308283
	nr2f6b	2927.34	2780	2353	590	914	1209.91	9.42983e-24	-1.70526	0.306665
	zbtb16b	593.69	881	718.91	202	253	262	1.5336e-30	-1.72381	0.302749
	epo	89	72	58	18	20	26	3.89046e-09	-1.73663	0.30007
	mpz	376	254	261	65	99	116.03	2.76075e-14	-1.74478	0.29838
	fancm	57	71	57	11	21	22	9.57775e-10	-1.7573	0.295801
	egr2a	459	379	384	109	121	152	7.90392e-24	-1.77795	0.291598
	her2	669.9	475	421	100	186	183	2.9124e-16	-1.82257	0.282717
	lin28a	410	468	436	92	143	170	8.62872e-38	-1.83406	0.280475
	ptprna	2425	1913	1893	473	738	690	1.23128e-35	-1.8481	0.277759
	greb1l	2166	2655	2713.94	511	827	887	1.44152e-45	-1.90606	0.266821
	FANCM	16	31	26	4	6	2	1.12634e-05	-1.93611	0.261321
	egr2b	147	129	98	20	33	38	8.34962e-16	-2.04345	0.242583
	rhbdl3	1876.01	1692	1661	324	493	546	3.8322e-62	-2.08611	0.235514
	sox21a	2223	1402	1431	297.89	380	540	1.89252e-19	-2.09602	0.233903
	olig3	2092	1626	2077	363	560	526	2.3547e-39	-2.11935	0.230151
	oc90	682.77	668.08	495.91	53.26	93.33	124.66	3.95596e-43	-2.80888	0.142706
	gas6	941.02	898	790	105	152.52	117	2.73839e-90	-2.90487	0.13352
	prtgb	1261.76	1932	1282	36	42	112	1.07927e-46	-4.18257	0.0550709
